# Supplementary material for: Clonal dynamics of alloreactive T cells in kidney allograft rejection after anti-PD-1 therapy
Source: Nat Commun. 2023 Mar 21;14:1549. doi: 10.1038/s41467-023-37230-4 (PMC10027853; doi:10.1038/s41467-023-37230-4)
Supplement: Supplementary file 4 — Supplementary Data 1 [file 41467_2023_37230_MOESM4_ESM.xlsx]

## Sheet: Supplemental Table 1
gene	p_val	avg_log2FC	pct.1	pct.2	p_val_adj	cluster
LINC02446	2.62968e-237	1.42443	0.946	0.033	9.62488e-233	C1
BCAT1	1.26279e-236	0.846094	0.912	0.035	4.62195e-232	C1
TOX2	1.03394e-220	1.07109	0.951	0.056	3.78431e-216	C1
IFNG	8.69725e-217	1.60762	0.878	0.036	3.18328e-212	C1
CD244	9.42579e-208	0.330282	0.761	0.014	3.44993e-203	C1
BATF3	4.0695e-195	1.61926	0.966	0.103	1.48948e-190	C1
HLA-DQA1	2.25237e-194	2.62681	1	0.128	8.24391e-190	C1
CLU	5.85491e-193	0.478051	0.761	0.023	2.14295e-188	C1
MGLL	3.28347e-181	0.325006	0.659	0.012	1.20178e-176	C1
MSC	7.02462e-181	0.83035	0.941	0.08	2.57108e-176	C1
TNFRSF8	1.26207e-177	0.475793	0.795	0.045	4.61929e-173	C1
TMEM163	6.42873e-171	0.352345	0.624	0.011	2.35298e-166	C1
KLRK1	2.90802e-167	0.520434	0.961	0.077	1.06436e-162	C1
SLAMF7	2.10161e-163	0.615583	0.927	0.085	7.69209e-159	C1
CD8B	6.82522e-159	1.27721	0.985	0.096	2.4981e-154	C1
HLA-DRB5	2.17959e-157	2.31684	0.995	0.213	7.9775e-153	C1
ENTPD1	1.27042e-156	1.14065	0.976	0.131	4.64986e-152	C1
PDLIM1	3.67369e-153	0.478132	0.712	0.04	1.34461e-148	C1
CD8A	2.75253e-152	1.78896	0.99	0.107	1.00745e-147	C1
HLA-DRA	1.14433e-151	2.66968	0.995	0.223	4.18837e-147	C1
BCAS4	9.67806e-149	0.976186	0.971	0.159	3.54227e-144	C1
PHGDH	3.59251e-147	1.12362	0.839	0.089	1.3149e-142	C1
NKG7	7.02567e-146	1.45188	0.995	0.161	2.57146e-141	C1
HLA-DMB	4.22498e-145	0.464981	0.863	0.098	1.54639e-140	C1
TESC	1.70106e-144	1.58372	0.98	0.248	6.22603e-140	C1
GZMA	2.23846e-144	2.55593	0.946	0.146	8.19299e-140	C1
APOBEC3B	3.72447e-143	0.332365	0.654	0.035	1.36319e-138	C1
SLC27A2	2.30935e-142	0.472785	0.844	0.095	8.45244e-138	C1
ATP8B4	3.80007e-141	0.35631	0.683	0.043	1.39086e-136	C1
YBX3	4.62408e-141	1.01831	0.961	0.158	1.69246e-136	C1
HOPX	5.59941e-136	0.961865	0.766	0.069	2.04944e-131	C1
TRBV4-1	1.74781e-134	0.874065	0.537	0.014	6.39716e-130	C1
HLA-DQB1	2.20927e-130	1.77696	1	0.279	8.08614e-126	C1
CCNI2	6.21125e-129	0.681816	0.751	0.078	2.27338e-124	C1
GLDC	1.17747e-126	0.27894	0.522	0.018	4.30966e-122	C1
CD101	1.40141e-126	0.295535	0.712	0.062	5.12931e-122	C1
PTPRN2	9.0984e-125	0.463995	0.82	0.106	3.3301e-120	C1
HLA-DRB1	1.3026e-123	2.78367	0.995	0.409	4.76766e-119	C1
HLA-DMA	1.93071e-123	1.15949	0.976	0.229	7.0666e-119	C1
LAG3	7.57539e-122	0.881495	0.971	0.153	2.77267e-117	C1
HLA-DPA1	9.74049e-122	2.31789	0.995	0.419	3.56512e-117	C1
CCL5	6.81102e-120	1.27144	0.985	0.19	2.4929e-115	C1
IL12RB2	1.41348e-119	0.357065	0.776	0.088	5.17347e-115	C1
MZB1	3.26618e-116	0.257475	0.668	0.059	1.19545e-111	C1
DBN1	1.79581e-115	0.422288	0.61	0.042	6.57284e-111	C1
HLA-DPB1	8.90822e-115	1.78306	0.99	0.361	3.2605e-110	C1
F2R	4.92707e-114	0.476879	0.927	0.15	1.80336e-109	C1
CDC20	7.06497e-114	1.36447	0.971	0.201	2.58585e-109	C1
ELOVL6	1.25225e-113	0.26384	0.688	0.068	4.58334e-109	C1
KLRD1	1.88234e-113	0.301261	0.644	0.051	6.88956e-109	C1
MT1G	2.62756e-113	0.720348	0.644	0.061	9.61714e-109	C1
CEND1	3.28798e-113	0.306112	0.688	0.074	1.20343e-108	C1
FABP5	7.64455e-112	1.69107	0.985	0.275	2.79798e-107	C1
CDCA2	2.68333e-111	0.726292	0.893	0.155	9.82125e-107	C1
ASPM	2.54564e-110	1.17413	0.941	0.188	9.31731e-106	C1
MYBL2	2.71357e-110	1.06767	0.98	0.219	9.93193e-106	C1
TRAV34	2.50354e-109	0.462834	0.429	0.01	9.16321e-105	C1
CENPN	1.19522e-108	0.633198	0.937	0.205	4.37461e-104	C1
TRIP13	2.10666e-108	0.623944	0.927	0.189	7.71059e-104	C1
PBK	4.93931e-108	0.45578	0.888	0.158	1.80784e-103	C1
CCNA2	5.78374e-108	1.03687	0.937	0.195	2.11691e-103	C1
AURKA	1.24026e-106	0.776014	0.927	0.184	4.53947e-102	C1
CLSPN	2.3529e-106	1.02992	0.985	0.245	8.61187e-102	C1
KNL1	2.94836e-106	0.807774	0.927	0.191	1.07913e-101	C1
KIF14	3.21188e-106	0.630021	0.844	0.145	1.17558e-101	C1
CEP55	1.50092e-105	0.784309	0.951	0.193	5.49352e-101	C1
MATK	1.62443e-105	0.51858	0.854	0.133	5.94559e-101	C1
ZBTB32	2.80059e-105	0.535427	0.873	0.143	1.02504e-100	C1
NUF2	3.97744e-105	0.647087	0.912	0.186	1.45578e-100	C1
LINC01934	5.0238e-105	0.390777	0.893	0.15	1.83876e-100	C1
NT5DC2	7.13061e-105	0.495434	0.844	0.149	2.60987e-100	C1
HMMR	1.06433e-104	0.946717	0.898	0.178	3.89557e-100	C1
HPDL	1.40338e-104	0.382657	0.683	0.081	5.13652e-100	C1
PLCG2	6.62253e-104	0.258316	0.59	0.052	2.42391e-99	C1
NCAPH	7.07328e-104	0.69639	0.927	0.198	2.58889e-99	C1
GZMB	1.88687e-103	0.922651	0.785	0.108	6.90614e-99	C1
UBE2T	6.65801e-103	1.06571	0.98	0.272	2.4369e-98	C1
CTSW	1.56942e-102	0.868483	0.941	0.168	5.74423e-98	C1
MKI67	2.51895e-102	1.80194	1	0.272	9.21961e-98	C1
CCNB2	2.67306e-102	0.886122	0.902	0.187	9.78367e-98	C1
GPR35	3.87207e-102	0.364377	0.737	0.094	1.41722e-97	C1
CDCA7	4.1532e-102	0.864156	0.966	0.229	1.52011e-97	C1
ASB2	1.30873e-101	1.01224	0.99	0.258	4.79009e-97	C1
CDKN3	1.53411e-100	0.901782	0.932	0.212	5.61499e-96	C1
RRM2	2.20498e-100	1.62554	0.976	0.235	8.07045e-96	C1
CD74	1.84069e-99	1.92821	1	0.914	6.73711e-95	C1
KIF4A	1.92461e-99	0.529111	0.859	0.161	7.04425e-95	C1
PCLAF	1.9305e-99	1.2943	0.971	0.251	7.06581e-95	C1
PARPBP	2.44751e-99	0.379496	0.854	0.158	8.95813e-95	C1
APOBEC3H	2.516e-99	0.558094	0.868	0.172	9.2088e-95	C1
SHCBP1	2.53588e-99	0.579569	0.902	0.185	9.28157e-95	C1
LMNB1	2.54021e-99	1.27024	1	0.35	9.29744e-95	C1
DLGAP5	2.90907e-99	0.651199	0.863	0.157	1.06475e-94	C1
UBE2C	3.31816e-99	1.15436	0.956	0.205	1.21448e-94	C1
AURKB	2.74587e-98	0.691037	0.888	0.179	1.00501e-93	C1
KIF23	3.4271e-98	0.600212	0.834	0.152	1.25435e-93	C1
OIP5	3.53717e-98	0.321694	0.824	0.142	1.29464e-93	C1
TYMS	4.8272e-98	1.613	0.985	0.277	1.7668e-93	C1
GTSE1	7.11403e-98	0.76188	0.888	0.181	2.60381e-93	C1
UHRF1	1.16493e-97	0.951159	0.985	0.232	4.26377e-93	C1
CIITA	1.30684e-97	0.275814	0.776	0.123	4.78317e-93	C1
PKMYT1	5.44272e-97	0.791039	0.956	0.204	1.99209e-92	C1
TFRC	2.68299e-96	0.979933	0.98	0.286	9.82002e-92	C1
H2AFX	2.99333e-96	1.25044	0.99	0.319	1.09559e-91	C1
MELK	4.02988e-96	0.465534	0.863	0.169	1.47498e-91	C1
NPTX1	5.04906e-96	0.540689	0.776	0.118	1.84801e-91	C1
SGO1	1.05062e-95	0.432102	0.878	0.176	3.84538e-91	C1
CENPU	2.57174e-95	0.692035	0.956	0.223	9.41281e-91	C1
TPX2	2.83017e-95	1.088	0.966	0.235	1.03587e-90	C1
AIFM2	4.92174e-95	0.32223	0.776	0.127	1.80141e-90	C1
KIF2C	5.00495e-95	0.583089	0.873	0.169	1.83186e-90	C1
CENPW	5.21079e-95	0.872811	0.956	0.249	1.9072e-90	C1
PRKAR1B	1.66768e-94	0.541545	0.927	0.214	6.10387e-90	C1
CCNB1	1.87179e-94	0.999699	0.941	0.212	6.85094e-90	C1
BIRC5	1.98632e-94	0.866625	0.941	0.211	7.27012e-90	C1
C12orf75	2.76412e-94	1.2865	0.966	0.35	1.0117e-89	C1
CDCA8	7.17736e-94	0.733799	0.888	0.185	2.62699e-89	C1
KIF15	9.67191e-94	0.416139	0.849	0.158	3.54002e-89	C1
ITM2C	1.02872e-93	1.0861	0.971	0.307	3.76521e-89	C1
ZWINT	1.35666e-93	0.87028	0.961	0.24	4.96552e-89	C1
TOP2A	1.37903e-93	1.06649	0.951	0.216	5.04737e-89	C1
XCL1	1.87672e-93	0.789257	0.473	0.028	6.869e-89	C1
SLC43A3	3.68896e-93	0.724722	0.927	0.205	1.3502e-88	C1
NUSAP1	6.29081e-93	0.803951	0.937	0.213	2.3025e-88	C1
PRC1	7.61531e-93	0.664581	0.907	0.196	2.78728e-88	C1
DSCC1	1.74413e-92	0.382156	0.888	0.176	6.38371e-88	C1
ORC6	3.06674e-92	0.593555	0.922	0.211	1.12246e-87	C1
ASF1B	4.67002e-92	0.702565	0.966	0.223	1.70927e-87	C1
TROAP	5.23017e-92	0.52809	0.893	0.188	1.91429e-87	C1
PTTG1	6.08424e-92	1.33378	0.961	0.345	2.22689e-87	C1
PLK1	9.38011e-92	0.970101	0.82	0.155	3.43321e-87	C1
FANCI	1.10225e-91	0.693851	0.966	0.228	4.03434e-87	C1
SMC4	2.91786e-91	1.27192	1	0.345	1.06797e-86	C1
CCDC28B	4.23392e-91	0.300285	0.82	0.14	1.54966e-86	C1
PRF1	6.52107e-91	0.528387	0.966	0.233	2.38678e-86	C1
CENPE	7.18203e-91	0.817096	0.873	0.188	2.62869e-86	C1
FOXM1	1.67153e-90	0.608763	0.917	0.202	6.11798e-86	C1
SKA1	2.30711e-90	0.293992	0.756	0.132	8.44425e-86	C1
RCC1	2.61896e-90	0.601918	0.937	0.233	9.58565e-86	C1
MCOLN2	2.75038e-90	0.288816	0.912	0.172	1.00667e-85	C1
SKA3	6.08443e-90	0.338553	0.824	0.158	2.22696e-85	C1
PRR11	8.75693e-90	0.374225	0.771	0.138	3.20512e-85	C1
MND1	9.84622e-90	0.422451	0.854	0.172	3.60381e-85	C1
SPAG5	1.0741e-89	0.477709	0.878	0.184	3.93133e-85	C1
MCM10	1.07652e-89	0.506304	0.888	0.188	3.94016e-85	C1
NCAPG	1.10891e-89	0.614634	0.902	0.192	4.05874e-85	C1
CIP2A	1.27802e-89	0.527013	0.927	0.212	4.6777e-85	C1
CENPA	1.93393e-89	0.505561	0.79	0.142	7.07837e-85	C1
HMGB3	2.57712e-89	0.613238	0.937	0.218	9.43253e-85	C1
UBE2S	2.90227e-89	1.7855	0.995	0.497	1.06226e-84	C1
SMCO4	3.19916e-89	0.660659	0.937	0.242	1.17092e-84	C1
KIF11	6.19135e-89	0.524883	0.888	0.19	2.26609e-84	C1
RBBP8	8.61527e-89	0.579386	0.951	0.229	3.15327e-84	C1
HSH2D	1.80618e-88	0.50094	0.912	0.21	6.61081e-84	C1
C20orf204	3.04893e-88	0.255658	0.6	0.066	1.11594e-83	C1
BUB1B	6.51196e-88	0.425103	0.771	0.145	2.38344e-83	C1
DIAPH3	8.1621e-88	0.450728	0.849	0.169	2.98741e-83	C1
NDC80	8.23038e-88	0.549251	0.898	0.195	3.0124e-83	C1
CDCA3	9.04265e-88	0.530674	0.863	0.172	3.3097e-83	C1
BUB1	1.27492e-87	0.598908	0.878	0.188	4.66634e-83	C1
CDC25A	1.65632e-87	0.357885	0.834	0.159	6.06228e-83	C1
LINC00539	1.68476e-87	0.274356	0.698	0.109	6.16638e-83	C1
SPC25	2.75082e-87	0.388744	0.829	0.157	1.00683e-82	C1
CXCR3	1.68707e-86	0.903368	0.961	0.242	6.17485e-82	C1
MT1E	2.14638e-86	1.21817	0.956	0.298	7.85596e-82	C1
CHEK1	2.17044e-86	0.551073	0.941	0.227	7.94404e-82	C1
AGTRAP	2.34469e-86	0.684684	0.941	0.256	8.58181e-82	C1
EIF4A1	3.91645e-86	1.2334	1	0.872	1.43346e-81	C1
EZH2	4.89053e-86	0.72417	0.985	0.269	1.78998e-81	C1
PARVB	5.12342e-86	0.530972	0.937	0.224	1.87522e-81	C1
PIF1	5.55125e-86	0.303926	0.512	0.051	2.03181e-81	C1
UCK2	5.90558e-86	0.550232	0.873	0.194	2.1615e-81	C1
CDC6	1.68804e-85	0.584133	0.883	0.205	6.1784e-81	C1
STIL	1.82284e-85	0.364832	0.776	0.144	6.67178e-81	C1
MAP3K20	1.97814e-85	0.393166	0.839	0.173	7.24018e-81	C1
SAPCD2	2.2618e-85	0.271642	0.624	0.088	8.27842e-81	C1
BRCA1	4.07012e-85	0.589665	0.961	0.234	1.4897e-80	C1
KIFC1	4.12731e-85	0.59669	0.917	0.204	1.51064e-80	C1
CDCA5	5.10788e-85	0.523945	0.873	0.188	1.86954e-80	C1
PYCR1	5.56113e-85	0.449335	0.834	0.169	2.03543e-80	C1
PPIF	6.39841e-85	1.06064	0.985	0.426	2.34188e-80	C1
SLC19A1	9.06163e-85	0.341617	0.873	0.189	3.31665e-80	C1
GMNN	9.69561e-85	0.727041	0.966	0.255	3.54869e-80	C1
DTL	1.14177e-84	0.535146	0.873	0.197	4.17898e-80	C1
SMC2	2.43896e-84	0.999512	0.995	0.341	8.92685e-80	C1
PPCDC	2.50987e-84	0.297732	0.79	0.153	9.18637e-80	C1
CD248	2.91425e-84	0.266149	0.415	0.022	1.06664e-79	C1
CDCA7L	2.9836e-84	0.344029	0.78	0.147	1.09203e-79	C1
ZWILCH	3.08997e-84	0.406835	0.873	0.195	1.13096e-79	C1
ARHGAP11A	3.21707e-84	0.479221	0.824	0.175	1.17748e-79	C1
SLC29A1	3.99278e-84	0.499522	0.863	0.187	1.4614e-79	C1
CTSC	4.21074e-84	1.36714	0.995	0.625	1.54117e-79	C1
DHCR24	4.61933e-84	0.295909	0.717	0.122	1.69072e-79	C1
GSTP1	1.20946e-83	1.35669	0.99	0.807	4.42675e-79	C1
COTL1	1.24953e-83	1.41882	0.995	0.779	4.57342e-79	C1
POLE2	1.67477e-83	0.31305	0.795	0.158	6.12984e-79	C1
CENPO	2.35512e-83	0.293299	0.785	0.156	8.61996e-79	C1
RAD51	3.75542e-83	0.474075	0.902	0.205	1.37452e-78	C1
CENPF	6.04382e-83	1.19756	0.961	0.268	2.2121e-78	C1
FRMD4B	8.6066e-83	0.412921	0.844	0.173	3.1501e-78	C1
TRERF1	1.02746e-82	0.303023	0.839	0.158	3.7606e-78	C1
HMGB1	1.11285e-82	1.29367	1	0.887	4.07313e-78	C1
NEFH	1.58399e-82	0.296818	0.502	0.048	5.79755e-78	C1
SAP30	1.93681e-82	0.375615	0.898	0.208	7.08891e-78	C1
DEPDC1	2.10395e-82	0.361643	0.644	0.099	7.70066e-78	C1
NME1	2.20681e-82	1.43043	0.976	0.455	8.07716e-78	C1
CKAP2L	6.31368e-82	0.445218	0.795	0.158	2.31087e-77	C1
ITGA2	6.42299e-82	0.255759	0.478	0.042	2.35088e-77	C1
DNA2	7.20902e-82	0.289733	0.78	0.149	2.63857e-77	C1
MTFR2	7.50492e-82	0.301091	0.771	0.151	2.74687e-77	C1
PDSS1	8.59432e-82	0.285572	0.824	0.167	3.14561e-77	C1
SLA2	1.821e-81	0.542661	0.966	0.259	6.66506e-77	C1
RAB37	1.92798e-81	0.255371	0.678	0.102	7.0566e-77	C1
MAD2L1	3.84241e-81	0.832217	0.941	0.285	1.40636e-76	C1
ACOT7	4.11516e-81	0.739324	0.966	0.289	1.50619e-76	C1
RRAS2	4.56702e-81	0.427266	0.912	0.219	1.67157e-76	C1
CTNNAL1	6.33993e-81	0.412595	0.844	0.184	2.32048e-76	C1
ATAD5	6.6741e-81	0.553586	0.917	0.23	2.44279e-76	C1
E2F8	1.30048e-80	0.293599	0.702	0.117	4.75987e-76	C1
MIR4435-2HG	1.9197e-80	0.374984	0.907	0.213	7.02631e-76	C1
RAD51AP1	7.39743e-80	0.33273	0.815	0.164	2.70753e-75	C1
GGH	7.59792e-80	0.413535	0.902	0.204	2.78091e-75	C1
TRAV13-2	1.28394e-79	1.0515	0.624	0.093	4.69934e-75	C1
ECT2	1.78386e-79	0.324863	0.761	0.151	6.52912e-75	C1
POC1A	4.44598e-79	0.300385	0.815	0.172	1.62727e-74	C1
TRAV35	4.48607e-79	0.565696	0.468	0.039	1.64195e-74	C1
SERBP1	4.6857e-79	1.06575	1	0.754	1.71501e-74	C1
HLTF	5.8975e-79	0.357387	0.863	0.192	2.15854e-74	C1
GCSH	8.10539e-79	0.408851	0.873	0.212	2.96665e-74	C1
MTHFD1	9.76771e-79	0.864115	0.99	0.364	3.57508e-74	C1
GINS2	1.02545e-78	0.780089	0.937	0.246	3.75324e-74	C1
PSMB2	1.29609e-78	0.987707	0.99	0.588	4.74381e-74	C1
ESCO2	1.54899e-78	0.333272	0.79	0.155	5.66945e-74	C1
WDR34	1.82817e-78	0.55093	0.902	0.236	6.69127e-74	C1
PHLDA1	3.18098e-78	0.608408	0.873	0.208	1.16427e-73	C1
POLR3H	3.26775e-78	0.428075	0.917	0.225	1.19603e-73	C1
CPPED1	4.27841e-78	0.355406	0.829	0.182	1.56594e-73	C1
ANLN	5.54634e-78	0.40425	0.746	0.149	2.03002e-73	C1
KCTD9	5.6348e-78	0.28247	0.776	0.164	2.06239e-73	C1
DEPDC1B	8.222e-78	0.354243	0.761	0.153	3.00933e-73	C1
KIF20B	1.0295e-77	0.738153	0.956	0.265	3.76808e-73	C1
CDYL2	1.1502e-77	0.273155	0.702	0.126	4.20984e-73	C1
HNRNPAB	1.83716e-77	1.21302	0.995	0.584	6.72418e-73	C1
NEIL3	2.23134e-77	0.390748	0.795	0.168	8.16694e-73	C1
ATAD3A	2.83991e-77	0.503593	0.912	0.235	1.03943e-72	C1
KNSTRN	1.02804e-76	0.400523	0.815	0.174	3.76272e-72	C1
SLC25A5	1.48188e-76	1.29938	0.985	0.786	5.42382e-72	C1
GNGT2	1.73852e-76	0.317453	0.82	0.182	6.36316e-72	C1
CCNF	2.57974e-76	0.384967	0.795	0.167	9.44211e-72	C1
RFC3	3.5898e-76	0.330061	0.834	0.186	1.3139e-71	C1
SMIM3	3.74872e-76	0.57212	0.878	0.235	1.37207e-71	C1
POLQ	4.6433e-76	0.313152	0.717	0.135	1.6995e-71	C1
CHAF1A	4.74637e-76	0.576316	0.937	0.244	1.73722e-71	C1
CDK1	5.25784e-76	0.740112	0.839	0.189	1.92442e-71	C1
ATP5F1B	5.29959e-76	0.996976	1	0.855	1.9397e-71	C1
CDC45	8.78586e-76	0.513047	0.902	0.219	3.21571e-71	C1
GAPDH	1.07141e-75	1.31016	1	0.972	3.92148e-71	C1
SGO2	1.37488e-75	0.515764	0.883	0.206	5.03219e-71	C1
BLM	1.99451e-75	0.570848	0.937	0.269	7.30012e-71	C1
HIST1H1B	2.94371e-75	1.3173	0.8	0.185	1.07743e-70	C1
CENPS	3.77098e-75	0.412145	0.902	0.224	1.38022e-70	C1
BTG1	4.77317e-75	-2.52968	0.917	0.944	1.74703e-70	C1
MCM2	5.21938e-75	0.756488	0.966	0.269	1.91035e-70	C1
HSPD1	5.36699e-75	1.36225	1	0.795	1.96437e-70	C1
ADA	2.54946e-74	0.592477	0.966	0.298	9.33127e-70	C1
HMGB2	3.64273e-74	1.42378	0.995	0.54	1.33328e-69	C1
TK1	3.90394e-74	0.681365	0.937	0.232	1.42888e-69	C1
NDC1	5.14771e-74	0.331027	0.844	0.198	1.88411e-69	C1
ISOC2	5.53922e-74	0.584048	0.922	0.268	2.02741e-69	C1
PAICS	7.7653e-74	1.03224	0.956	0.392	2.84218e-69	C1
SUV39H1	9.86873e-74	0.254228	0.824	0.183	3.61205e-69	C1
RACGAP1	1.65089e-73	0.508251	0.893	0.22	6.04242e-69	C1
TUBA1B	1.70922e-73	1.54884	1	0.876	6.25593e-69	C1
FBXO6	1.82433e-73	0.45329	0.912	0.245	6.67724e-69	C1
RAD54L	2.19321e-73	0.281566	0.771	0.158	8.02736e-69	C1
CD70	2.98423e-73	1.08887	0.951	0.301	1.09226e-68	C1
CDT1	3.81696e-73	0.674685	0.976	0.259	1.39705e-68	C1
ATAD3B	4.31343e-73	0.375325	0.893	0.22	1.57876e-68	C1
SLC25A19	5.1185e-73	0.337549	0.883	0.213	1.87342e-68	C1
MCM4	6.63529e-73	0.73379	0.971	0.275	2.42858e-68	C1
DHFR	7.09308e-73	0.763172	0.966	0.282	2.59614e-68	C1
HELLS	1.0809e-72	0.687237	0.98	0.282	3.95622e-68	C1
DSN1	3.07928e-72	0.281723	0.893	0.212	1.12705e-67	C1
ERI1	3.23037e-72	0.330001	0.878	0.214	1.18235e-67	C1
EXO1	3.41019e-72	0.317661	0.717	0.145	1.24816e-67	C1
PLAAT3	3.72945e-72	0.266058	0.78	0.158	1.36502e-67	C1
CCDC86	8.09343e-72	0.453555	0.898	0.232	2.96228e-67	C1
CCT2	9.95663e-72	1.03848	0.99	0.627	3.64423e-67	C1
CCT5	1.1021e-71	1.02306	1	0.669	4.03378e-67	C1
DENND6B	1.25548e-71	0.280472	0.8	0.179	4.59517e-67	C1
SHMT2	1.44728e-71	1.0934	0.985	0.517	5.29721e-67	C1
CENPM	1.45382e-71	0.702049	0.961	0.258	5.32111e-67	C1
NUDT8	1.47569e-71	0.303604	0.81	0.183	5.40116e-67	C1
TPI1	1.50462e-71	1.23333	1	0.835	5.50706e-67	C1
SET	2.06363e-71	0.973913	0.995	0.862	7.55309e-67	C1
FAM3C	3.04525e-71	0.304018	0.829	0.195	1.11459e-66	C1
HMBS	3.46181e-71	0.343491	0.854	0.212	1.26706e-66	C1
CLN6	6.98407e-71	0.410276	0.922	0.252	2.55624e-66	C1
TMEM97	1.1357e-70	0.329496	0.839	0.195	4.15678e-66	C1
MAGOHB	1.30947e-70	0.599267	0.937	0.299	4.79278e-66	C1
MRPL37	2.07694e-70	0.931506	0.98	0.43	7.6018e-66	C1
HNRNPA2B1	2.14929e-70	0.955911	1	0.932	7.86663e-66	C1
EIF5A	3.3585e-70	1.13541	0.995	0.849	1.22924e-65	C1
MRTO4	3.74566e-70	0.792317	0.971	0.332	1.37095e-65	C1
PA2G4	3.78214e-70	0.913803	1	0.802	1.3843e-65	C1
MCM8	7.54769e-70	0.260752	0.751	0.163	2.76253e-65	C1
ATAD2	1.41123e-69	0.774775	0.985	0.312	5.16523e-65	C1
NCAPG2	1.63549e-69	0.430494	0.902	0.237	5.98604e-65	C1
DKC1	1.73188e-69	0.801944	0.971	0.393	6.33887e-65	C1
SPINDOC	1.92595e-69	0.308409	0.859	0.214	7.04916e-65	C1
PLK4	1.965e-69	0.278639	0.732	0.157	7.19208e-65	C1
AIF1	1.99962e-69	0.403506	0.673	0.127	7.31882e-65	C1
CENPH	2.25782e-69	0.382309	0.863	0.225	8.26386e-65	C1
FAM216A	3.51539e-69	0.337119	0.741	0.166	1.28667e-64	C1
BARD1	4.48043e-69	0.369967	0.893	0.231	1.63988e-64	C1
TTF2	5.4065e-69	0.567744	0.946	0.28	1.97883e-64	C1
FANCG	6.68896e-69	0.321221	0.898	0.222	2.44823e-64	C1
FAM83D	9.43732e-69	0.270571	0.595	0.101	3.45415e-64	C1
ANP32A	1.13712e-68	0.943574	0.99	0.625	4.16197e-64	C1
HMGN2	1.1813e-68	1.2776	0.995	0.792	4.32367e-64	C1
ABI3	1.38836e-68	0.827691	0.976	0.378	5.08155e-64	C1
POMP	1.40457e-68	0.940197	0.985	0.645	5.14088e-64	C1
ATP5MC3	1.95543e-68	1.10279	0.98	0.783	7.15705e-64	C1
SPTSSA	2.21072e-68	0.331984	0.883	0.222	8.09147e-64	C1
H2AFZ	2.26738e-68	1.42774	0.99	0.78	8.29882e-64	C1
HENMT1	2.28872e-68	0.265354	0.868	0.219	8.37693e-64	C1
RAN	2.5079e-68	1.18051	1	0.852	9.17917e-64	C1
RANBP1	4.26128e-68	1.12138	0.98	0.594	1.55967e-63	C1
RPL10	4.40725e-68	-1.32262	1	0.982	1.6131e-63	C1
NUDT15	5.40054e-68	0.355092	0.912	0.244	1.97665e-63	C1
MCM7	6.81849e-68	0.985175	0.985	0.355	2.49564e-63	C1
SLC9A3R1	1.02399e-67	0.922589	0.995	0.672	3.7479e-63	C1
HIST1H3C	1.03199e-67	0.506794	0.605	0.105	3.7772e-63	C1
KIF20A	1.46646e-67	0.378875	0.629	0.113	5.3674e-63	C1
TUBG1	1.48154e-67	0.595465	0.946	0.286	5.42258e-63	C1
SCCPDH	1.74106e-67	0.279628	0.844	0.196	6.37244e-63	C1
HAUS8	1.86488e-67	0.2597	0.824	0.197	6.82564e-63	C1
PFAS	2.23213e-67	0.283478	0.8	0.188	8.16982e-63	C1
PDXP	2.47814e-67	0.408831	0.893	0.238	9.07023e-63	C1
PSAT1	2.84042e-67	0.867577	0.917	0.282	1.03962e-62	C1
CCND2	2.96633e-67	1.1395	1	0.682	1.08571e-62	C1
FEN1	4.90302e-67	0.739653	0.98	0.313	1.79456e-62	C1
HJURP	6.40663e-67	0.391729	0.732	0.155	2.34489e-62	C1
DDX11	8.56455e-67	0.288947	0.849	0.205	3.13471e-62	C1
LRR1	8.62112e-67	0.506334	0.912	0.268	3.15542e-62	C1
PRMT5	1.03641e-66	0.507624	0.932	0.27	3.79336e-62	C1
MIS18A	1.30789e-66	0.297058	0.854	0.218	4.78699e-62	C1
DFFA	1.62888e-66	0.446273	0.927	0.281	5.96187e-62	C1
KIF3A	1.72926e-66	0.531278	0.912	0.277	6.32926e-62	C1
GEN1	1.7365e-66	0.256862	0.698	0.145	6.35578e-62	C1
BRCA2	2.09013e-66	0.301961	0.785	0.185	7.65007e-62	C1
SASS6	2.79163e-66	0.256042	0.829	0.205	1.02176e-61	C1
RPS26	2.81108e-66	1.06683	0.99	0.916	1.02888e-61	C1
SHMT1	2.86326e-66	0.352868	0.902	0.24	1.04798e-61	C1
EIF4EBP1	3.62949e-66	0.595603	0.907	0.259	1.32843e-61	C1
NPM3	5.02976e-66	0.539521	0.888	0.241	1.84094e-61	C1
CYCS	7.80404e-66	1.0346	0.976	0.657	2.85636e-61	C1
TPM4	7.81595e-66	1.04083	1	0.662	2.86072e-61	C1
WDHD1	1.28252e-65	0.359666	0.859	0.217	4.69416e-61	C1
SERTAD2	1.46211e-65	0.496479	0.922	0.283	5.35147e-61	C1
HSP90AB1	2.17392e-65	1.04041	1	0.955	7.95677e-61	C1
DTYMK	2.21339e-65	0.817129	0.951	0.35	8.10124e-61	C1
TCP1	2.23775e-65	0.913558	0.99	0.532	8.19039e-61	C1
PRDX3	2.93282e-65	0.97569	0.976	0.622	1.07344e-60	C1
ALYREF	2.96038e-65	1.02014	0.985	0.551	1.08353e-60	C1
SNRPD1	4.54542e-65	0.981508	0.971	0.563	1.66367e-60	C1
POLA2	5.18603e-65	0.417759	0.927	0.258	1.89814e-60	C1
SPDL1	5.23751e-65	0.256054	0.727	0.162	1.91698e-60	C1
RCC2	6.19306e-65	0.491417	0.946	0.296	2.26672e-60	C1
KPNA2	7.00477e-65	0.980545	0.98	0.352	2.56382e-60	C1
PSMA6	7.02927e-65	0.858861	0.985	0.702	2.57278e-60	C1
PKM	7.14307e-65	0.95775	1	0.883	2.61443e-60	C1
WEE1	8.67914e-65	0.289819	0.81	0.198	3.17665e-60	C1
DLEU2	9.50824e-65	0.309114	0.917	0.243	3.48011e-60	C1
RAB27A	1.08038e-64	0.61862	0.98	0.354	3.9543e-60	C1
NPM1	1.36604e-64	1.01291	1	0.947	4.99984e-60	C1
SNRNP25	1.57335e-64	0.855858	0.961	0.315	5.75862e-60	C1
BCS1L	1.81926e-64	0.261552	0.839	0.208	6.65867e-60	C1
BOP1	1.9337e-64	0.709581	0.971	0.362	7.07754e-60	C1
CENPK	2.0705e-64	0.672719	0.98	0.326	7.57822e-60	C1
PSMA4	4.96237e-64	0.82377	0.98	0.508	1.81628e-59	C1
LDHA	6.82016e-64	1.11535	0.995	0.817	2.49625e-59	C1
GEMIN6	6.88311e-64	0.359884	0.902	0.245	2.51929e-59	C1
SLC1A5	8.6044e-64	1.04795	0.976	0.447	3.1493e-59	C1
DCTPP1	1.00051e-63	0.917901	0.956	0.438	3.66197e-59	C1
TTK	1.47732e-63	0.287443	0.634	0.127	5.40714e-59	C1
HIC1	1.54843e-63	0.414038	0.854	0.228	5.6674e-59	C1
CHCHD4	1.76146e-63	0.319871	0.839	0.216	6.44712e-59	C1
MRPL12	2.4317e-63	0.853094	0.966	0.416	8.90028e-59	C1
PGAM1	2.60253e-63	1.04568	0.995	0.748	9.5255e-59	C1
JPT1	2.95218e-63	1.01892	0.98	0.59	1.08053e-58	C1
MTHFD1L	3.6067e-63	0.434939	0.932	0.277	1.32009e-58	C1
YBX1	3.66187e-63	0.949094	1	0.915	1.34028e-58	C1
TOMM40	4.22819e-63	0.810164	0.99	0.418	1.54756e-58	C1
MBD2	4.78941e-63	0.794175	0.98	0.428	1.75297e-58	C1
C15orf39	5.04536e-63	0.272735	0.868	0.228	1.84665e-58	C1
TIMM13	5.06506e-63	0.76377	0.961	0.392	1.85386e-58	C1
SLC7A5	5.43505e-63	0.532527	0.937	0.295	1.98928e-58	C1
ATP2A2	5.54097e-63	0.586962	0.985	0.354	2.02805e-58	C1
TIPIN	5.84532e-63	0.372439	0.932	0.262	2.13945e-58	C1
WDR12	6.04212e-63	0.326063	0.893	0.242	2.21147e-58	C1
SYT11	7.24952e-63	0.328358	0.927	0.248	2.6534e-58	C1
GGCT	8.12015e-63	0.668033	0.951	0.344	2.97205e-58	C1
TIMELESS	8.69782e-63	0.405791	0.927	0.248	3.18349e-58	C1
HIST1H2AH	1.12141e-62	0.331689	0.615	0.115	4.10447e-58	C1
NCAPD3	1.39419e-62	0.552172	0.966	0.3	5.10286e-58	C1
NOP16	2.14735e-62	0.734461	0.946	0.347	7.85952e-58	C1
CKS1B	2.49148e-62	0.723659	0.951	0.331	9.11905e-58	C1
TIMM10	2.79394e-62	0.728312	0.961	0.378	1.02261e-57	C1
SARAF	3.60685e-62	-1.43221	0.985	0.946	1.32014e-57	C1
CD38	3.69058e-62	0.314584	0.673	0.138	1.35079e-57	C1
CKS2	5.26402e-62	1.0279	0.951	0.367	1.92668e-57	C1
EEF1A1	6.63671e-62	-1.24584	1	0.986	2.4291e-57	C1
HSP90AA1	7.48251e-62	1.08937	0.995	0.922	2.73867e-57	C1
SRM	8.15263e-62	1.06763	0.985	0.619	2.98395e-57	C1
CDC123	1.35003e-61	0.771438	0.99	0.478	4.94125e-57	C1
IFI30	1.50315e-61	0.47265	0.917	0.312	5.50169e-57	C1
LINC01871	1.5134e-61	0.602999	0.937	0.276	5.53921e-57	C1
CST7	1.7405e-61	0.38399	0.966	0.296	6.3704e-57	C1
PRELID1	2.00742e-61	0.945545	0.99	0.79	7.34736e-57	C1
WDR4	2.18983e-61	0.276363	0.82	0.218	8.01501e-57	C1
CMIP	2.20142e-61	0.264195	0.873	0.234	8.0574e-57	C1
IVD	2.22989e-61	0.273336	0.883	0.238	8.16161e-57	C1
VARS	2.44809e-61	0.534252	0.966	0.332	8.96026e-57	C1
TXNDC5	2.58289e-61	0.345961	0.898	0.247	9.45363e-57	C1
KIF21A	2.862e-61	0.342983	0.893	0.256	1.04752e-56	C1
GOT1	3.54164e-61	0.404957	0.912	0.272	1.29628e-56	C1
DUT	4.26913e-61	1.08135	0.995	0.595	1.56254e-56	C1
ARHGAP18	4.45242e-61	0.254806	0.785	0.192	1.62963e-56	C1
NLE1	4.49122e-61	0.295689	0.82	0.208	1.64383e-56	C1
MTHFD2	8.07968e-61	0.946356	0.966	0.503	2.95725e-56	C1
CCT6A	1.00968e-60	0.936092	0.995	0.705	3.69554e-56	C1
THEMIS	1.03963e-60	0.40327	0.907	0.267	3.80514e-56	C1
FAH	1.11372e-60	0.456084	0.902	0.25	4.07634e-56	C1
SEPTIN11	1.5247e-60	0.433658	0.956	0.298	5.58057e-56	C1
KPNB1	2.73574e-60	0.865304	1	0.698	1.00131e-55	C1
POLD3	2.80828e-60	0.281074	0.907	0.243	1.02786e-55	C1
STOM	3.91379e-60	0.348562	0.956	0.282	1.43249e-55	C1
SYNCRIP	4.32617e-60	0.789029	1	0.473	1.58342e-55	C1
LRP8	4.95668e-60	0.272592	0.849	0.225	1.8142e-55	C1
UTP11	5.78658e-60	0.398192	0.937	0.281	2.11795e-55	C1
HMGA1	6.04412e-60	1.09358	0.98	0.534	2.21221e-55	C1
CHAC2	7.53575e-60	0.254638	0.815	0.202	2.75816e-55	C1
RPL39L	7.97455e-60	0.362193	0.893	0.256	2.91877e-55	C1
MPST	7.99308e-60	0.38884	0.932	0.279	2.92555e-55	C1
PSMG1	8.27227e-60	0.693561	0.961	0.372	3.02773e-55	C1
KHSRP	9.04424e-60	0.412432	0.932	0.272	3.31028e-55	C1
CDK2	1.13478e-59	0.329392	0.907	0.258	4.15341e-55	C1
CCT7	1.16048e-59	0.822618	0.995	0.68	4.24746e-55	C1
RPL34	1.17557e-59	-1.37146	0.985	0.96	4.30272e-55	C1
EXOSC2	1.44301e-59	0.297374	0.873	0.243	5.28155e-55	C1
GPR68	2.05524e-59	0.280896	0.883	0.252	7.52238e-55	C1
SLC35B1	2.35369e-59	0.459233	0.937	0.311	8.61473e-55	C1
CCDC34	2.44707e-59	0.257671	0.834	0.212	8.95652e-55	C1
UBE2L3	3.79877e-59	0.767008	0.985	0.563	1.39039e-54	C1
STIP1	4.46361e-59	0.854198	1	0.578	1.63373e-54	C1
HIST1H3B	4.82162e-59	0.474927	0.59	0.115	1.76476e-54	C1
TCF19	4.9903e-59	0.286839	0.893	0.228	1.8265e-54	C1
HSPE1	5.47198e-59	1.11456	0.976	0.693	2.0028e-54	C1
RRM1	5.49438e-59	0.793858	0.98	0.395	2.011e-54	C1
NSD2	6.46837e-59	0.671061	0.985	0.354	2.36749e-54	C1
CASP3	6.69871e-59	0.566521	0.971	0.342	2.4518e-54	C1
SLCO4A1	6.97206e-59	0.456671	0.932	0.31	2.55184e-54	C1
WDR18	9.59096e-59	0.647807	0.976	0.419	3.51039e-54	C1
NFIL3	1.15923e-58	0.253569	0.776	0.188	4.24291e-54	C1
SPATS2L	1.31943e-58	0.267503	0.907	0.241	4.82925e-54	C1
RBPJ	1.3273e-58	0.909496	0.976	0.435	4.85805e-54	C1
ID2	2.09292e-58	0.652912	0.956	0.331	7.6603e-54	C1
PXK	2.37146e-58	0.262179	0.82	0.219	8.67976e-54	C1
FASN	3.23457e-58	0.380638	0.873	0.246	1.18389e-53	C1
NCAPD2	4.60962e-58	0.662693	0.971	0.337	1.68717e-53	C1
LINC00892	4.93971e-58	0.853032	0.8	0.252	1.80798e-53	C1
NME2	6.28152e-58	0.90151	0.99	0.865	2.2991e-53	C1
EBNA1BP2	6.81693e-58	0.707779	0.985	0.408	2.49506e-53	C1
RPS27	7.08388e-58	-1.75088	0.99	0.966	2.59277e-53	C1
EGFL6	7.33464e-58	0.324727	0.424	0.052	2.68455e-53	C1
INCENP	7.49673e-58	0.364636	0.79	0.208	2.74388e-53	C1
DESI1	8.49824e-58	0.677736	0.946	0.396	3.11044e-53	C1
PIK3CG	1.01468e-57	0.271538	0.829	0.221	3.71383e-53	C1
MAD2L2	1.22708e-57	0.668086	0.971	0.428	4.49124e-53	C1
C1QBP	1.41137e-57	1.0189	0.976	0.702	5.16576e-53	C1
PCNT	1.44509e-57	0.328148	0.898	0.258	5.28917e-53	C1
RFC5	1.60096e-57	0.271178	0.859	0.236	5.85967e-53	C1
FAM210A	2.17646e-57	0.267116	0.883	0.248	7.96607e-53	C1
NQO1	2.25651e-57	0.465697	0.902	0.268	8.25904e-53	C1
LMNB2	2.50855e-57	0.453938	0.946	0.304	9.18155e-53	C1
CCT8	3.31399e-57	0.809974	0.99	0.708	1.21295e-52	C1
PAK1	4.26385e-57	0.297267	0.849	0.24	1.56061e-52	C1
COX5A	7.03153e-57	0.902929	0.976	0.725	2.57361e-52	C1
FAU	7.2831e-57	-1.05792	0.99	0.965	2.66569e-52	C1
HPGD	8.13882e-57	0.287532	0.507	0.077	2.97889e-52	C1
RPS25	9.97007e-57	-1.06283	0.995	0.957	3.64914e-52	C1
NASP	1.19402e-56	0.893751	1	0.529	4.37024e-52	C1
SLF1	1.62985e-56	0.256641	0.868	0.248	5.96541e-52	C1
SRSF9	2.1048e-56	0.780963	0.995	0.71	7.70377e-52	C1
SFXN4	2.20778e-56	0.341851	0.873	0.263	8.08068e-52	C1
NCL	2.28443e-56	0.924705	0.995	0.89	8.36125e-52	C1
BLMH	2.34174e-56	0.394834	0.951	0.31	8.57101e-52	C1
PRMT1	2.41715e-56	0.842301	1	0.687	8.847e-52	C1
TPT1	2.45617e-56	-1.33396	1	0.972	8.98982e-52	C1
RNASEH1	2.81651e-56	0.439284	0.937	0.309	1.03087e-51	C1
TUBB	3.59119e-56	1.06203	1	0.894	1.31441e-51	C1
RUVBL2	4.0345e-56	0.712647	0.98	0.425	1.47667e-51	C1
CYC1	4.18349e-56	0.791576	0.976	0.605	1.5312e-51	C1
FAM111A	5.54506e-56	0.401472	0.937	0.285	2.02955e-51	C1
PSMA2	5.57554e-56	0.808138	0.99	0.685	2.0407e-51	C1
BTG3	5.91456e-56	0.533269	0.956	0.334	2.16479e-51	C1
COQ9	5.96271e-56	0.296194	0.888	0.267	2.18241e-51	C1
MRPL15	6.46475e-56	0.599226	0.941	0.355	2.36616e-51	C1
TUFM	6.49297e-56	0.790806	0.995	0.709	2.37649e-51	C1
CHST12	8.73129e-56	0.262855	0.873	0.246	3.19574e-51	C1
SNRPB	1.03309e-55	0.824451	0.995	0.695	3.78121e-51	C1
DBF4	1.22967e-55	0.514181	0.941	0.316	4.50073e-51	C1
ITGAE	1.45349e-55	0.51321	0.966	0.338	5.31991e-51	C1
BRI3BP	1.50289e-55	0.360432	0.937	0.284	5.50074e-51	C1
SKA2	1.54601e-55	0.546806	0.951	0.322	5.65856e-51	C1
H2AFY	1.59315e-55	0.74881	0.995	0.562	5.8311e-51	C1
VRK1	2.16512e-55	0.474402	0.946	0.315	7.92454e-51	C1
SAE1	2.25679e-55	0.642115	0.985	0.382	8.26009e-51	C1
RFC2	2.81279e-55	0.475987	0.927	0.288	1.02951e-50	C1
RPL26L1	3.77863e-55	0.555863	0.956	0.349	1.38302e-50	C1
DONSON	3.83647e-55	0.276626	0.815	0.215	1.40419e-50	C1
PPP5C	4.48096e-55	0.494945	0.956	0.343	1.64008e-50	C1
RPL30	4.49963e-55	-1.33935	0.98	0.96	1.64691e-50	C1
GOT2	4.81898e-55	0.592001	0.946	0.354	1.7638e-50	C1
LETM1	4.82094e-55	0.336309	0.917	0.277	1.76451e-50	C1
CDK6	4.89725e-55	0.81963	1	0.508	1.79244e-50	C1
PTS	5.06703e-55	0.289687	0.878	0.26	1.85459e-50	C1
HNRNPC	5.20739e-55	0.766153	0.99	0.812	1.90596e-50	C1
MALAT1	5.37884e-55	-2.62477	0.995	0.99	1.96871e-50	C1
RPS17	5.451e-55	0.872474	0.985	0.869	1.99512e-50	C1
GLO1	5.51305e-55	0.685643	0.985	0.448	2.01783e-50	C1
SMPD4	5.82275e-55	0.327541	0.932	0.294	2.13119e-50	C1
PCNA	7.3016e-55	0.805778	0.99	0.424	2.67246e-50	C1
SPOCK2	7.71589e-55	-1.56733	0.541	0.812	2.82409e-50	C1
HAUS2	8.13859e-55	0.300268	0.898	0.263	2.97881e-50	C1
DNAJB11	8.90487e-55	0.616594	0.976	0.388	3.25927e-50	C1
CCDC58	9.39377e-55	0.350158	0.893	0.271	3.43821e-50	C1
C19orf48	9.85291e-55	0.498595	0.941	0.308	3.60626e-50	C1
STMN1	9.98545e-55	0.9374	0.99	0.376	3.65478e-50	C1
ARHGAP19	1.01612e-54	0.31124	0.766	0.204	3.71912e-50	C1
HIST1H2AL	1.02671e-54	0.259824	0.561	0.108	3.75786e-50	C1
PECAM1	1.10108e-54	0.331891	0.434	0.059	4.03008e-50	C1
MYO19	1.13534e-54	0.251263	0.854	0.245	4.15547e-50	C1
ACSL4	1.38579e-54	0.303231	0.868	0.255	5.07212e-50	C1
TIMM50	1.57057e-54	0.549718	0.956	0.355	5.74843e-50	C1
CKAP2	1.74147e-54	0.36256	0.932	0.277	6.37396e-50	C1
PPIA	1.74731e-54	0.957826	0.995	0.947	6.39533e-50	C1
ERH	1.91483e-54	0.761143	0.99	0.716	7.00848e-50	C1
EIF4G3	2.07457e-54	0.381627	0.956	0.315	7.59313e-50	C1
FOPNL	2.08414e-54	0.258689	0.893	0.262	7.62816e-50	C1
SQLE	2.40326e-54	0.250886	0.839	0.24	8.79619e-50	C1
GIHCG	2.81878e-54	0.279482	0.771	0.212	1.0317e-49	C1
AIMP2	3.47828e-54	0.554235	0.937	0.351	1.27309e-49	C1
SAAL1	3.8465e-54	0.26358	0.844	0.241	1.40786e-49	C1
NAT10	4.22955e-54	0.272587	0.902	0.262	1.54806e-49	C1
CCT3	4.27603e-54	0.810481	0.995	0.659	1.56507e-49	C1
FXYD5	4.30575e-54	-1.12106	0.99	0.931	1.57595e-49	C1
SNRPG	6.25285e-54	0.844681	0.976	0.725	2.2886e-49	C1
CCNE2	6.76745e-54	0.327381	0.717	0.185	2.47695e-49	C1
FDX1	8.60551e-54	0.711807	0.961	0.432	3.1497e-49	C1
PPAT	8.78455e-54	0.269758	0.829	0.232	3.21523e-49	C1
HNRNPD	9.08347e-54	0.768534	1	0.766	3.32464e-49	C1
CKAP5	1.23166e-53	0.622817	0.976	0.362	4.50798e-49	C1
SSBP4	1.28439e-53	0.689185	0.99	0.523	4.70099e-49	C1
RPS14	1.29055e-53	-0.913697	0.99	0.96	4.72353e-49	C1
CCNE1	1.29675e-53	0.265362	0.688	0.164	4.74625e-49	C1
IDH3A	1.48175e-53	0.432121	0.907	0.308	5.42336e-49	C1
KMT5A	1.78885e-53	0.269355	0.839	0.235	6.54739e-49	C1
HACD3	2.03757e-53	0.453762	0.946	0.328	7.45771e-49	C1
PSMA7	2.40305e-53	0.6974	0.99	0.855	8.79541e-49	C1
REEP4	3.29948e-53	0.330546	0.839	0.245	1.20764e-48	C1
FARSB	4.2955e-53	0.467539	0.932	0.319	1.5722e-48	C1
FAM126A	4.50873e-53	0.279801	0.844	0.242	1.65024e-48	C1
FBXO5	5.04105e-53	0.33425	0.722	0.189	1.84507e-48	C1
NDUFAB1	5.71643e-53	0.778026	0.976	0.653	2.09227e-48	C1
JPT2	7.06155e-53	0.254666	0.883	0.253	2.5846e-48	C1
PFKP	7.96436e-53	0.617702	0.98	0.416	2.91504e-48	C1
EXOSC4	8.27527e-53	0.361549	0.893	0.28	3.02883e-48	C1
TNFSF10	1.01734e-52	0.941961	0.985	0.566	3.72355e-48	C1
PDF	1.0424e-52	0.3027	0.883	0.267	3.81527e-48	C1
UMPS	1.10033e-52	0.263275	0.893	0.262	4.02733e-48	C1
NCR3	1.11496e-52	0.61901	0.937	0.35	4.08087e-48	C1
NABP2	1.15635e-52	0.582916	0.941	0.365	4.23235e-48	C1
HIST1H3H	1.39062e-52	0.295889	0.532	0.102	5.0898e-48	C1
ODC1	1.60148e-52	0.82895	0.966	0.501	5.86159e-48	C1
AHCY	2.25552e-52	0.691222	0.951	0.408	8.25541e-48	C1
RPS28	2.48955e-52	-0.941761	0.995	0.968	9.11199e-48	C1
PSMD3	2.63092e-52	0.674825	0.995	0.51	9.62943e-48	C1
ZMYND19	3.22792e-52	0.335352	0.859	0.25	1.18145e-47	C1
ACTR3	3.82252e-52	0.752276	1	0.822	1.39908e-47	C1
PHB	3.93708e-52	0.740212	0.985	0.6	1.44101e-47	C1
FAM136A	4.07341e-52	0.546853	0.956	0.352	1.49091e-47	C1
GTPBP4	4.11206e-52	0.623549	0.99	0.425	1.50506e-47	C1
MRPS2	4.56362e-52	0.512415	0.961	0.35	1.67033e-47	C1
GPI	4.5907e-52	0.769542	1	0.738	1.68024e-47	C1
MRPL13	4.91086e-52	0.637661	0.946	0.409	1.79742e-47	C1
CTPS1	4.97385e-52	0.425954	0.941	0.318	1.82048e-47	C1
SEPHS1	5.90528e-52	0.309001	0.912	0.278	2.16139e-47	C1
LAIR1	6.30775e-52	0.281579	0.81	0.225	2.3087e-47	C1
DCUN1D5	6.32834e-52	0.592647	0.98	0.394	2.31624e-47	C1
GLRX2	6.37414e-52	0.35569	0.878	0.285	2.333e-47	C1
NRAS	7.02009e-52	0.254231	0.834	0.249	2.56942e-47	C1
LYAR	7.18962e-52	0.590411	0.937	0.345	2.63147e-47	C1
THOP1	7.72659e-52	0.333991	0.922	0.299	2.82801e-47	C1
ICMT	7.82734e-52	0.250218	0.883	0.264	2.86488e-47	C1
HIRIP3	8.69507e-52	0.345711	0.951	0.308	3.18248e-47	C1
RAD51C	1.24243e-51	0.528956	0.966	0.359	4.54741e-47	C1
SLC38A5	1.34552e-51	0.334543	0.893	0.264	4.92475e-47	C1
SFPQ	1.49818e-51	0.797427	1	0.744	5.48348e-47	C1
CHST11	1.64581e-51	0.543097	0.98	0.401	6.02385e-47	C1
CCDC6	1.87523e-51	0.267968	0.82	0.236	6.86355e-47	C1
BYSL	2.00297e-51	0.308412	0.873	0.273	7.33107e-47	C1
GPATCH4	2.30699e-51	0.557808	0.946	0.358	8.44382e-47	C1
CARHSP1	2.34612e-51	0.680787	0.976	0.405	8.58705e-47	C1
AP1S1	2.6971e-51	0.495379	0.971	0.362	9.87165e-47	C1
B2M	2.80118e-51	-1.02033	0.995	0.989	1.02526e-46	C1
NUP37	2.90425e-51	0.398874	0.912	0.291	1.06299e-46	C1
RRP7A	3.74598e-51	0.625857	0.971	0.442	1.37106e-46	C1
DEK	3.96551e-51	0.776996	0.995	0.675	1.45142e-46	C1
COX6A1	4.22187e-51	0.629897	0.99	0.897	1.54525e-46	C1
ARMC6	4.4131e-51	0.266318	0.839	0.247	1.61524e-46	C1
CD320	4.54861e-51	0.564052	0.946	0.346	1.66484e-46	C1
DRG1	4.68655e-51	0.471319	0.941	0.338	1.71533e-46	C1
CENPX	5.33921e-51	0.658435	0.961	0.442	1.9542e-46	C1
KIF22	5.50457e-51	0.574301	0.976	0.358	2.01473e-46	C1
CSE1L	5.60699e-51	0.574432	0.966	0.371	2.05221e-46	C1
LYRM4	5.92424e-51	0.380038	0.956	0.325	2.16833e-46	C1
PCED1B-AS1	6.07815e-51	-1.60608	0.761	0.84	2.22466e-46	C1
E2F1	6.13029e-51	0.406895	0.917	0.294	2.24375e-46	C1
PNO1	6.6989e-51	0.3441	0.868	0.268	2.45186e-46	C1
MRPL48	8.53371e-51	0.280907	0.922	0.292	3.12342e-46	C1
ENO1	8.65161e-51	0.823324	0.995	0.895	3.16657e-46	C1
MTCH2	8.72001e-51	0.665861	0.961	0.428	3.19161e-46	C1
RGL4	1.02405e-50	0.354427	0.951	0.309	3.74813e-46	C1
VDAC1	1.16983e-50	0.788089	0.995	0.635	4.28169e-46	C1
PFDN5	1.19116e-50	-1.09527	0.961	0.945	4.35976e-46	C1
PGAM5	1.23682e-50	0.251031	0.839	0.241	4.52689e-46	C1
YWHAE	1.26376e-50	0.692148	0.99	0.589	4.62549e-46	C1
IPO4	1.35177e-50	0.342049	0.844	0.263	4.9476e-46	C1
MRPL35	1.68132e-50	0.383937	0.951	0.312	6.15378e-46	C1
EXOSC8	2.59205e-50	0.616965	0.98	0.43	9.48716e-46	C1
PSMB8	2.65195e-50	0.735382	0.995	0.84	9.7064e-46	C1
AKIRIN2	2.79791e-50	0.437691	0.971	0.365	1.02406e-45	C1
MDH2	3.08653e-50	0.745525	0.98	0.695	1.1297e-45	C1
NUDC	3.31148e-50	0.699269	0.995	0.619	1.21204e-45	C1
MSH2	3.63395e-50	0.301859	0.883	0.262	1.33006e-45	C1
SNRPE	4.43943e-50	0.729731	0.976	0.572	1.62488e-45	C1
FH	5.98971e-50	0.494096	0.932	0.338	2.19229e-45	C1
LRRC59	6.61632e-50	0.622719	0.966	0.418	2.42164e-45	C1
TMEM106C	7.2821e-50	0.622046	0.932	0.345	2.66532e-45	C1
EIF2S1	9.90198e-50	0.630041	0.99	0.472	3.62422e-45	C1
CMSS1	1.14757e-49	0.253361	0.834	0.243	4.20021e-45	C1
SLIRP	1.15385e-49	0.711535	0.951	0.489	4.22319e-45	C1
PPIL1	1.18651e-49	0.292024	0.868	0.277	4.34275e-45	C1
UBE2M	1.21948e-49	0.697326	0.961	0.475	4.46342e-45	C1
MIS18BP1	1.23494e-49	0.415441	0.937	0.315	4.52001e-45	C1
TPST2	1.48301e-49	0.306805	0.917	0.315	5.42798e-45	C1
LONP1	1.55771e-49	0.287567	0.902	0.292	5.70137e-45	C1
NOP53	1.57083e-49	-1.42436	0.966	0.915	5.7494e-45	C1
TNPO3	1.65504e-49	0.253319	0.917	0.285	6.05759e-45	C1
POLR2E	1.85836e-49	0.717688	0.976	0.595	6.80178e-45	C1
SSRP1	1.86551e-49	0.74226	0.985	0.582	6.82794e-45	C1
TP53	2.28363e-49	0.250214	0.898	0.292	8.35833e-45	C1
CHCHD2	2.81037e-49	0.862542	0.985	0.885	1.02862e-44	C1
RDX	3.29516e-49	0.315123	0.917	0.278	1.20606e-44	C1
ODF2	3.56727e-49	0.283661	0.922	0.297	1.30566e-44	C1
MCM6	3.66672e-49	0.618749	0.971	0.365	1.34206e-44	C1
PRKDC	3.74686e-49	0.80436	1	0.578	1.37139e-44	C1
MRPL11	3.81941e-49	0.660225	0.976	0.473	1.39794e-44	C1
AC011603.2	5.31987e-49	0.636551	0.844	0.284	1.94712e-44	C1
SNRPC	5.8168e-49	0.707101	0.966	0.572	2.12901e-44	C1
DPM1	6.3346e-49	0.294452	0.893	0.282	2.31853e-44	C1
MYL6B	6.7858e-49	0.300753	0.868	0.259	2.48367e-44	C1
PNRC1	8.67183e-49	-1.89329	0.673	0.842	3.17398e-44	C1
MSH6	8.67516e-49	0.396693	0.873	0.284	3.1752e-44	C1
MCM3	8.67894e-49	0.740906	0.985	0.432	3.17658e-44	C1
RNASEH2A	8.74305e-49	0.389514	0.907	0.297	3.20004e-44	C1
DDX39A	9.86063e-49	0.685616	0.995	0.684	3.60909e-44	C1
DDX1	1.08235e-48	0.311029	0.922	0.298	3.96151e-44	C1
HDGFL3	1.13695e-48	0.372568	0.649	0.16	4.16135e-44	C1
ATP5F1C	1.3657e-48	0.702345	0.98	0.647	4.99859e-44	C1
LAP3	1.40296e-48	0.533035	0.976	0.401	5.13496e-44	C1
WDR5	1.41682e-48	0.306254	0.917	0.298	5.1857e-44	C1
PTP4A2	1.43815e-48	0.673426	0.99	0.802	5.26378e-44	C1
RPS12	1.4613e-48	-1.12239	0.985	0.971	5.34851e-44	C1
BCL2L12	1.47603e-48	0.428193	0.951	0.32	5.40241e-44	C1
RBM8A	1.49276e-48	0.722973	0.976	0.684	5.46366e-44	C1
SRSF3	1.58927e-48	0.796768	0.98	0.642	5.81688e-44	C1
RPL39	1.79806e-48	-1.19884	0.98	0.959	6.58106e-44	C1
PELO	1.99349e-48	0.26089	0.868	0.268	7.29639e-44	C1
TRAP1	2.09659e-48	0.658498	0.961	0.416	7.67375e-44	C1
CDCA4	2.11437e-48	0.408533	0.941	0.323	7.73879e-44	C1
RPL28	2.29322e-48	-0.684774	1	0.973	8.39343e-44	C1
ZNF326	2.30078e-48	0.269513	0.873	0.272	8.42107e-44	C1
FDXR	2.33498e-48	0.320704	0.849	0.257	8.54627e-44	C1
HIST1H2AG	2.55901e-48	0.340542	0.693	0.182	9.36625e-44	C1
EIF4A3	2.60879e-48	0.712089	0.98	0.503	9.54842e-44	C1
PSPH	2.99735e-48	0.278291	0.854	0.268	1.09706e-43	C1
LIG1	3.12711e-48	0.277522	0.932	0.294	1.14455e-43	C1
TOMM22	3.53832e-48	0.714332	0.971	0.582	1.29506e-43	C1
PSMD1	3.88085e-48	0.641728	0.98	0.487	1.42043e-43	C1
RUVBL1	3.96667e-48	0.466659	0.956	0.365	1.45184e-43	C1
COPRS	4.59982e-48	0.343114	0.912	0.278	1.68358e-43	C1
STOML2	5.6043e-48	0.67058	0.966	0.505	2.05123e-43	C1
TOR1A	5.98103e-48	0.423126	0.961	0.357	2.18912e-43	C1
GYG1	6.37493e-48	0.529036	0.941	0.365	2.33329e-43	C1
FAM111B	6.96484e-48	0.33465	0.659	0.168	2.5492e-43	C1
TOPBP1	7.25263e-48	0.40161	0.966	0.334	2.65453e-43	C1
MRPL4	8.24061e-48	0.694669	0.976	0.548	3.01615e-43	C1
MRPS34	9.2239e-48	0.714557	0.985	0.613	3.37604e-43	C1
ELOC	9.3644e-48	0.735189	0.971	0.58	3.42746e-43	C1
TUBB4B	9.84485e-48	0.959486	0.985	0.686	3.60331e-43	C1
MPDU1	1.01763e-47	0.473529	0.961	0.368	3.72461e-43	C1
DPP3	1.46332e-47	0.475122	0.951	0.352	5.3559e-43	C1
TIMM17A	1.57566e-47	0.589538	0.956	0.384	5.76708e-43	C1
PCK2	1.69818e-47	0.44265	0.863	0.297	6.2155e-43	C1
NAP1L1	1.92217e-47	0.697365	1	0.772	7.03535e-43	C1
PSMD8	2.08876e-47	0.693385	0.985	0.693	7.64507e-43	C1
RRS1	2.09574e-47	0.404289	0.961	0.341	7.67061e-43	C1
SLC1A4	2.17062e-47	0.366036	0.878	0.273	7.94468e-43	C1
PTPN22	2.31315e-47	0.331514	0.941	0.334	8.46634e-43	C1
ADRM1	2.39727e-47	0.656893	0.985	0.642	8.77426e-43	C1
LDLRAD4	3.81572e-47	0.253915	0.878	0.269	1.39659e-42	C1
COPS3	4.1739e-47	0.587077	0.98	0.462	1.52769e-42	C1
NOC4L	4.6174e-47	0.295671	0.927	0.308	1.69002e-42	C1
RRP1	4.66868e-47	0.315841	0.922	0.298	1.70878e-42	C1
JAML	4.74308e-47	0.259038	0.82	0.238	1.73601e-42	C1
RPS27A	5.55523e-47	-0.920826	1	0.972	2.03327e-42	C1
AK2	5.63771e-47	0.55011	0.971	0.415	2.06346e-42	C1
RAE1	6.30251e-47	0.314088	0.927	0.315	2.30678e-42	C1
C9orf40	6.47855e-47	0.268019	0.917	0.282	2.37121e-42	C1
C12orf57	6.55169e-47	-1.47229	0.902	0.86	2.39798e-42	C1
PSMA3	6.80075e-47	0.66409	0.985	0.661	2.48914e-42	C1
UQCRH	7.61354e-47	0.701075	0.966	0.773	2.78663e-42	C1
TXNDC17	7.81233e-47	0.663221	0.971	0.482	2.85939e-42	C1
ALDH18A1	8.07374e-47	0.270067	0.863	0.271	2.95507e-42	C1
SRSF2	9.05143e-47	0.746309	1	0.762	3.31291e-42	C1
RRP9	1.03821e-46	0.315801	0.907	0.302	3.79996e-42	C1
TIMM23	1.0955e-46	0.536754	0.98	0.408	4.00963e-42	C1
RBM17	1.13297e-46	0.708436	0.995	0.59	4.1468e-42	C1
NTRK2	1.16183e-46	0.288613	0.639	0.153	4.2524e-42	C1
TPM3	1.26825e-46	0.64245	1	0.868	4.64191e-42	C1
LSM4	1.51915e-46	0.766423	0.971	0.587	5.56026e-42	C1
HLA-E	1.57477e-46	-1.15532	0.995	0.968	5.76382e-42	C1
ACAA2	1.60822e-46	0.671401	0.985	0.473	5.88626e-42	C1
GLRX5	1.87727e-46	0.632348	0.961	0.498	6.871e-42	C1
DNAJC9	2.22965e-46	0.613485	0.961	0.412	8.16073e-42	C1
YRDC	2.52574e-46	0.39077	0.917	0.338	9.24445e-42	C1
CHCHD3	2.69252e-46	0.435979	0.971	0.382	9.85488e-42	C1
NOP56	2.70837e-46	0.636431	0.985	0.483	9.91292e-42	C1
DPP9	2.91738e-46	0.387305	0.937	0.338	1.06779e-41	C1
TXLNA	3.03192e-46	0.261989	0.873	0.281	1.10971e-41	C1
SACS	3.42527e-46	0.281007	0.907	0.282	1.25368e-41	C1
HDGF	3.71948e-46	0.661646	0.985	0.466	1.36137e-41	C1
NOLC1	3.80929e-46	0.699008	0.98	0.505	1.39424e-41	C1
PPA1	4.2672e-46	0.704509	0.98	0.686	1.56184e-41	C1
GON7	4.87651e-46	0.271717	0.888	0.299	1.78485e-41	C1
GART	6.81042e-46	0.501549	0.98	0.391	2.49268e-41	C1
DDX49	6.91405e-46	0.274819	0.912	0.307	2.53061e-41	C1
TSR1	7.43288e-46	0.397423	0.912	0.327	2.72051e-41	C1
EIF3A	8.33235e-46	0.736637	1	0.694	3.04972e-41	C1
DCPS	8.43876e-46	0.509778	0.971	0.397	3.08867e-41	C1
TPRKB	8.77372e-46	0.34833	0.951	0.356	3.21127e-41	C1
ETF1	9.48145e-46	0.501979	0.956	0.379	3.47031e-41	C1
HTATSF1	9.68569e-46	0.811601	0.98	0.622	3.54506e-41	C1
UTP20	9.70267e-46	0.316592	0.859	0.266	3.55128e-41	C1
CALR	1.16313e-45	0.801975	1	0.86	4.25719e-41	C1
PSMD13	1.30089e-45	0.628657	0.98	0.563	4.76139e-41	C1
RPS3A	1.44579e-45	-0.874403	1	0.964	5.29174e-41	C1
HSPB11	1.50209e-45	0.567592	0.961	0.452	5.49779e-41	C1
RARS	1.57462e-45	0.382567	0.946	0.328	5.76328e-41	C1
TUBA1C	1.9459e-45	0.875027	0.985	0.608	7.12217e-41	C1
RCC1L	1.94982e-45	0.278605	0.907	0.284	7.13654e-41	C1
NIBAN1	2.06459e-45	0.48308	0.966	0.375	7.55659e-41	C1
SNRPF	2.70681e-45	0.669683	0.976	0.589	9.9072e-41	C1
NUP93	2.93583e-45	0.368832	0.941	0.345	1.07454e-40	C1
PSMC3	3.38134e-45	0.643353	0.99	0.531	1.2376e-40	C1
CCT4	3.49412e-45	0.675249	1	0.744	1.27888e-40	C1
TYW3	3.84497e-45	0.319074	0.902	0.305	1.4073e-40	C1
DCAF13	5.64604e-45	0.433508	0.951	0.362	2.06651e-40	C1
GPN1	8.46887e-45	0.279252	0.888	0.309	3.09969e-40	C1
OAZ1	8.56993e-45	0.553665	0.99	0.926	3.13668e-40	C1
PTMA	8.73987e-45	0.589852	1	0.982	3.19888e-40	C1
CBX3	9.70449e-45	0.628174	0.985	0.651	3.55194e-40	C1
RPF2	9.81754e-45	0.273304	0.888	0.295	3.59332e-40	C1
OXCT1	9.83916e-45	0.386206	0.961	0.344	3.60123e-40	C1
MLST8	1.00451e-44	0.31488	0.917	0.312	3.67659e-40	C1
TFDP1	1.25554e-44	0.584235	0.961	0.412	4.5954e-40	C1
RPS21	1.41264e-44	-0.736771	0.985	0.973	5.17042e-40	C1
UBE2V2	1.61042e-44	0.508969	0.937	0.402	5.89431e-40	C1
RPLP1	1.87064e-44	-0.70601	0.995	0.981	6.84672e-40	C1
MRPL22	2.02114e-44	0.524641	0.951	0.398	7.39758e-40	C1
CCDC85B	2.23939e-44	0.676721	1	0.729	8.19639e-40	C1
CMC2	2.49038e-44	0.637368	0.951	0.465	9.11505e-40	C1
PSMB6	2.65802e-44	0.668154	0.971	0.675	9.72861e-40	C1
CCDC137	2.74647e-44	0.25845	0.898	0.302	1.00524e-39	C1
GAR1	2.87944e-44	0.353751	0.922	0.312	1.0539e-39	C1
LSP1	3.48916e-44	0.716881	0.995	0.792	1.27707e-39	C1
TOMM5	3.56661e-44	0.683527	0.951	0.627	1.30541e-39	C1
SLC25A3	3.80581e-44	0.648493	0.995	0.84	1.39296e-39	C1
MRPL52	4.00476e-44	0.666324	0.971	0.56	1.46578e-39	C1
PSMA1	4.14102e-44	0.623649	0.995	0.706	1.51566e-39	C1
PPP6R1	4.38593e-44	0.613267	0.99	0.546	1.60529e-39	C1
SH3BP1	5.1369e-44	0.610925	0.99	0.554	1.88016e-39	C1
CIAPIN1	5.22321e-44	0.304827	0.902	0.307	1.91175e-39	C1
UTP4	5.60292e-44	0.379111	0.922	0.328	2.05072e-39	C1
FKBP1A	6.2223e-44	0.708442	0.98	0.628	2.27742e-39	C1
VPS25	6.76127e-44	0.376865	0.927	0.344	2.47469e-39	C1
AL606807.1	7.60594e-44	0.255015	0.859	0.262	2.78385e-39	C1
PSPC1	8.20762e-44	0.255768	0.893	0.295	3.00407e-39	C1
DNAJC2	8.35534e-44	0.388349	0.98	0.376	3.05814e-39	C1
NDUFS6	8.37599e-44	0.632816	0.985	0.627	3.0657e-39	C1
RPS23	1.01802e-43	-0.778787	0.98	0.962	3.72604e-39	C1
FAM207A	1.06311e-43	0.365705	0.937	0.338	3.89108e-39	C1
ACAT1	1.08617e-43	0.435142	0.922	0.334	3.97551e-39	C1
MYBBP1A	1.17416e-43	0.368613	0.912	0.328	4.29754e-39	C1
MCUR1	1.20319e-43	0.420731	0.951	0.353	4.4038e-39	C1
RPL41	1.30296e-43	-0.70923	1	0.978	4.76895e-39	C1
BAG2	1.54451e-43	0.291271	0.785	0.241	5.65306e-39	C1
DUS3L	1.96854e-43	0.28903	0.941	0.34	7.20507e-39	C1
POLR2H	2.29226e-43	0.555974	0.971	0.415	8.3899e-39	C1
MT-ND4	2.36874e-43	-0.932871	0.995	0.987	8.66983e-39	C1
SLC7A1	2.52626e-43	0.259055	0.859	0.282	9.24638e-39	C1
HNRNPA3	3.88231e-43	0.752192	1	0.735	1.42096e-38	C1
RFC4	4.17224e-43	0.356786	0.927	0.311	1.52708e-38	C1
CORO1A	6.76774e-43	0.694306	1	0.928	2.47706e-38	C1
HSPH1	6.76845e-43	0.695659	0.99	0.535	2.47732e-38	C1
TIMMDC1	7.20627e-43	0.327272	0.932	0.344	2.63757e-38	C1
EEF1E1	7.91044e-43	0.588951	0.951	0.455	2.8953e-38	C1
PPP1CA	8.93632e-43	0.676758	0.995	0.758	3.27078e-38	C1
RWDD4	9.97159e-43	0.303196	0.937	0.334	3.6497e-38	C1
UCHL3	1.01747e-42	0.346341	0.893	0.322	3.72404e-38	C1
EXOSC9	1.11829e-42	0.271499	0.922	0.324	4.09306e-38	C1
PPP1R14B	1.15441e-42	0.751097	0.985	0.657	4.22524e-38	C1
MRPL39	1.18308e-42	0.373292	0.902	0.325	4.3302e-38	C1
ATIC	1.18332e-42	0.573163	0.995	0.472	4.33105e-38	C1
AC006064.4	1.29188e-42	0.401147	0.746	0.235	4.7284e-38	C1
UQCC2	1.41575e-42	0.581153	0.971	0.472	5.18177e-38	C1
PDHA1	1.44977e-42	0.416711	0.966	0.389	5.30629e-38	C1
SEH1L	1.45275e-42	0.252953	0.883	0.287	5.31722e-38	C1
MCM5	1.46553e-42	0.587572	0.971	0.375	5.36398e-38	C1
MRPS15	2.61088e-42	0.589825	0.956	0.488	9.55608e-38	C1
G6PD	2.93797e-42	0.456519	0.971	0.406	1.07533e-37	C1
CFL1	3.26072e-42	0.671059	1	0.941	1.19346e-37	C1
RPS4Y1	3.72129e-42	-1.2252	0.6	0.904	1.36203e-37	C1
NDUFV1	4.42508e-42	0.536981	0.995	0.658	1.61962e-37	C1
RAB8A	4.87245e-42	0.560969	0.961	0.482	1.78337e-37	C1
VDAC3	5.28087e-42	0.631072	0.976	0.545	1.93285e-37	C1
YARS	5.30452e-42	0.571844	0.976	0.493	1.94151e-37	C1
CD37	5.4109e-42	-1.12946	0.995	0.899	1.98045e-37	C1
HSPBP1	5.9246e-42	0.366486	0.941	0.341	2.16846e-37	C1
CNOT9	5.97118e-42	0.328646	0.922	0.345	2.18551e-37	C1
GTF3C6	6.20861e-42	0.636191	0.961	0.531	2.27241e-37	C1
TEX30	6.24371e-42	0.376573	0.932	0.322	2.28526e-37	C1
PSMB7	6.54338e-42	0.574769	0.98	0.492	2.39494e-37	C1
RPS6KA1	7.89974e-42	0.457114	0.976	0.435	2.89138e-37	C1
GTF2F2	8.0867e-42	0.258464	0.907	0.318	2.95981e-37	C1
PSMD14	9.38376e-42	0.510599	0.985	0.43	3.43455e-37	C1
UQCRQ	1.10537e-41	0.67875	0.976	0.715	4.04576e-37	C1
SLC20A1	1.1059e-41	0.444674	0.956	0.391	4.04769e-37	C1
IKBIP	1.19951e-41	0.38483	0.946	0.352	4.39031e-37	C1
UQCRC1	1.23459e-41	0.575083	0.98	0.575	4.51874e-37	C1
GARS	1.24593e-41	0.782284	0.995	0.595	4.56024e-37	C1
BCAP29	1.32474e-41	0.250924	0.932	0.317	4.84868e-37	C1
SUB1	1.34838e-41	0.616917	0.985	0.843	4.93522e-37	C1
EIF2B1	1.42832e-41	0.390453	0.937	0.375	5.2278e-37	C1
LTV1	1.50879e-41	0.251745	0.893	0.309	5.52231e-37	C1
FKBP3	1.62783e-41	0.50703	0.971	0.4	5.95802e-37	C1
AIFM1	1.62902e-41	0.29578	0.937	0.319	5.96236e-37	C1
MZT1	1.68038e-41	0.539997	0.956	0.445	6.15035e-37	C1
SAR1A	1.81099e-41	0.346956	0.946	0.362	6.62842e-37	C1
UNG	1.87297e-41	0.420129	0.732	0.237	6.85526e-37	C1
HIST1H3G	1.99099e-41	0.277117	0.454	0.094	7.28723e-37	C1
TOMM7	2.11623e-41	-0.945298	0.961	0.93	7.74563e-37	C1
TERF1	2.49818e-41	0.25408	0.902	0.316	9.1436e-37	C1
CDKN2AIPNL	2.74883e-41	0.278187	0.883	0.312	1.0061e-36	C1
EIF3B	3.50123e-41	0.555265	0.99	0.581	1.28148e-36	C1
THOC6	3.76798e-41	0.285412	0.912	0.332	1.37912e-36	C1
ZFP91	4.07919e-41	0.339521	0.956	0.367	1.49303e-36	C1
RPS15A	4.20403e-41	-0.795012	0.995	0.965	1.53872e-36	C1
YWHAQ	4.69368e-41	0.6474	0.985	0.61	1.71794e-36	C1
RAD21	4.82686e-41	0.774771	1	0.719	1.76668e-36	C1
NUDT21	5.13114e-41	0.585792	0.971	0.524	1.87805e-36	C1
LIMA1	5.15751e-41	0.28589	0.912	0.302	1.8877e-36	C1
HSD17B10	5.34774e-41	0.584212	0.961	0.479	1.95733e-36	C1
POLR3K	5.96363e-41	0.545799	0.941	0.442	2.18275e-36	C1
BRIX1	6.14008e-41	0.495744	0.961	0.411	2.24733e-36	C1
GRWD1	6.88819e-41	0.290729	0.893	0.319	2.52115e-36	C1
PSMB1	7.00912e-41	0.651095	0.961	0.749	2.56541e-36	C1
ITM2B	1.02741e-40	-0.999097	0.98	0.949	3.76043e-36	C1
ZNF511	1.31753e-40	0.392363	0.912	0.364	4.8223e-36	C1
MRPL23	1.34048e-40	0.382506	0.927	0.367	4.9063e-36	C1
HIST1H3D	1.81601e-40	0.334911	0.605	0.161	6.64678e-36	C1
MRPS11	1.82718e-40	0.355503	0.932	0.336	6.68765e-36	C1
PSMA5	1.91381e-40	0.61041	0.99	0.708	7.00474e-36	C1
SUPT16H	2.01764e-40	0.687064	0.995	0.522	7.38476e-36	C1
DDX21	2.18386e-40	0.66957	0.995	0.582	7.99316e-36	C1
ACTG1	2.39323e-40	0.716812	1	0.965	8.75947e-36	C1
RPL11	2.43652e-40	-0.814323	0.995	0.978	8.9179e-36	C1
NAA50	2.64905e-40	0.389625	0.956	0.395	9.69577e-36	C1
PSMD7	2.70658e-40	0.590708	0.976	0.591	9.90636e-36	C1
YWHAH	2.7532e-40	0.674919	0.995	0.625	1.0077e-35	C1
PHF5A	2.8569e-40	0.556445	0.966	0.469	1.04565e-35	C1
ANP32B	2.92673e-40	0.66867	0.985	0.829	1.07121e-35	C1
DAZAP1	3.02319e-40	0.589596	0.995	0.585	1.10652e-35	C1
ERAL1	3.21968e-40	0.356048	0.907	0.347	1.17844e-35	C1
NOP58	3.55028e-40	0.598696	1	0.592	1.29944e-35	C1
ATP5F1A	3.67977e-40	0.611651	0.99	0.702	1.34683e-35	C1
MRPL27	4.11783e-40	0.524225	0.946	0.399	1.50717e-35	C1
UCHL5	4.69124e-40	0.425726	0.956	0.394	1.71704e-35	C1
UBE2A	5.14407e-40	0.567115	0.956	0.475	1.88278e-35	C1
EIF4H	5.78311e-40	0.573848	0.985	0.562	2.11668e-35	C1
NDUFS3	8.64477e-40	0.541606	0.961	0.474	3.16407e-35	C1
XRCC5	8.82985e-40	0.652446	1	0.763	3.23182e-35	C1
BAZ1B	9.12065e-40	0.587101	0.99	0.522	3.33825e-35	C1
PSMB3	9.90497e-40	0.597236	0.971	0.721	3.62532e-35	C1
PHB2	9.97942e-40	0.639504	0.98	0.718	3.65257e-35	C1
ISG20L2	1.04079e-39	0.322145	0.941	0.362	3.80941e-35	C1
COX8A	1.05162e-39	0.675295	0.98	0.822	3.84903e-35	C1
LEO1	1.08334e-39	0.250244	0.898	0.306	3.96514e-35	C1
EXOSC3	1.20535e-39	0.40571	0.956	0.367	4.4117e-35	C1
C20orf27	1.40011e-39	0.461925	0.956	0.39	5.12455e-35	C1
HNRNPR	1.40381e-39	0.617878	0.995	0.67	5.1381e-35	C1
ATP5PF	1.5973e-39	0.621108	0.971	0.738	5.84628e-35	C1
BUD31	1.6773e-39	0.574642	0.966	0.483	6.13909e-35	C1
COMMD8	1.68716e-39	0.370122	0.927	0.374	6.17517e-35	C1
RPS4X	1.90702e-39	-0.663624	0.995	0.965	6.97988e-35	C1
PES1	1.984e-39	0.384694	0.951	0.362	7.26164e-35	C1
TXNL4A	1.99085e-39	0.631026	0.98	0.651	7.2867e-35	C1
PPM1G	2.13676e-39	0.665745	0.995	0.646	7.82074e-35	C1
CDK4	2.18929e-39	0.608104	0.976	0.542	8.01303e-35	C1
HINT2	2.21733e-39	0.468982	0.946	0.385	8.11566e-35	C1
EIF3I	2.34743e-39	0.598555	0.985	0.685	8.59183e-35	C1
SAMM50	2.72296e-39	0.333002	0.946	0.384	9.96631e-35	C1
ANKRD12	3.33458e-39	-1.3128	0.951	0.866	1.22049e-34	C1
FTSJ3	3.7414e-39	0.407725	0.976	0.401	1.36939e-34	C1
SLBP	4.17381e-39	0.658881	0.985	0.516	1.52765e-34	C1
PSMC2	5.50127e-39	0.4918	0.971	0.47	2.01352e-34	C1
IFRD2	5.52154e-39	0.454125	0.951	0.398	2.02094e-34	C1
HLA-C	5.60301e-39	-0.833688	1	0.984	2.05076e-34	C1
FKBP4	5.8625e-39	0.607197	0.956	0.466	2.14573e-34	C1
RIOK1	6.01136e-39	0.30128	0.922	0.341	2.20022e-34	C1
NUDT5	6.73402e-39	0.543914	0.961	0.513	2.46472e-34	C1
UBE2G1	6.81707e-39	0.338399	0.937	0.372	2.49511e-34	C1
RPS15	7.4232e-39	-0.642338	0.995	0.965	2.71696e-34	C1
ACTB	1.196e-38	0.695238	1	0.991	4.37749e-34	C1
RPL26	1.19886e-38	-0.642371	0.995	0.962	4.38796e-34	C1
MRPL3	1.47544e-38	0.569163	0.951	0.514	5.40025e-34	C1
LARP4	1.58815e-38	0.321797	0.956	0.365	5.81278e-34	C1
PSMD12	1.69317e-38	0.516985	0.961	0.456	6.19716e-34	C1
GRPEL1	1.78385e-38	0.490838	0.956	0.423	6.52908e-34	C1
PHF19	1.80333e-38	0.553947	0.961	0.402	6.60035e-34	C1
ARPC5L	1.87767e-38	0.574643	0.985	0.651	6.87246e-34	C1
POLDIP2	2.01127e-38	0.48177	0.951	0.413	7.36146e-34	C1
SLC25A32	2.0131e-38	0.294475	0.946	0.362	7.36813e-34	C1
NONO	2.13132e-38	0.566963	1	0.639	7.80083e-34	C1
EXOSC7	2.15598e-38	0.378046	0.898	0.352	7.8911e-34	C1
GPN3	2.15678e-38	0.305586	0.922	0.343	7.89402e-34	C1
TCERG1	2.20059e-38	0.513018	0.985	0.462	8.05437e-34	C1
EBP	2.2095e-38	0.546623	0.985	0.432	8.08698e-34	C1
MDM2	2.35885e-38	0.347349	0.946	0.354	8.63364e-34	C1
CLIC1	2.45543e-38	0.690544	0.99	0.835	8.98713e-34	C1
CISD1	2.79823e-38	0.381088	0.917	0.357	1.02418e-33	C1
MYCBP	3.18892e-38	0.474781	0.951	0.395	1.16718e-33	C1
LDHB	3.43179e-38	0.610632	0.995	0.894	1.25607e-33	C1
ZNF593	3.72695e-38	0.494773	0.937	0.415	1.3641e-33	C1
TMED3	3.88962e-38	0.33323	0.951	0.358	1.42364e-33	C1
RPL13	4.31055e-38	-0.879108	1	0.974	1.57771e-33	C1
USP7	4.71606e-38	0.257355	0.951	0.356	1.72613e-33	C1
HNRNPU	4.90513e-38	0.648015	1	0.879	1.79533e-33	C1
MRPS28	5.28366e-38	0.305997	0.883	0.317	1.93387e-33	C1
PARK7	5.9533e-38	0.652574	0.976	0.742	2.17897e-33	C1
CDC27	7.22734e-38	0.306585	0.888	0.334	2.64528e-33	C1
MRPL40	7.62515e-38	0.356019	0.917	0.35	2.79088e-33	C1
TRIM28	7.97282e-38	0.579068	0.995	0.685	2.91813e-33	C1
SRSF7	8.68516e-38	0.573957	1	0.785	3.17886e-33	C1
TNFRSF4	9.23775e-38	-2.25263	0.117	0.582	3.38111e-33	C1
CYTOR	9.97394e-38	0.346981	0.966	0.361	3.65056e-33	C1
FARSA	1.06833e-37	0.553672	0.985	0.503	3.91021e-33	C1
EIF4E	1.0781e-37	0.456318	0.961	0.429	3.94596e-33	C1
ILF2	1.18383e-37	0.606091	0.985	0.662	4.33293e-33	C1
COA8	1.23118e-37	0.265293	0.907	0.325	4.50623e-33	C1
HSPA9	1.26083e-37	0.602242	0.99	0.655	4.61478e-33	C1
PAM16	1.29951e-37	0.348685	0.946	0.371	4.75632e-33	C1
NHP2	1.42418e-37	0.642637	0.966	0.654	5.21263e-33	C1
CHCHD10	1.59341e-37	0.66536	0.966	0.599	5.83203e-33	C1
PIN1	1.99778e-37	0.514593	0.976	0.525	7.31207e-33	C1
WARS	2.0066e-37	0.831441	0.98	0.547	7.34437e-33	C1
ELAC2	2.04058e-37	0.391515	0.946	0.374	7.46874e-33	C1
AP1B1	2.04573e-37	0.261904	0.898	0.332	7.48756e-33	C1
ITPA	2.18084e-37	0.389978	0.941	0.378	7.9821e-33	C1
VBP1	2.32858e-37	0.485444	0.956	0.455	8.52282e-33	C1
TXN	2.39164e-37	0.654316	0.976	0.869	8.75363e-33	C1
IPO5	2.47469e-37	0.456973	0.961	0.412	9.05762e-33	C1
NAA15	2.62285e-37	0.276311	0.932	0.358	9.5999e-33	C1
RPL3	2.76273e-37	-0.740436	1	0.964	1.01119e-32	C1
UQCRFS1	3.10543e-37	0.588335	0.966	0.634	1.13662e-32	C1
PSMD11	3.25186e-37	0.546407	0.971	0.575	1.19021e-32	C1
HAT1	3.66875e-37	0.381098	0.966	0.374	1.3428e-32	C1
ZMPSTE24	3.70315e-37	0.279694	0.922	0.35	1.35539e-32	C1
ARHGDIA	3.73319e-37	0.560603	0.985	0.817	1.36638e-32	C1
MRPL41	4.14387e-37	0.603255	0.966	0.634	1.5167e-32	C1
MRPS25	4.43847e-37	0.382214	0.932	0.372	1.62452e-32	C1
CDK2AP1	4.51337e-37	0.328482	0.888	0.308	1.65194e-32	C1
SLA	5.19462e-37	0.261056	0.937	0.372	1.90128e-32	C1
POLR2D	5.20141e-37	0.285045	0.941	0.359	1.90377e-32	C1
EIF4G1	6.70967e-37	0.662966	1	0.645	2.45581e-32	C1
RANGAP1	8.63318e-37	0.288976	0.902	0.332	3.15983e-32	C1
FBL	9.54039e-37	0.585237	0.99	0.694	3.49188e-32	C1
WDR43	9.77644e-37	0.302906	0.966	0.388	3.57827e-32	C1
GNL3	1.04259e-36	0.368713	0.956	0.379	3.81598e-32	C1
SIVA1	1.05092e-36	0.628617	0.956	0.602	3.84647e-32	C1
ARPC4	1.16565e-36	0.610271	0.99	0.641	4.26641e-32	C1
BZW2	1.33294e-36	0.37896	0.941	0.369	4.87869e-32	C1
NDUFA6	1.55329e-36	0.553573	0.971	0.612	5.68519e-32	C1
TCOF1	1.55378e-36	0.374578	0.946	0.385	5.68699e-32	C1
RPL36A	1.67295e-36	-0.800263	0.985	0.953	6.12317e-32	C1
NMI	1.87632e-36	0.400637	0.951	0.415	6.86752e-32	C1
HCFC1	2.37224e-36	0.320015	0.956	0.375	8.68262e-32	C1
TIMM8B	2.67002e-36	0.474033	0.951	0.404	9.77254e-32	C1
PTPN11	2.73255e-36	0.357996	0.976	0.425	1.00014e-31	C1
POP4	3.32345e-36	0.381506	0.951	0.403	1.21642e-31	C1
RPL35A	4.2384e-36	-0.723153	0.98	0.955	1.5513e-31	C1
RAB5IF	4.45285e-36	0.577678	0.976	0.627	1.62979e-31	C1
GLRX3	5.31851e-36	0.462665	0.956	0.429	1.94663e-31	C1
EMC8	5.77494e-36	0.273808	0.937	0.352	2.11369e-31	C1
BATF	6.02153e-36	0.552532	0.961	0.507	2.20394e-31	C1
EPRS	7.0431e-36	0.615738	0.985	0.576	2.57785e-31	C1
MRPL28	7.13674e-36	0.450659	0.971	0.46	2.61212e-31	C1
MRPL36	7.23373e-36	0.499903	0.932	0.437	2.64762e-31	C1
BMS1	7.36399e-36	0.282739	0.941	0.369	2.69529e-31	C1
PSD4	7.58972e-36	0.267631	0.941	0.372	2.77791e-31	C1
MRPL19	7.73522e-36	0.285471	0.927	0.351	2.83117e-31	C1
IL7R	7.79027e-36	-2.02293	0.41	0.685	2.85132e-31	C1
PTBP1	8.50662e-36	0.52406	0.985	0.568	3.11351e-31	C1
HADH	9.36765e-36	0.264663	0.893	0.324	3.42865e-31	C1
NELFCD	9.6354e-36	0.313197	0.971	0.382	3.52665e-31	C1
MANF	1.05176e-35	0.567307	0.961	0.536	3.84953e-31	C1
PCBD1	1.11615e-35	0.320931	0.898	0.332	4.08523e-31	C1
NSUN2	1.1504e-35	0.359919	0.961	0.408	4.21059e-31	C1
RNPS1	1.17759e-35	0.50651	0.99	0.719	4.3101e-31	C1
HSPA5	1.19032e-35	0.83977	1	0.791	4.3567e-31	C1
PGK1	1.37948e-35	0.567987	0.995	0.832	5.04902e-31	C1
HDAC3	1.58758e-35	0.288745	0.951	0.394	5.81071e-31	C1
LARP1	1.65617e-35	0.289103	0.961	0.379	6.06176e-31	C1
MT1X	1.89881e-35	0.496404	0.956	0.445	6.94985e-31	C1
MRPL47	1.96688e-35	0.405741	0.907	0.385	7.19897e-31	C1
ATP5PB	2.08009e-35	0.608935	0.98	0.688	7.61335e-31	C1
SRPK1	2.14087e-35	0.474442	0.98	0.456	7.83582e-31	C1
ITGB1BP1	2.63057e-35	0.485228	0.956	0.445	9.62816e-31	C1
KXD1	2.91775e-35	0.435763	0.946	0.418	1.06793e-30	C1
LLPH	2.96437e-35	0.295921	0.922	0.357	1.08499e-30	C1
ANAPC11	3.16422e-35	0.570614	0.966	0.71	1.15813e-30	C1
RRP1B	3.66612e-35	0.407231	0.976	0.444	1.34184e-30	C1
GDI2	5.24774e-35	0.545512	0.99	0.688	1.92072e-30	C1
RPL29	5.30117e-35	-0.508812	0.99	0.966	1.94028e-30	C1
FURIN	5.59988e-35	0.486713	0.976	0.429	2.04961e-30	C1
RPL32	6.01887e-35	-0.784077	0.995	0.962	2.20297e-30	C1
NDFIP2	6.18468e-35	0.253814	0.888	0.328	2.26366e-30	C1
PTRHD1	6.47489e-35	0.307994	0.907	0.345	2.36988e-30	C1
HPRT1	6.93197e-35	0.518369	0.946	0.443	2.53717e-30	C1
ILF3	6.98434e-35	0.506659	1	0.665	2.55634e-30	C1
EFTUD2	7.21571e-35	0.350504	0.951	0.403	2.64102e-30	C1
ELAVL1	7.24432e-35	0.496113	0.971	0.503	2.65149e-30	C1
SAR1B	7.66502e-35	0.280857	0.937	0.358	2.80548e-30	C1
PUM3	8.16191e-35	0.370985	0.961	0.412	2.98734e-30	C1
DYNLL1	9.14474e-35	0.666872	0.971	0.678	3.34707e-30	C1
VASP	9.14596e-35	0.566807	0.99	0.603	3.34751e-30	C1
IL2RA	9.86209e-35	0.57989	0.971	0.46	3.60962e-30	C1
ACP1	1.01147e-34	0.526566	0.971	0.575	3.70207e-30	C1
ZPR1	1.01332e-34	0.327921	0.971	0.402	3.70885e-30	C1
PSMD4	1.10527e-34	0.55119	0.976	0.588	4.04539e-30	C1
XRCC6	1.18208e-34	0.531154	1	0.778	4.32652e-30	C1
ELP5	1.3379e-34	0.371917	0.961	0.408	4.89686e-30	C1
BCCIP	1.38207e-34	0.479149	0.985	0.459	5.05853e-30	C1
NOP14	1.39584e-34	0.371988	0.961	0.411	5.1089e-30	C1
ACAT2	1.4074e-34	0.416926	0.951	0.405	5.15123e-30	C1
SELL	1.60874e-34	-1.37051	0.049	0.512	5.88816e-30	C1
POLE3	1.72202e-34	0.41597	0.937	0.417	6.30278e-30	C1
VDAC2	1.8291e-34	0.537418	0.976	0.744	6.69468e-30	C1
MRPS17	1.86266e-34	0.296218	0.898	0.345	6.81753e-30	C1
ATP5MF	2.04695e-34	0.590445	0.971	0.721	7.49203e-30	C1
DCTD	2.32768e-34	0.305203	0.917	0.358	8.51953e-30	C1
SRP72	2.72054e-34	0.47998	0.971	0.505	9.95743e-30	C1
PDIA6	2.76109e-34	0.566373	0.99	0.692	1.01058e-29	C1
DHX9	3.04478e-34	0.500084	0.99	0.48	1.11442e-29	C1
PSME3	3.12098e-34	0.381099	0.941	0.402	1.14231e-29	C1
GNL2	3.17558e-34	0.270471	0.956	0.382	1.16229e-29	C1
P4HB	3.71627e-34	0.510594	1	0.744	1.36019e-29	C1
RPL22L1	3.72205e-34	0.778964	0.941	0.658	1.36231e-29	C1
ANP32E	4.13426e-34	0.595511	0.98	0.588	1.51318e-29	C1
AHSA1	4.14325e-34	0.548423	0.99	0.505	1.51647e-29	C1
MCMBP	4.25891e-34	0.31635	0.971	0.408	1.5588e-29	C1
PGD	4.69482e-34	0.423654	0.966	0.427	1.71835e-29	C1
SMC3	4.95107e-34	0.548919	0.995	0.5	1.81214e-29	C1
MRPL21	6.13075e-34	0.478178	0.937	0.46	2.24392e-29	C1
CPSF2	6.71868e-34	0.26131	0.907	0.348	2.45911e-29	C1
SNRPA1	8.29522e-34	0.526765	0.976	0.531	3.03613e-29	C1
EWSR1	8.7881e-34	0.532967	1	0.7	3.21653e-29	C1
USP39	9.18211e-34	0.377543	0.951	0.413	3.36074e-29	C1
CLTA	9.31185e-34	0.54044	0.971	0.683	3.40823e-29	C1
MRPS23	9.35895e-34	0.411238	0.951	0.422	3.42547e-29	C1
ACTL6A	9.65272e-34	0.357441	0.961	0.385	3.53299e-29	C1
CARS	9.75275e-34	0.353668	0.951	0.423	3.5696e-29	C1
MRPL58	1.03346e-33	0.31297	0.922	0.363	3.78258e-29	C1
LSM5	1.07882e-33	0.550376	0.951	0.565	3.9486e-29	C1
TBRG4	1.14745e-33	0.275203	0.956	0.382	4.19979e-29	C1
SNRNP70	1.14779e-33	0.480082	0.995	0.542	4.20102e-29	C1
DDX39B	1.23953e-33	0.490658	1	0.648	4.53682e-29	C1
HNRNPA1	1.32572e-33	0.532538	1	0.922	4.85228e-29	C1
FAM104A	1.39236e-33	0.307339	0.951	0.386	5.09616e-29	C1
NUCKS1	1.51302e-33	0.541192	1	0.662	5.53779e-29	C1
SRA1	1.59976e-33	0.469366	0.966	0.461	5.85526e-29	C1
MRPL18	1.63811e-33	0.483816	0.961	0.488	5.99566e-29	C1
ARPC2	1.63985e-33	0.561199	0.995	0.915	6.00202e-29	C1
BOLA3	1.74415e-33	0.521639	0.941	0.484	6.38377e-29	C1
MRPL51	1.85328e-33	0.568156	0.961	0.637	6.78318e-29	C1
CCAR1	1.89047e-33	0.447642	0.976	0.452	6.91933e-29	C1
TARS	2.53938e-33	0.442705	0.98	0.493	9.2944e-29	C1
HDAC1	2.54205e-33	0.515615	0.98	0.605	9.30416e-29	C1
USP1	2.62499e-33	0.438391	0.971	0.428	9.60772e-29	C1
NUTF2	2.66505e-33	0.555759	0.99	0.59	9.75433e-29	C1
RPA3	2.82214e-33	0.539232	0.956	0.469	1.03293e-28	C1
OLA1	3.59287e-33	0.491326	0.976	0.484	1.31502e-28	C1
URM1	3.60697e-33	0.364987	0.956	0.444	1.32019e-28	C1
TACC3	3.66474e-33	0.360866	0.971	0.398	1.34133e-28	C1
EIF1AX	3.75098e-33	0.502119	0.966	0.498	1.3729e-28	C1
PPP2CA	3.81206e-33	0.473999	0.985	0.576	1.39525e-28	C1
RPS3	4.45917e-33	-0.648396	1	0.973	1.6321e-28	C1
PRPF19	4.65029e-33	0.439643	0.956	0.455	1.70205e-28	C1
LSM2	4.92129e-33	0.551987	0.966	0.564	1.80124e-28	C1
HLA-A	5.09961e-33	-0.736985	1	0.985	1.86651e-28	C1
RPL18	5.35568e-33	-0.566991	1	0.971	1.96023e-28	C1
CCDC124	5.47856e-33	0.506568	0.985	0.516	2.00521e-28	C1
HRAS	5.83073e-33	0.285445	0.937	0.357	2.13411e-28	C1
CNIH4	5.88365e-33	0.3239	0.946	0.391	2.15348e-28	C1
NOC2L	5.99002e-33	0.416035	0.985	0.458	2.19241e-28	C1
SURF4	6.31654e-33	0.507485	0.976	0.595	2.31192e-28	C1
COA4	6.50487e-33	0.433057	0.961	0.469	2.38085e-28	C1
ABCE1	7.15518e-33	0.425724	0.971	0.465	2.61887e-28	C1
COPS2	7.29538e-33	0.256067	0.941	0.381	2.67018e-28	C1
ARRB2	7.82235e-33	0.472946	0.966	0.541	2.86306e-28	C1
RAD50	8.90492e-33	0.336629	0.961	0.404	3.25929e-28	C1
DLD	9.12971e-33	0.3154	0.951	0.384	3.34157e-28	C1
MIF	9.95784e-33	0.571057	0.98	0.925	3.64467e-28	C1
DDB1	1.10273e-32	0.474336	0.99	0.555	4.03612e-28	C1
IFI16	1.22435e-32	0.502204	0.99	0.563	4.48123e-28	C1
DPM2	1.54301e-32	0.314751	0.922	0.375	5.64756e-28	C1
PSME2	1.55591e-32	0.585762	1	0.86	5.69478e-28	C1
HNRNPM	1.87642e-32	0.546566	1	0.623	6.86789e-28	C1
SLC25A11	2.45326e-32	0.40214	0.937	0.432	8.97916e-28	C1
SMIM15	2.46913e-32	0.340041	0.941	0.393	9.03726e-28	C1
IDH3B	2.59344e-32	0.337461	0.946	0.412	9.49225e-28	C1
TMEM126A	2.63569e-32	0.303968	0.922	0.379	9.64689e-28	C1
MRPS10	2.92227e-32	0.282228	0.946	0.415	1.06958e-27	C1
MRPS12	2.99626e-32	0.518122	0.941	0.495	1.09666e-27	C1
IDH2	3.24319e-32	0.554404	0.976	0.585	1.18704e-27	C1
RBM3	3.53282e-32	0.602361	0.995	0.702	1.29305e-27	C1
MCTS1	3.64809e-32	0.368387	0.946	0.435	1.33524e-27	C1
TPGS2	3.99568e-32	0.408399	0.966	0.432	1.46246e-27	C1
PPIB	4.21654e-32	0.54582	0.995	0.904	1.5433e-27	C1
PPIH	4.26703e-32	0.4397	0.971	0.468	1.56178e-27	C1
NUP107	4.5049e-32	0.275138	0.951	0.378	1.64884e-27	C1
HSPA8	5.21579e-32	0.738085	1	0.952	1.90903e-27	C1
HARS	5.68152e-32	0.352998	0.971	0.422	2.07949e-27	C1
MRPL42	6.52419e-32	0.265314	0.941	0.396	2.38792e-27	C1
KRR1	7.20529e-32	0.359892	0.961	0.438	2.63721e-27	C1
SARNP	7.40301e-32	0.426414	0.956	0.441	2.70958e-27	C1
HNRNPK	9.83071e-32	0.488385	0.995	0.856	3.59814e-27	C1
TRIAP1	1.00313e-31	0.323512	0.917	0.381	3.67156e-27	C1
U2AF2	1.07639e-31	0.441847	0.961	0.462	3.93968e-27	C1
GIMAP4	1.40734e-31	-1.31481	0.376	0.65	5.15099e-27	C1
ETFA	1.43725e-31	0.496818	0.961	0.477	5.26046e-27	C1
DHX15	1.67781e-31	0.450198	0.995	0.466	6.14094e-27	C1
WDR77	1.72102e-31	0.373587	0.956	0.405	6.2991e-27	C1
SRRT	2.47601e-31	0.490452	0.995	0.535	9.06246e-27	C1
RRP36	2.72537e-31	0.361253	0.956	0.395	9.97514e-27	C1
DDX56	2.78342e-31	0.340875	0.941	0.402	1.01876e-26	C1
RTCB	2.99706e-31	0.298083	0.946	0.392	1.09695e-26	C1
TPP2	3.0636e-31	0.3103	0.951	0.387	1.12131e-26	C1
LEF1	3.32418e-31	-1.24338	0.424	0.668	1.21668e-26	C1
HNRNPL	3.36677e-31	0.521848	0.995	0.72	1.23227e-26	C1
RPS18	3.5022e-31	-0.702567	0.995	0.974	1.28184e-26	C1
NIPA2	3.57909e-31	0.27366	0.927	0.377	1.30998e-26	C1
CD40LG	3.62868e-31	-1.19739	0.073	0.503	1.32813e-26	C1
TXN2	3.90651e-31	0.465228	0.961	0.468	1.42982e-26	C1
TIPRL	3.99844e-31	0.36342	0.961	0.441	1.46347e-26	C1
FDPS	4.27291e-31	0.488232	0.99	0.515	1.56393e-26	C1
FPGS	4.38408e-31	0.370945	0.976	0.443	1.60462e-26	C1
MDH1	4.68968e-31	0.488929	0.971	0.658	1.71647e-26	C1
CSRP1	4.883e-31	0.294238	0.951	0.386	1.78723e-26	C1
PUF60	5.29907e-31	0.486745	0.99	0.62	1.93951e-26	C1
CAPRIN1	5.48953e-31	0.512386	0.99	0.573	2.00922e-26	C1
NDUFB6	5.5715e-31	0.479887	0.961	0.571	2.03922e-26	C1
ERVK3-1	5.80789e-31	0.262403	0.946	0.402	2.12574e-26	C1
RPS19	6.07293e-31	-0.786127	0.995	0.978	2.22275e-26	C1
RPL23	6.95256e-31	0.53215	0.971	0.802	2.54471e-26	C1
PDCD5	7.27311e-31	0.544	0.966	0.673	2.66203e-26	C1
ANXA2	8.24707e-31	0.556091	0.995	0.687	3.01851e-26	C1
IARS	8.64093e-31	0.387528	0.99	0.567	3.16267e-26	C1
LSM3	8.85134e-31	0.510499	0.961	0.499	3.23968e-26	C1
LTB	9.31713e-31	-1.29396	0.99	0.973	3.41016e-26	C1
MRPS7	9.31921e-31	0.463919	0.956	0.502	3.41092e-26	C1
SDHB	9.32952e-31	0.464315	0.976	0.516	3.4147e-26	C1
MTX1	9.58182e-31	0.250986	0.927	0.365	3.50704e-26	C1
EMG1	9.8678e-31	0.2818	0.932	0.392	3.61171e-26	C1
CHD4	1.11172e-30	0.52278	0.98	0.483	4.06902e-26	C1
NIFK	1.16085e-30	0.465009	0.956	0.513	4.24882e-26	C1
PRPF31	1.45049e-30	0.33761	0.932	0.401	5.30893e-26	C1
EFHD2	1.60981e-30	0.425083	0.961	0.543	5.89207e-26	C1
NDUFS4	1.70952e-30	0.269377	0.927	0.39	6.25701e-26	C1
RPS29	1.90946e-30	-0.632553	0.985	0.946	6.98881e-26	C1
BCAT2	2.03617e-30	0.253676	0.898	0.346	7.45257e-26	C1
POLR2C	2.42287e-30	0.337083	0.937	0.426	8.86795e-26	C1
PGP	2.47569e-30	0.354969	0.951	0.43	9.06127e-26	C1
BANF1	2.59848e-30	0.521598	0.985	0.646	9.51068e-26	C1
PSMD2	2.72346e-30	0.487446	0.995	0.596	9.96812e-26	C1
ACO2	2.75851e-30	0.377254	0.98	0.477	1.00964e-25	C1
FTL	3.26803e-30	0.250819	0.995	0.968	1.19613e-25	C1
SEPHS2	3.28569e-30	0.431526	0.985	0.484	1.2026e-25	C1
PWP1	3.49564e-30	0.372801	0.951	0.435	1.27944e-25	C1
RPUSD3	4.39246e-30	0.2727	0.946	0.378	1.60768e-25	C1
CLPTM1L	4.94391e-30	0.33251	0.951	0.419	1.80952e-25	C1
NDUFB3	5.33407e-30	0.506092	0.961	0.62	1.95232e-25	C1
ALDOA	5.37617e-30	0.475505	0.976	0.797	1.96773e-25	C1
MRPL24	6.05586e-30	0.320243	0.941	0.404	2.21651e-25	C1
PSMC1	6.07411e-30	0.442616	0.98	0.491	2.22319e-25	C1
CBX5	6.41054e-30	0.253135	0.937	0.384	2.34632e-25	C1
GSPT1	6.62842e-30	0.504294	0.99	0.593	2.42607e-25	C1
APOBEC3C	6.88944e-30	0.308772	0.951	0.403	2.52161e-25	C1
HNRNPH1	7.06607e-30	0.318114	0.971	0.442	2.58625e-25	C1
H3F3A	7.6432e-30	0.470639	0.995	0.923	2.79749e-25	C1
TUBA4A	7.79369e-30	0.570306	0.985	0.721	2.85257e-25	C1
POP7	7.92094e-30	0.291781	0.927	0.374	2.89914e-25	C1
MAL	8.75107e-30	-1.31154	0.356	0.66	3.20298e-25	C1
ZDHHC12	8.81719e-30	0.390507	0.961	0.415	3.22718e-25	C1
TAGLN2	8.94772e-30	0.550789	0.985	0.85	3.27496e-25	C1
CCR7	9.30922e-30	-1.41268	0.307	0.631	3.40727e-25	C1
KEAP1	9.53912e-30	0.408296	0.966	0.449	3.49141e-25	C1
HSPA4	1.06723e-29	0.461102	0.98	0.498	3.90615e-25	C1
WDR46	1.23577e-29	0.271973	0.927	0.382	4.52303e-25	C1
ITGB7	1.25025e-29	0.521006	0.99	0.63	4.57604e-25	C1
TMEM167A	1.42992e-29	0.375969	0.951	0.42	5.23364e-25	C1
PSMB5	1.44203e-29	0.473428	0.951	0.518	5.27799e-25	C1
RUNX3	1.61355e-29	0.369494	0.98	0.495	5.90575e-25	C1
NDUFAF8	1.70299e-29	0.437827	0.966	0.524	6.2331e-25	C1
SUPT4H1	1.77946e-29	0.483117	0.951	0.451	6.51302e-25	C1
ARHGEF6	2.16321e-29	0.297882	0.951	0.415	7.91755e-25	C1
HSP90B1	2.82371e-29	0.565365	0.995	0.843	1.03351e-24	C1
NDUFAF4	2.89256e-29	0.300696	0.907	0.386	1.05871e-24	C1
CD4	2.92009e-29	-0.813098	0.049	0.462	1.06878e-24	C1
RAD23A	3.27799e-29	0.452276	0.985	0.713	1.19978e-24	C1
EIF2S2	3.29429e-29	0.466185	0.985	0.695	1.20574e-24	C1
TNPO1	3.84501e-29	0.255814	0.937	0.39	1.40731e-24	C1
ZNF706	3.88765e-29	0.535744	0.98	0.635	1.42292e-24	C1
TKT	4.04871e-29	0.524666	0.985	0.696	1.48187e-24	C1
PFN1	4.79536e-29	0.574234	1	0.971	1.75515e-24	C1
ENSA	5.24535e-29	0.443047	0.995	0.571	1.91985e-24	C1
PRPF40A	5.52736e-29	0.471097	1	0.638	2.02307e-24	C1
LRPPRC	5.62174e-29	0.318083	0.971	0.431	2.05761e-24	C1
RB1	6.46617e-29	0.262716	0.951	0.402	2.36668e-24	C1
TMPO	6.57394e-29	0.534483	0.995	0.551	2.40613e-24	C1
CHCHD5	6.66075e-29	0.284065	0.937	0.389	2.4379e-24	C1
GZMM	6.95288e-29	0.410563	0.98	0.505	2.54482e-24	C1
VCP	7.5003e-29	0.530149	0.995	0.737	2.74518e-24	C1
RTCA	8.03564e-29	0.331234	0.937	0.405	2.94112e-24	C1
SF3B4	9.63236e-29	0.476924	0.985	0.608	3.52554e-24	C1
RPS8	1.05783e-28	-0.610395	1	0.973	3.87178e-24	C1
MRPS24	1.13532e-28	0.468436	0.956	0.562	4.15537e-24	C1
NAA38	1.35289e-28	0.474244	0.941	0.52	4.95171e-24	C1
XPO1	1.41765e-28	0.433611	0.98	0.459	5.18874e-24	C1
STRAP	1.46902e-28	0.464798	0.966	0.581	5.37677e-24	C1
IRAK1	1.50772e-28	0.299831	0.922	0.394	5.51839e-24	C1
EIF3M	1.83387e-28	0.436281	0.99	0.708	6.71216e-24	C1
RNASEH2B	1.8443e-28	0.367317	0.971	0.488	6.75032e-24	C1
GTF2E2	1.93706e-28	0.259181	0.951	0.415	7.08983e-24	C1
UBALD2	2.00614e-28	0.595686	0.995	0.772	7.34267e-24	C1
PSMB4	2.11651e-28	0.391567	0.976	0.496	7.74664e-24	C1
AK6	2.30547e-28	0.28347	0.917	0.372	8.43826e-24	C1
SF3B6	2.34342e-28	0.481418	0.956	0.612	8.57716e-24	C1
COMT	2.37079e-28	0.334992	0.971	0.432	8.67732e-24	C1
GMPS	2.46936e-28	0.38531	0.956	0.433	9.03812e-24	C1
RALY	2.95588e-28	0.479184	0.98	0.672	1.08188e-23	C1
CCDC47	3.26883e-28	0.349167	0.951	0.445	1.19642e-23	C1
CSNK2B	3.33369e-28	0.491385	0.985	0.773	1.22017e-23	C1
MRPL17	3.41515e-28	0.449204	0.932	0.466	1.24998e-23	C1
SRSF1	3.57982e-28	0.383239	0.99	0.532	1.31025e-23	C1
MAPRE1	3.83034e-28	0.354666	0.961	0.456	1.40194e-23	C1
KPNA3	3.9688e-28	0.251788	0.922	0.388	1.45262e-23	C1
NDUFA9	3.99654e-28	0.400896	0.946	0.473	1.46277e-23	C1
ME2	4.64599e-28	0.288951	0.961	0.42	1.70048e-23	C1
RTF2	5.69864e-28	0.435647	0.971	0.552	2.08576e-23	C1
YPEL3	5.81412e-28	-1.14525	0.4	0.645	2.12802e-23	C1
HDAC2	6.13025e-28	0.400286	0.985	0.464	2.24373e-23	C1
EID1	6.18051e-28	0.436997	0.985	0.672	2.26213e-23	C1
BUB3	6.44116e-28	0.486266	0.98	0.638	2.35753e-23	C1
AKR1B1	6.45936e-28	0.369854	0.976	0.452	2.36419e-23	C1
DANCR	6.91983e-28	0.483815	0.951	0.514	2.53273e-23	C1
ATP6V0B	7.93852e-28	0.479276	0.961	0.633	2.90558e-23	C1
RTRAF	8.33954e-28	0.458418	0.976	0.735	3.05236e-23	C1
TNFSF14	8.63121e-28	0.261668	0.932	0.398	3.15911e-23	C1
TALDO1	8.8733e-28	0.4946	0.995	0.77	3.24772e-23	C1
SNRNP40	8.94917e-28	0.42346	0.966	0.51	3.27548e-23	C1
IMPDH2	9.79597e-28	0.534246	0.98	0.661	3.58542e-23	C1
RPS13	1.13774e-27	-0.627283	0.995	0.964	4.16425e-23	C1
RPL19	1.25582e-27	-0.422357	1	0.97	4.59641e-23	C1
NFYC	1.6548e-27	0.250059	0.902	0.386	6.05672e-23	C1
RPL7L1	1.75524e-27	0.37804	0.976	0.508	6.42435e-23	C1
EIF3J	1.78364e-27	0.28055	0.932	0.401	6.52829e-23	C1
ZNRD2	1.88728e-27	0.321127	0.946	0.452	6.90765e-23	C1
CYB5B	1.89328e-27	0.302347	0.971	0.434	6.92958e-23	C1
HMGN1	2.47417e-27	0.485904	0.985	0.815	9.05569e-23	C1
PTGES3	2.66798e-27	0.467401	1	0.874	9.76508e-23	C1
ITGA4	3.0179e-27	0.338354	0.99	0.515	1.10458e-22	C1
SUCLG1	3.10719e-27	0.396933	0.976	0.495	1.13726e-22	C1
IPO7	3.13011e-27	0.352695	0.985	0.484	1.14565e-22	C1
PMF1	3.36078e-27	0.298624	0.961	0.447	1.23008e-22	C1
SMC1A	3.40501e-27	0.465587	0.985	0.496	1.24627e-22	C1
PCMT1	3.52655e-27	0.431361	0.961	0.527	1.29075e-22	C1
TFAM	3.52903e-27	0.370766	0.951	0.468	1.29166e-22	C1
PFDN2	3.92064e-27	0.460396	0.961	0.59	1.43499e-22	C1
TOP1	3.96333e-27	0.431157	1	0.606	1.45062e-22	C1
HLA-B	4.15366e-27	-0.576617	1	0.991	1.52028e-22	C1
LCP1	4.16936e-27	0.508604	1	0.828	1.52603e-22	C1
CHORDC1	4.28732e-27	0.276929	0.946	0.433	1.5692e-22	C1
GHITM	4.29663e-27	0.463479	0.976	0.708	1.57261e-22	C1
ARL4C	4.32869e-27	-0.888943	0.985	0.895	1.58434e-22	C1
PSMC6	4.50251e-27	0.343994	0.961	0.464	1.64796e-22	C1
ATP1B3	4.59989e-27	0.362834	0.976	0.448	1.6836e-22	C1
DDA1	4.72604e-27	0.295613	0.937	0.412	1.72978e-22	C1
MMADHC	4.90813e-27	0.447933	0.966	0.541	1.79642e-22	C1
CGAS	5.22823e-27	0.251727	0.946	0.399	1.91358e-22	C1
PFDN6	5.73049e-27	0.333362	0.951	0.424	2.09742e-22	C1
RFTN1	5.75313e-27	0.279503	0.976	0.427	2.1057e-22	C1
COMMD6	6.03803e-27	-0.806818	0.941	0.88	2.20998e-22	C1
SUGT1	6.29551e-27	0.331628	0.961	0.462	2.30422e-22	C1
CANX	6.39215e-27	0.503602	0.995	0.704	2.33959e-22	C1
SRSF10	6.40601e-27	0.40915	0.995	0.575	2.34466e-22	C1
CALM3	7.93358e-27	0.516817	0.99	0.724	2.90377e-22	C1
DNAJC7	8.27427e-27	0.328352	0.99	0.466	3.02846e-22	C1
RPL14	8.66975e-27	-0.460491	1	0.964	3.17322e-22	C1
MYO1G	9.21577e-27	0.485708	0.99	0.602	3.37306e-22	C1
CIAO2A	9.76413e-27	0.415865	0.946	0.468	3.57377e-22	C1
DNAJC15	1.15529e-26	0.41794	0.951	0.492	4.22848e-22	C1
MRPL20	1.20011e-26	0.468665	0.961	0.616	4.39253e-22	C1
SF3B3	1.22747e-26	0.310858	0.98	0.467	4.49264e-22	C1
ZBTB8OS	1.29427e-26	0.27203	0.951	0.43	4.73715e-22	C1
MRPS26	1.52544e-26	0.270231	0.932	0.388	5.58326e-22	C1
HSBP1	1.6507e-26	0.391259	0.941	0.472	6.04174e-22	C1
SNHG3	2.09394e-26	0.327236	0.946	0.44	7.66403e-22	C1
RABL6	2.19898e-26	0.37948	0.995	0.533	8.0485e-22	C1
MOB1A	2.49329e-26	0.408395	0.971	0.548	9.12569e-22	C1
HIST1H1C	2.91178e-26	0.410559	0.854	0.373	1.06574e-21	C1
SRI	3.22015e-26	0.46218	0.971	0.63	1.17861e-21	C1
PRELID3B	3.24206e-26	0.348773	0.951	0.47	1.18663e-21	C1
AKT1	3.43018e-26	0.34716	0.951	0.459	1.25548e-21	C1
SNHG5	3.86001e-26	0.512107	0.98	0.775	1.4128e-21	C1
CAP1	4.13379e-26	0.486182	0.995	0.768	1.51301e-21	C1
TRAPPC2L	4.25528e-26	0.33188	0.941	0.442	1.55747e-21	C1
CUL1	4.30049e-26	0.250182	0.937	0.402	1.57402e-21	C1
RBBP7	4.4029e-26	0.387703	0.971	0.489	1.61151e-21	C1
MRPS18C	4.48207e-26	0.358294	0.971	0.511	1.64048e-21	C1
ZFP36L2	4.70122e-26	-1.45533	0.937	0.834	1.72069e-21	C1
RBM42	4.96728e-26	0.399208	0.985	0.545	1.81807e-21	C1
LBR	4.99213e-26	0.45767	0.98	0.553	1.82717e-21	C1
DECR1	5.3761e-26	0.276772	0.941	0.425	1.96771e-21	C1
DNMT1	5.61381e-26	0.449779	1	0.564	2.05471e-21	C1
MAPK1	5.74299e-26	0.274616	0.966	0.468	2.10199e-21	C1
CS	5.74434e-26	0.28724	0.961	0.432	2.10248e-21	C1
SYNC	6.04179e-26	0.270595	0.912	0.397	2.21136e-21	C1
TAF15	6.04796e-26	0.436413	0.98	0.569	2.21361e-21	C1
SSBP1	6.13372e-26	0.463879	0.985	0.685	2.245e-21	C1
MRPS36	7.08015e-26	0.36098	0.956	0.452	2.5914e-21	C1
MRPS35	7.7231e-26	0.335665	0.937	0.454	2.82673e-21	C1
SUZ12	8.07516e-26	0.356902	0.976	0.529	2.95559e-21	C1
TRA2B	1.14485e-25	0.411412	0.98	0.557	4.19026e-21	C1
EEF1B2	1.18587e-25	-0.643698	0.985	0.948	4.34039e-21	C1
LASP1	1.19034e-25	0.258477	0.98	0.47	4.35675e-21	C1
TCF7	1.22672e-25	-1.32214	0.239	0.565	4.48993e-21	C1
EMC6	1.24186e-25	0.403597	0.971	0.539	4.54532e-21	C1
LYPLA1	1.44615e-25	0.380537	0.966	0.479	5.29304e-21	C1
AMZ2	1.49343e-25	0.303788	0.937	0.472	5.46611e-21	C1
POLD2	1.5851e-25	0.368703	0.956	0.443	5.80162e-21	C1
RPS19BP1	1.81298e-25	0.426057	0.98	0.595	6.63568e-21	C1
BCLAF1	1.82234e-25	0.399923	0.985	0.587	6.66993e-21	C1
MT-ND3	1.90125e-25	-0.542952	0.995	0.978	6.95877e-21	C1
UBB	1.90793e-25	0.46797	0.99	0.825	6.9832e-21	C1
AP2S1	2.21971e-25	0.455407	0.98	0.563	8.12438e-21	C1
TSEN54	2.52139e-25	0.252837	0.985	0.466	9.22854e-21	C1
SASH3	2.59881e-25	0.363715	0.971	0.512	9.51189e-21	C1
LSM7	2.82183e-25	0.462438	0.966	0.703	1.03282e-20	C1
SMARCB1	2.85241e-25	0.340875	0.937	0.46	1.04401e-20	C1
USP14	3.21213e-25	0.409467	0.99	0.53	1.17567e-20	C1
CPSF6	3.36104e-25	0.334327	0.956	0.476	1.23018e-20	C1
PSTPIP1	3.45933e-25	0.264242	0.956	0.442	1.26615e-20	C1
KHDRBS1	3.85794e-25	0.402953	0.99	0.779	1.41205e-20	C1
GIMAP7	3.99998e-25	-1.25967	0.693	0.718	1.46403e-20	C1
S100A11	5.15598e-25	-1.03505	0.971	0.885	1.88714e-20	C1
SSB	5.753e-25	0.412122	0.985	0.645	2.10565e-20	C1
MRPL16	6.05324e-25	0.404229	0.946	0.473	2.21555e-20	C1
STARD7	6.1485e-25	0.318216	0.98	0.473	2.25041e-20	C1
DDOST	6.26066e-25	0.405677	0.976	0.678	2.29146e-20	C1
AATF	6.54062e-25	0.311109	0.976	0.492	2.39393e-20	C1
RPL37	6.93266e-25	-0.448085	0.985	0.962	2.53742e-20	C1
MRPS18B	7.19467e-25	0.323093	0.966	0.488	2.63332e-20	C1
UFD1	8.63532e-25	0.392897	0.961	0.515	3.16061e-20	C1
PRDX6	9.65644e-25	0.430496	0.951	0.653	3.53435e-20	C1
SEM1	1.028e-24	0.458918	0.961	0.644	3.76259e-20	C1
LSM1	1.05841e-24	0.292011	0.937	0.444	3.87389e-20	C1
GTF3A	1.10326e-24	0.433181	0.971	0.737	4.03803e-20	C1
PNP	1.13658e-24	0.428943	0.951	0.493	4.15998e-20	C1
SNRPA	1.18372e-24	0.42969	0.995	0.568	4.33255e-20	C1
METTL9	1.19456e-24	0.366595	0.966	0.595	4.37219e-20	C1
BAZ1A	1.20077e-24	0.38782	0.98	0.515	4.39492e-20	C1
PPAN	1.20683e-24	0.298083	0.946	0.435	4.41712e-20	C1
KLF2	1.25251e-24	-1.76726	0.244	0.565	4.5843e-20	C1
PRDX4	1.29719e-24	0.312339	0.941	0.428	4.74785e-20	C1
MARS	1.36906e-24	0.331543	0.971	0.542	5.01089e-20	C1
PABPN1	1.46109e-24	0.404656	0.985	0.718	5.34772e-20	C1
RBX1	1.4881e-24	0.444816	0.966	0.706	5.4466e-20	C1
SZRD1	1.49964e-24	0.361811	0.956	0.511	5.48883e-20	C1
H2AFV	1.63323e-24	0.484036	0.985	0.739	5.97779e-20	C1
PSMC4	1.87713e-24	0.394002	0.985	0.612	6.87049e-20	C1
PTPN7	1.89926e-24	0.439494	0.99	0.581	6.95148e-20	C1
NUDT1	1.9059e-24	0.410356	0.951	0.475	6.9758e-20	C1
SEC13	2.27263e-24	0.415446	0.971	0.572	8.31804e-20	C1
FUBP1	3.04637e-24	0.325764	0.976	0.498	1.115e-19	C1
LRRFIP1	3.50857e-24	0.460299	0.995	0.792	1.28417e-19	C1
RCN2	3.72586e-24	0.311019	0.961	0.484	1.3637e-19	C1
POLR2F	3.74243e-24	0.332415	0.946	0.467	1.36977e-19	C1
SDF2L1	3.89015e-24	0.485499	0.956	0.579	1.42384e-19	C1
ASCC3	4.11336e-24	0.260662	0.971	0.452	1.50553e-19	C1
HNRNPH3	4.35157e-24	0.396005	0.995	0.612	1.59272e-19	C1
ZFP36L1	4.38676e-24	-1.18826	0.776	0.74	1.6056e-19	C1
SF3A3	4.4973e-24	0.34576	0.956	0.509	1.64606e-19	C1
NDUFA7	4.50268e-24	0.416042	0.956	0.536	1.64803e-19	C1
MLEC	4.81142e-24	0.315133	0.985	0.545	1.76103e-19	C1
LUC7L2	5.14784e-24	0.362858	0.99	0.548	1.88416e-19	C1
MAGOH	5.84354e-24	0.398888	0.971	0.6	2.13879e-19	C1
INO80E	7.01508e-24	0.279522	0.966	0.442	2.56759e-19	C1
CACYBP	7.22125e-24	0.461051	0.976	0.638	2.64305e-19	C1
UBE2N	7.35136e-24	0.464581	0.976	0.606	2.69067e-19	C1
ANXA6	8.02318e-24	0.447827	0.995	0.676	2.93656e-19	C1
TCEA1	8.63873e-24	0.40495	0.985	0.735	3.16186e-19	C1
NDUFB9	9.06555e-24	0.43066	0.976	0.712	3.31808e-19	C1
GABARAP	9.15846e-24	-0.639513	0.956	0.878	3.35209e-19	C1
NOL7	1.01385e-23	0.420709	0.99	0.704	3.7108e-19	C1
EIF5B	1.04124e-23	0.420087	1	0.578	3.81106e-19	C1
PDAP1	1.20531e-23	0.404645	0.971	0.55	4.41155e-19	C1
AURKAIP1	1.45281e-23	0.423476	0.98	0.681	5.31743e-19	C1
RPIA	1.46183e-23	0.256787	0.956	0.444	5.35046e-19	C1
CNTRL	1.58669e-23	0.252881	0.966	0.447	5.80746e-19	C1
EIF4E2	1.67135e-23	0.291237	0.961	0.452	6.11732e-19	C1
SNHG15	1.77065e-23	0.259923	0.941	0.434	6.48076e-19	C1
RPS24	1.77801e-23	-0.448613	0.995	0.964	6.5077e-19	C1
GTF2A2	1.93537e-23	0.426273	0.951	0.572	7.08365e-19	C1
WDR1	2.02071e-23	0.445453	0.995	0.766	7.396e-19	C1
EIF4G2	2.07621e-23	0.423699	1	0.785	7.59915e-19	C1
PNN	2.16566e-23	0.459333	0.995	0.588	7.92655e-19	C1
HIKESHI	2.2898e-23	0.314984	0.941	0.465	8.38089e-19	C1
CCDC167	2.88794e-23	0.307399	0.951	0.445	1.05702e-18	C1
RAD23B	3.13775e-23	0.321776	0.976	0.508	1.14845e-18	C1
EEF1D	3.66201e-23	-0.554475	0.995	0.957	1.34033e-18	C1
TIMM17B	4.97554e-23	0.294549	0.937	0.451	1.8211e-18	C1
PRDX5	5.27366e-23	0.429308	0.976	0.67	1.93021e-18	C1
RER1	6.16821e-23	0.380368	0.976	0.528	2.25763e-18	C1
NDUFA8	6.52926e-23	0.282069	0.917	0.429	2.38978e-18	C1
C9orf78	7.1507e-23	0.389284	0.98	0.677	2.61723e-18	C1
HDLBP	7.5816e-23	0.300143	0.971	0.485	2.77494e-18	C1
LGALS1	8.55814e-23	0.301805	0.98	0.555	3.13236e-18	C1
FIBP	1.02487e-22	0.370196	0.976	0.482	3.75111e-18	C1
GUK1	1.11101e-22	0.365795	0.995	0.812	4.06642e-18	C1
RPS2	1.15688e-22	0.319118	1	0.975	4.2343e-18	C1
APEH	1.24316e-22	0.324842	0.98	0.471	4.5501e-18	C1
HNRNPF	1.25541e-22	0.420664	1	0.848	4.59494e-18	C1
SRP9	1.29297e-22	0.403464	0.971	0.765	4.7324e-18	C1
CLPP	1.46741e-22	0.391838	0.961	0.575	5.37086e-18	C1
TADA3	1.5592e-22	0.367595	0.985	0.542	5.70683e-18	C1
GSTK1	1.64501e-22	-0.718342	0.995	0.892	6.02088e-18	C1
REEP5	1.94867e-22	0.371111	0.98	0.651	7.13232e-18	C1
SELENOW	2.07361e-22	0.344929	0.961	0.467	7.58963e-18	C1
SPINT2	2.20984e-22	-0.690489	0.059	0.399	8.08823e-18	C1
GNB2	2.33448e-22	0.425433	0.98	0.766	8.54445e-18	C1
MRPL54	2.88583e-22	0.381975	0.932	0.518	1.05624e-17	C1
EBPL	3.20003e-22	0.269901	0.932	0.442	1.17124e-17	C1
SNF8	3.49044e-22	0.350353	0.966	0.492	1.27754e-17	C1
DBI	3.71883e-22	0.462712	0.966	0.708	1.36113e-17	C1
POLR2L	3.94817e-22	0.427175	0.976	0.733	1.44507e-17	C1
KRAS	4.40605e-22	0.324201	0.971	0.507	1.61266e-17	C1
VAMP2	5.06346e-22	-0.935505	0.912	0.803	1.85328e-17	C1
AIMP1	6.24498e-22	0.270767	0.976	0.482	2.28573e-17	C1
MAP4K1	6.85359e-22	0.328463	0.99	0.569	2.50848e-17	C1
DNTTIP2	7.59999e-22	0.299371	0.976	0.502	2.78167e-17	C1
ACTN4	7.67328e-22	0.336472	0.99	0.538	2.8085e-17	C1
SLTM	7.80391e-22	0.396452	0.995	0.547	2.85631e-17	C1
DNAJA1	8.40788e-22	0.455073	0.98	0.725	3.07737e-17	C1
DDX54	8.80242e-22	0.261844	0.985	0.465	3.22177e-17	C1
MRPS33	9.13408e-22	0.332979	0.946	0.498	3.34316e-17	C1
BZW1	9.85271e-22	0.402047	0.99	0.662	3.60619e-17	C1
TOMM6	1.25309e-21	0.406943	0.966	0.764	4.58643e-17	C1
TMEM165	1.26259e-21	0.298055	0.98	0.485	4.6212e-17	C1
ACIN1	1.34992e-21	0.33286	0.976	0.509	4.94085e-17	C1
HADHA	1.40195e-21	0.37028	0.995	0.633	5.13128e-17	C1
PPP4R2	1.56306e-21	0.277813	0.98	0.489	5.72097e-17	C1
SRRM1	1.57809e-21	0.339386	0.995	0.731	5.77596e-17	C1
ARF1	2.14769e-21	0.352888	0.99	0.828	7.86078e-17	C1
ATG3	2.32052e-21	0.287394	0.946	0.492	8.49334e-17	C1
CAPN2	2.7444e-21	0.317536	0.976	0.572	1.00448e-16	C1
AP1M1	2.89452e-21	0.276288	0.946	0.445	1.05942e-16	C1
NOB1	2.90555e-21	0.271593	0.976	0.489	1.06346e-16	C1
TSPO	3.0391e-21	-0.715303	0.893	0.762	1.11234e-16	C1
SQSTM1	3.14019e-21	-0.919006	0.971	0.838	1.14934e-16	C1
NDUFB10	3.18914e-21	0.386084	0.971	0.677	1.16726e-16	C1
RNF167	3.48528e-21	0.389907	0.985	0.618	1.27565e-16	C1
NACA	3.6903e-21	-0.493617	1	0.953	1.35069e-16	C1
GRB2	3.96164e-21	0.349955	0.99	0.603	1.45e-16	C1
PSMC5	4.30456e-21	0.379471	0.966	0.672	1.57551e-16	C1
IL2RG	4.322e-21	-0.621398	0.995	0.924	1.5819e-16	C1
DENR	4.4166e-21	0.293593	0.966	0.49	1.61652e-16	C1
EIF6	4.7489e-21	0.372713	0.971	0.572	1.73814e-16	C1
MT-ND5	4.8258e-21	-0.587767	0.995	0.988	1.76629e-16	C1
RPLP2	5.27816e-21	-0.399898	0.995	0.962	1.93186e-16	C1
RPL18A	5.30833e-21	-0.370434	1	0.968	1.9429e-16	C1
IMP4	5.64464e-21	0.297997	0.946	0.487	2.066e-16	C1
GNAI3	5.81527e-21	0.277763	0.956	0.471	2.12845e-16	C1
RBMX	6.51359e-21	0.373772	0.98	0.623	2.38404e-16	C1
ZNF207	6.85019e-21	0.318399	0.995	0.549	2.50724e-16	C1
UBA2	7.75235e-21	0.343684	0.985	0.598	2.83744e-16	C1
PPP4C	8.73589e-21	0.390839	0.985	0.682	3.19742e-16	C1
MRPS16	9.11043e-21	0.320056	0.927	0.474	3.33451e-16	C1
RPL10A	9.66002e-21	-0.410632	1	0.959	3.53567e-16	C1
RPL12	1.28205e-20	-0.4466	1	0.968	4.69242e-16	C1
GPS1	1.49256e-20	0.288429	0.946	0.488	5.46292e-16	C1
PBRM1	1.53507e-20	0.255396	0.966	0.459	5.61852e-16	C1
SNHG6	1.5995e-20	-0.912232	0.971	0.892	5.85433e-16	C1
NOP10	1.62889e-20	0.401565	0.966	0.701	5.96191e-16	C1
PARP1	1.6471e-20	0.413302	0.99	0.648	6.02856e-16	C1
FBLN7	1.92271e-20	-0.609663	0.039	0.358	7.03732e-16	C1
EEF2	2.16248e-20	0.324985	1	0.969	7.91489e-16	C1
NAA20	2.1908e-20	0.290277	0.951	0.445	8.01854e-16	C1
SNHG16	2.25995e-20	0.285775	0.976	0.529	8.27165e-16	C1
CIAO2B	2.26404e-20	0.338041	0.98	0.756	8.28663e-16	C1
EIF4A2	2.4642e-20	-0.82813	0.971	0.851	9.01921e-16	C1
POLR2K	2.90459e-20	0.359296	0.966	0.525	1.06311e-15	C1
ARPC1B	3.60574e-20	0.397853	1	0.87	1.31974e-15	C1
CDC37	3.7412e-20	0.356006	0.995	0.825	1.36932e-15	C1
SUMO2	4.90621e-20	0.373396	0.995	0.895	1.79572e-15	C1
ZC3H15	5.12144e-20	0.339416	0.985	0.612	1.8745e-15	C1
RPS5	5.15175e-20	-0.481149	0.995	0.962	1.88559e-15	C1
RAC2	5.25724e-20	0.394856	0.995	0.893	1.9242e-15	C1
JTB	6.27597e-20	0.356894	0.985	0.756	2.29707e-15	C1
BABAM1	6.31992e-20	0.297146	0.941	0.468	2.31315e-15	C1
IFITM1	6.53794e-20	-1.09891	0.956	0.882	2.39295e-15	C1
ABRACL	6.58429e-20	0.41954	0.976	0.649	2.40992e-15	C1
SEC11A	6.70613e-20	0.400298	0.966	0.568	2.45451e-15	C1
GYPC	6.97223e-20	0.352754	0.951	0.553	2.55191e-15	C1
PRR13	8.1103e-20	0.386771	0.985	0.753	2.96845e-15	C1
RPL21	8.57803e-20	-0.518263	0.99	0.958	3.13965e-15	C1
U2SURP	8.97298e-20	0.269849	0.966	0.545	3.2842e-15	C1
TACC1	1.01993e-19	0.345694	0.985	0.556	3.73304e-15	C1
UBA52	1.16243e-19	-0.36189	0.98	0.948	4.25462e-15	C1
RBBP4	1.1712e-19	0.346365	0.99	0.638	4.28671e-15	C1
MFNG	1.26674e-19	0.306224	0.951	0.502	4.63638e-15	C1
TMX1	1.37458e-19	0.250011	0.961	0.475	5.03109e-15	C1
ENY2	1.55702e-19	0.34773	0.971	0.536	5.69886e-15	C1
TRIM22	1.71047e-19	-1.27954	0.78	0.73	6.2605e-15	C1
COX7B	1.80519e-19	0.377352	0.961	0.714	6.60717e-15	C1
GNAI2	1.82852e-19	0.385869	0.995	0.845	6.69256e-15	C1
CCND3	1.91184e-19	0.399654	0.976	0.736	6.99751e-15	C1
TNFRSF18	2.34394e-19	-1.06606	0.137	0.444	8.57906e-15	C1
GET3	2.46811e-19	0.280504	0.927	0.452	9.03355e-15	C1
CXCR4	2.59049e-19	-1.11753	0.873	0.782	9.48144e-15	C1
HNRNPUL1	3.02761e-19	0.371888	0.995	0.647	1.10813e-14	C1
MRPS6	3.21873e-19	0.358389	0.966	0.556	1.17809e-14	C1
EMP3	3.22239e-19	-0.682817	0.98	0.923	1.17943e-14	C1
RAC1	4.29984e-19	0.392689	0.985	0.742	1.57378e-14	C1
MRPL9	4.35031e-19	0.269164	0.927	0.452	1.59226e-14	C1
CTSL	4.87766e-19	-1.76205	0.117	0.432	1.78527e-14	C1
DDX46	5.06699e-19	0.362455	0.995	0.604	1.85457e-14	C1
VIM	5.1113e-19	0.348993	1	0.984	1.87079e-14	C1
E2F4	5.31511e-19	0.299535	0.971	0.528	1.94538e-14	C1
TRAV14DV4	5.36022e-19	0.627459	0.21	0.043	1.9619e-14	C1
MTCH1	5.37357e-19	0.277569	0.966	0.514	1.96678e-14	C1
SF3B2	5.59816e-19	0.326662	1	0.833	2.04898e-14	C1
CTCF	7.56337e-19	0.256092	0.971	0.494	2.76827e-14	C1
ATF4	8.0093e-19	0.283081	0.907	0.495	2.93148e-14	C1
AL133415.1	8.14491e-19	0.414566	0.907	0.501	2.98112e-14	C1
ARPC3	9.8311e-19	0.395787	0.99	0.859	3.59828e-14	C1
UBA1	1.02597e-18	0.271354	0.956	0.468	3.75517e-14	C1
RNF126	1.07038e-18	0.256999	0.956	0.5	3.9177e-14	C1
RPL36	1.14521e-18	-0.465791	0.995	0.958	4.19157e-14	C1
SNRPB2	1.30783e-18	0.34147	0.966	0.564	4.78679e-14	C1
OCIAD2	1.43092e-18	-0.744782	0.937	0.747	5.2373e-14	C1
S100A10	1.47144e-18	0.411957	0.98	0.838	5.38562e-14	C1
NUDCD2	1.6725e-18	0.251836	0.941	0.452	6.1215e-14	C1
COPS5	1.95022e-18	0.258575	0.961	0.487	7.138e-14	C1
RPL9	1.98289e-18	-0.522971	0.995	0.955	7.25759e-14	C1
SMARCA5	1.99387e-18	0.313062	0.985	0.549	7.29778e-14	C1
ARL6IP1	2.16054e-18	0.579177	0.971	0.645	7.90781e-14	C1
FOXP1	2.38949e-18	-0.904894	0.424	0.568	8.74578e-14	C1
PSMD9	2.46987e-18	0.335183	0.956	0.504	9.03996e-14	C1
FAM49B	2.57533e-18	0.32985	0.98	0.58	9.42597e-14	C1
EMC7	2.69676e-18	0.261128	0.961	0.505	9.87041e-14	C1
KCNAB2	2.83892e-18	0.264616	0.98	0.524	1.03907e-13	C1
CLTC	3.35133e-18	0.258559	0.971	0.494	1.22662e-13	C1
BST2	5.05031e-18	0.34324	0.976	0.648	1.84846e-13	C1
LSR	5.12978e-18	-0.70035	0.122	0.403	1.87755e-13	C1
SMARCA2	5.3731e-18	0.35231	0.98	0.578	1.96661e-13	C1
CAPZA1	6.146e-18	0.332281	0.99	0.605	2.2495e-13	C1
COX5B	6.23108e-18	0.33906	0.971	0.772	2.28064e-13	C1
RHOA	7.55546e-18	0.34697	0.99	0.892	2.76537e-13	C1
SMARCC1	7.79326e-18	0.273377	0.985	0.531	2.85241e-13	C1
MAZ	7.93774e-18	0.32396	0.99	0.637	2.90529e-13	C1
CD44	8.2828e-18	-0.828102	0.898	0.758	3.03159e-13	C1
ACTR2	8.48399e-18	0.344153	0.995	0.658	3.10522e-13	C1
SPCS1	1.21093e-17	0.321718	0.976	0.757	4.43212e-13	C1
GRK2	1.2634e-17	0.279149	1	0.694	4.62416e-13	C1
COX7A2	1.45906e-17	0.338502	0.99	0.838	5.34031e-13	C1
RPS6	1.55207e-17	-0.406911	0.995	0.967	5.68073e-13	C1
HIST1H4C	1.57714e-17	1.11489	0.956	0.787	5.77248e-13	C1
CCR4	1.62538e-17	-0.751906	0.073	0.355	5.94906e-13	C1
SRSF4	1.63265e-17	0.347635	0.995	0.614	5.97566e-13	C1
WIPF1	1.63912e-17	0.289774	0.995	0.723	5.99935e-13	C1
CD28	1.68446e-17	-0.545485	0.068	0.352	6.1653e-13	C1
MSN	1.9837e-17	0.393012	0.995	0.738	7.26055e-13	C1
TMED9	2.45837e-17	0.283999	0.976	0.549	8.99789e-13	C1
HCST	2.51543e-17	0.3575	0.961	0.658	9.20673e-13	C1
SF3B5	2.75293e-17	0.344952	0.956	0.658	1.0076e-12	C1
SEC61B	2.7596e-17	0.347478	0.976	0.816	1.01004e-12	C1
CYSLTR1	2.86308e-17	-0.783127	0.044	0.325	1.04792e-12	C1
RSL1D1	2.93537e-17	0.338464	0.995	0.754	1.07437e-12	C1
SSR4	3.36325e-17	-0.596367	0.985	0.882	1.23098e-12	C1
TBCB	3.36864e-17	0.335755	0.976	0.648	1.23296e-12	C1
BSG	3.38556e-17	0.312304	0.966	0.672	1.23915e-12	C1
PLP2	3.52937e-17	-0.755767	0.941	0.82	1.29178e-12	C1
MYDGF	3.80216e-17	0.320526	0.971	0.646	1.39163e-12	C1
CNPY2	4.78222e-17	0.317182	0.985	0.581	1.75034e-12	C1
ITGB1	5.23234e-17	-1.27055	0.615	0.628	1.91509e-12	C1
HLA-F	5.2475e-17	-0.876954	0.961	0.791	1.92064e-12	C1
MAT2A	5.62837e-17	0.255507	0.966	0.532	2.06004e-12	C1
KIF5B	5.80021e-17	0.286973	0.985	0.606	2.12293e-12	C1
G3BP1	7.1754e-17	0.300893	0.995	0.651	2.62627e-12	C1
RECQL	7.20749e-17	0.276767	0.995	0.533	2.63801e-12	C1
ATP5MPL	7.36307e-17	0.333466	0.956	0.68	2.69496e-12	C1
GIMAP5	8.03858e-17	-0.97599	0.566	0.619	2.9422e-12	C1
FLT3LG	9.04859e-17	-0.695028	0.976	0.829	3.31187e-12	C1
ANXA5	9.82594e-17	0.347172	0.985	0.646	3.59639e-12	C1
GNB1	1.13335e-16	0.309167	0.966	0.695	4.14819e-12	C1
NDUFV2	1.56709e-16	0.34903	0.976	0.735	5.73571e-12	C1
JAK1	1.59299e-16	-0.614674	0.98	0.845	5.83052e-12	C1
TXNL1	1.76159e-16	0.296567	0.976	0.567	6.44761e-12	C1
MAP2K2	1.76173e-16	0.305683	0.985	0.696	6.44812e-12	C1
MT-ND4L	1.93516e-16	-0.335183	0.995	0.987	7.08287e-12	C1
RPSA	1.94222e-16	-0.312554	1	0.968	7.10871e-12	C1
S100A6	2.274e-16	-0.692867	0.98	0.936	8.32306e-12	C1
DCTN2	2.38387e-16	0.30968	0.971	0.542	8.7252e-12	C1
CCNI	2.42333e-16	-0.573428	0.976	0.925	8.86962e-12	C1
NDFIP1	3.09947e-16	-0.828479	0.854	0.685	1.13444e-11	C1
TNF	4.00636e-16	-1.32599	0.405	0.559	1.46637e-11	C1
PSMG2	4.54465e-16	0.311139	0.966	0.538	1.66339e-11	C1
CDV3	5.02852e-16	0.303324	0.995	0.675	1.84049e-11	C1
COX17	5.14772e-16	0.304855	0.966	0.65	1.88412e-11	C1
ATP5MG	5.35769e-16	0.329573	0.98	0.905	1.96097e-11	C1
POLR2G	6.40525e-16	0.250431	0.937	0.478	2.34439e-11	C1
GNG2	8.17619e-16	0.262868	0.976	0.592	2.99257e-11	C1
TLE5	9.82064e-16	-0.550063	0.976	0.898	3.59445e-11	C1
CDC42	1.01e-15	0.309226	0.985	0.684	3.69669e-11	C1
UQCRC2	1.03101e-15	0.306472	0.971	0.574	3.77359e-11	C1
PRDX1	1.03239e-15	0.342372	0.99	0.87	3.77865e-11	C1
MTDH	1.21291e-15	0.279076	0.99	0.739	4.43935e-11	C1
SSNA1	1.27372e-15	0.284091	0.971	0.628	4.66195e-11	C1
FDFT1	1.39849e-15	0.271998	0.966	0.618	5.11862e-11	C1
PAFAH1B1	1.49088e-15	0.268525	0.99	0.568	5.45679e-11	C1
DBNL	1.59218e-15	0.251132	0.961	0.495	5.82755e-11	C1
SNU13	2.13944e-15	0.326882	0.961	0.753	7.83056e-11	C1
CD27	2.24428e-15	-0.634772	0.068	0.328	8.21428e-11	C1
MT-CO1	2.34938e-15	-0.32924	0.995	0.992	8.59898e-11	C1
UBE2I	2.42927e-15	0.298266	0.99	0.735	8.89136e-11	C1
GADD45GIP1	2.83492e-15	0.336603	0.976	0.665	1.03761e-10	C1
ADSL	3.03445e-15	0.304823	0.966	0.555	1.11064e-10	C1
LMAN2	3.07648e-15	0.265679	0.985	0.682	1.12602e-10	C1
NDUFS7	3.50172e-15	0.259682	0.961	0.635	1.28167e-10	C1
NDUFS8	3.55919e-15	0.288401	0.966	0.659	1.3027e-10	C1
NDUFC1	3.62353e-15	0.30006	0.956	0.616	1.32625e-10	C1
KDELR2	3.74479e-15	0.285568	0.971	0.578	1.37063e-10	C1
BTF3	3.76077e-15	0.302234	0.995	0.928	1.37648e-10	C1
SELENOH	4.64696e-15	0.319036	0.976	0.782	1.70083e-10	C1
AFAP1	5.08991e-15	-0.469216	0.054	0.306	1.86296e-10	C1
RPL24	6.19744e-15	-0.337785	0.995	0.95	2.26833e-10	C1
LAPTM5	6.44541e-15	-0.574642	0.976	0.897	2.35909e-10	C1
MT-CO2	7.47902e-15	-0.3126	0.995	0.99	2.7374e-10	C1
MZT2A	7.84166e-15	0.318269	0.966	0.615	2.87013e-10	C1
UBE2V1	8.06068e-15	0.290945	0.961	0.658	2.95029e-10	C1
LAGE3	9.42438e-15	0.285165	0.956	0.545	3.44942e-10	C1
ARID5B	9.54285e-15	-0.924807	0.473	0.571	3.49278e-10	C1
SPCS3	9.78871e-15	0.26296	0.98	0.599	3.58276e-10	C1
RPS9	1.03699e-14	-0.304119	0.99	0.965	3.79549e-10	C1
DNPH1	1.06271e-14	-0.668938	0.932	0.724	3.88963e-10	C1
KLF6	1.19806e-14	-0.838596	0.976	0.792	4.38502e-10	C1
ALOX5AP	1.36652e-14	0.301237	0.893	0.532	5.00162e-10	C1
FERMT3	1.4234e-14	0.287834	0.99	0.668	5.20977e-10	C1
CD5	1.70406e-14	-0.908014	0.805	0.672	6.23703e-10	C1
ABLIM1	1.72311e-14	-0.684732	0.141	0.378	6.30677e-10	C1
COX7A2L	2.12483e-14	0.27898	0.961	0.654	7.7771e-10	C1
PSMD6	2.57063e-14	0.281036	0.946	0.553	9.40875e-10	C1
MZT2B	2.93917e-14	0.313741	0.985	0.803	1.07577e-09	C1
RPL13A	3.30709e-14	-0.383929	1	0.955	1.21043e-09	C1
GSTO1	3.45533e-14	0.282333	0.941	0.496	1.26469e-09	C1
UQCR10	4.06409e-14	0.296177	0.956	0.773	1.4875e-09	C1
TMEM123	4.34932e-14	-0.667808	0.98	0.797	1.59189e-09	C1
COX6C	4.51921e-14	0.31916	0.976	0.833	1.65408e-09	C1
CALM2	4.92639e-14	0.3365	0.985	0.822	1.80311e-09	C1
RPL38	6.05324e-14	-0.453536	0.98	0.938	2.21555e-09	C1
UBE2D3	6.23387e-14	0.284152	0.995	0.825	2.28166e-09	C1
EIF5	6.66631e-14	0.273162	0.976	0.725	2.43994e-09	C1
GPX4	6.82395e-14	-0.528177	0.971	0.872	2.49763e-09	C1
MEA1	8.27452e-14	0.257152	0.966	0.543	3.02856e-09	C1
XAF1	1.50275e-13	-0.259712	0.707	0.298	5.50023e-09	C1
RPL22	1.57488e-13	-0.377526	0.99	0.948	5.76421e-09	C1
PPP1CC	2.29734e-13	0.277353	0.961	0.588	8.40851e-09	C1
CYTIP	2.40473e-13	-0.675587	0.956	0.788	8.80157e-09	C1
UBE2D2	2.50176e-13	0.263904	0.976	0.796	9.15669e-09	C1
RAP1A	2.57719e-13	0.264273	0.976	0.692	9.43278e-09	C1
EIF3D	2.68597e-13	0.263326	0.99	0.694	9.83093e-09	C1
GIMAP1	2.79703e-13	-0.900646	0.507	0.563	1.02374e-08	C1
RPL4	2.87462e-13	0.281445	1	0.953	1.05214e-08	C1
ATP6V1G1	3.10437e-13	-0.494711	0.956	0.818	1.13623e-08	C1
IMMT	3.4249e-13	0.275	0.966	0.557	1.25355e-08	C1
ATP5MD	3.68027e-13	0.305777	0.971	0.756	1.34702e-08	C1
LSM6	4.36055e-13	0.265615	0.937	0.548	1.59601e-08	C1
RAB1B	4.43485e-13	0.254044	0.971	0.616	1.6232e-08	C1
MTRNR2L8	5.31108e-13	-0.256419	0.561	0.24	1.94391e-08	C1
ATP5PO	5.8696e-13	0.270032	0.971	0.801	2.14833e-08	C1
HUWE1	6.67855e-13	0.310066	0.976	0.538	2.44442e-08	C1
S100A4	7.4583e-13	-1.38234	0.961	0.817	2.72981e-08	C1
FUS	8.54953e-13	0.283853	1	0.811	3.12921e-08	C1
MTPN	8.67073e-13	0.251691	0.976	0.578	3.17357e-08	C1
PIK3IP1	1.00158e-12	-0.71956	0.107	0.326	3.6659e-08	C1
CD3E	1.15925e-12	-0.39541	0.976	0.939	4.24298e-08	C1
HNRNPUL2	1.17011e-12	0.272715	0.99	0.618	4.28273e-08	C1
YWHAZ	1.36e-12	0.279484	0.995	0.913	4.97775e-08	C1
ATP5IF1	1.54537e-12	0.325783	0.985	0.719	5.65622e-08	C1
HNRNPDL	1.82606e-12	0.27403	0.995	0.825	6.68355e-08	C1
LINC00861	2.17452e-12	-0.755266	0.063	0.28	7.95895e-08	C1
GNG5	2.23149e-12	0.288338	0.956	0.773	8.16748e-08	C1
ICAM2	2.42883e-12	-0.799496	0.732	0.648	8.88975e-08	C1
SLC40A1	2.6345e-12	-0.524274	0.029	0.239	9.64252e-08	C1
HAX1	2.67688e-12	0.298473	0.98	0.648	9.79763e-08	C1
ATP5MC1	2.68714e-12	0.284067	0.966	0.642	9.83519e-08	C1
C1orf162	2.95605e-12	-0.685505	0.122	0.332	1.08194e-07	C1
HIST1H1E	3.44684e-12	0.79815	0.863	0.533	1.26158e-07	C1
NDUFB8	4.0434e-12	0.285034	0.971	0.772	1.47992e-07	C1
SUMO1	4.0921e-12	0.287613	0.961	0.608	1.49775e-07	C1
ANK3	4.80853e-12	-0.600285	0.039	0.248	1.75997e-07	C1
MYL6	6.7035e-12	0.284706	0.995	0.925	2.45355e-07	C1
CYLD	7.183e-12	-0.702492	0.985	0.769	2.62905e-07	C1
ADTRP	8.25934e-12	-0.464398	0.01	0.206	3.023e-07	C1
RAP1B	9.15118e-12	0.264404	0.971	0.718	3.34943e-07	C1
ISG20	1.08494e-11	-1.18675	0.595	0.579	3.971e-07	C1
CISH	1.30038e-11	-0.762895	0.99	0.865	4.75951e-07	C1
RELB	1.86917e-11	-0.666466	0.937	0.748	6.84136e-07	C1
COX6B1	2.40424e-11	0.254046	0.99	0.861	8.79976e-07	C1
CUTA	2.46054e-11	-0.556974	0.956	0.73	9.00584e-07	C1
CD99	2.93934e-11	0.307712	0.985	0.814	1.07583e-06	C1
SERP1	3.19791e-11	-0.544942	0.98	0.874	1.17047e-06	C1
IQGAP1	3.50439e-11	0.269352	1	0.684	1.28264e-06	C1
STAT1	3.54702e-11	-1.03297	0.98	0.807	1.29825e-06	C1
PRRC2C	3.83606e-11	0.273211	1	0.849	1.40404e-06	C1
RPL36AL	5.44793e-11	-0.357373	0.99	0.934	1.994e-06	C1
RNASET2	5.50568e-11	-0.838532	0.722	0.63	2.01513e-06	C1
BTG2	7.99461e-11	-0.940225	0.766	0.685	2.92611e-06	C1
MT-CO3	8.59005e-11	0.334148	0.995	0.991	3.14404e-06	C1
CHRM3-AS2	9.12045e-11	-0.267081	0.512	0.227	3.33817e-06	C1
NDUFA13	9.56165e-11	0.269693	0.985	0.844	3.49966e-06	C1
WDR83OS	9.82531e-11	0.255201	0.956	0.678	3.59616e-06	C1
SELENOM	1.11052e-10	-0.683877	0.21	0.379	4.06461e-06	C1
LGALS3	1.20684e-10	-0.482829	0.78	0.342	4.41714e-06	C1
BACH2	1.55611e-10	-0.481751	0.029	0.213	5.69554e-06	C1
IKZF1	1.87361e-10	-0.622142	0.99	0.81	6.85761e-06	C1
THRAP3	2.14542e-10	0.250242	0.985	0.706	7.85245e-06	C1
PABPC1	2.22559e-10	-0.380336	1	0.964	8.14589e-06	C1
NDUFA12	2.42934e-10	0.26127	0.961	0.736	8.89163e-06	C1
EEF1G	2.43007e-10	-0.302124	0.995	0.954	8.89432e-06	C1
CITED4	3.71648e-10	-0.637528	0.161	0.336	1.36027e-05	C1
INPP4B	4.27888e-10	-0.826457	0.678	0.606	1.56611e-05	C1
S1PR1	5.16225e-10	-0.781935	0.493	0.557	1.88944e-05	C1
IRF9	5.34246e-10	-0.758859	0.81	0.676	1.95539e-05	C1
OGT	5.62835e-10	-0.297695	0.878	0.424	2.06003e-05	C1
STK4	6.74785e-10	-0.556541	0.98	0.8	2.46978e-05	C1
FHL1	6.83851e-10	-0.370922	0.093	0.275	2.50296e-05	C1
KLRB1	7.75194e-10	-0.718479	0.044	0.223	2.83729e-05	C1
CD52	8.06329e-10	-0.721678	0.956	0.845	2.95125e-05	C1
KLF3	8.1236e-10	-0.464835	0.049	0.226	2.97332e-05	C1
C4orf3	1.03212e-09	-0.478829	0.951	0.735	3.77768e-05	C1
TSTD1	1.09467e-09	-0.718819	0.829	0.648	4.00658e-05	C1
CNN2	1.19639e-09	0.26117	0.98	0.743	4.37891e-05	C1
RNF213	1.25309e-09	0.286865	1	0.818	4.58645e-05	C1
SESN3	1.44171e-09	-0.816917	0.176	0.344	5.27679e-05	C1
IFNGR2	1.74503e-09	-0.446728	0.088	0.263	6.38697e-05	C1
FAM13A	1.89988e-09	-0.755094	0.039	0.208	6.95376e-05	C1
TRAM1	1.94072e-09	-0.66207	0.941	0.735	7.10322e-05	C1
CD79B	2.38823e-09	-0.306678	0.098	0.274	8.74118e-05	C1
UPP1	3.31003e-09	-0.76136	0.737	0.631	0.00012115	C1
MTRNR2L12	3.52999e-09	-0.463651	0.995	0.988	0.000129201	C1
TRADD	4.20305e-09	-0.748151	0.805	0.638	0.000153836	C1
STAT3	4.22366e-09	-0.639885	0.902	0.708	0.00015459	C1
GPR183	4.30094e-09	-0.560264	0.229	0.372	0.000157419	C1
EZR	4.75417e-09	0.264311	0.995	0.738	0.000174007	C1
GAS5	5.06326e-09	-0.917154	0.971	0.875	0.00018532	C1
NFAT5	5.08013e-09	-0.251463	0.688	0.33	0.000185938	C1
LINC02273	8.90036e-09	-0.387513	0.073	0.238	0.000325762	C1
MB21D2	1.08237e-08	-0.424126	0.137	0.296	0.000396159	C1
DAZAP2	1.18813e-08	-0.463874	0.976	0.822	0.000434866	C1
TNFSF8	1.30875e-08	-0.901274	0.395	0.474	0.000479017	C1
SPART	1.30981e-08	-0.414726	0.166	0.323	0.000479402	C1
NCF1	1.50573e-08	-0.462159	0.137	0.297	0.000551112	C1
GNA15	1.56623e-08	-0.470127	0.122	0.279	0.000573258	C1
TC2N	3.12345e-08	-0.791949	0.463	0.509	0.00114321	C1
IFI6	3.69358e-08	-0.338282	0.829	0.425	0.00135189	C1
AQP3	3.89802e-08	-0.659311	0.254	0.382	0.00142671	C1
RCAN3	5.86558e-08	-0.775029	0.707	0.577	0.00214686	C1
RPL5	6.60569e-08	-0.259547	0.995	0.962	0.00241775	C1
UBC	7.07154e-08	-0.367028	1	0.949	0.00258826	C1
TXNIP	8.72276e-08	-0.77696	0.8	0.681	0.00319262	C1
SOCS2	9.43423e-08	-0.648894	0.356	0.436	0.00345302	C1
APP	1.50434e-07	-0.354688	0.088	0.235	0.00550603	C1
MAF	1.85626e-07	-0.473138	0.127	0.271	0.00679408	C1
CTSH	2.33385e-07	-0.876337	0.166	0.304	0.00854214	C1
VAMP8	2.50533e-07	-0.41379	0.951	0.714	0.00916976	C1
SAMHD1	2.53212e-07	-0.555208	0.956	0.736	0.00926783	C1
ATP6V0E1	2.84178e-07	-0.313239	0.951	0.803	0.0104012	C1
HOXB2	2.8697e-07	-0.370085	0.083	0.226	0.0105034	C1
KDM4C	2.91618e-07	-0.262557	0.571	0.285	0.0106735	C1
BEX3	3.18122e-07	-0.376119	0.068	0.21	0.0116436	C1
GNPDA1	3.31152e-07	-0.52588	0.273	0.382	0.0121205	C1
MIA3	3.50861e-07	-0.264556	0.746	0.384	0.0128419	C1
TXK	3.99152e-07	-0.373119	0.098	0.24	0.0146093	C1
PLEKHA1	5.03916e-07	-0.444663	0.088	0.224	0.0184438	C1
RNASEK	5.2877e-07	-0.326623	0.976	0.895	0.0193535	C1
TSC22D3	5.49854e-07	-0.685341	0.19	0.315	0.0201252	C1
SORBS3	5.57517e-07	-0.345969	0.122	0.258	0.0204057	C1
NPC2	5.85704e-07	-0.794499	0.717	0.592	0.0214374	C1
PARP12	5.88912e-07	-0.262841	0.639	0.312	0.0215548	C1
CNST	7.18113e-07	-0.27886	0.683	0.345	0.0262837	C1
ETS1	7.36331e-07	-0.461706	0.995	0.825	0.0269504	C1
LEPROTL1	8.29456e-07	-0.557723	0.898	0.67	0.0303589	C1
LPIN1	1.29712e-06	-0.270761	0.79	0.399	0.047476	C1
JUNB	1.35811e-06	-0.573636	0.966	0.823	0.0497082	C1
TTC39C	1.42113e-06	-0.652045	0.907	0.657	0.0520149	C1
SORL1	1.57709e-06	-0.559502	0.185	0.307	0.0577231	C1
ASH1L	1.81704e-06	-0.271935	0.868	0.451	0.0665055	C1
FNDC3A	2.01785e-06	-0.268769	0.576	0.292	0.0738553	C1
TLN1	2.0541e-06	0.268967	0.995	0.707	0.0751823	C1
KRTCAP2	2.14942e-06	-0.356995	0.951	0.875	0.0786708	C1
PRKCQ-AS1	2.26275e-06	-0.787424	0.917	0.682	0.0828189	C1
DYRK2	2.35099e-06	-0.284026	0.498	0.255	0.0860485	C1
PTP4A3	2.58027e-06	-0.326803	0.078	0.204	0.0944404	C1
KMT2C	2.7453e-06	-0.273569	0.81	0.422	0.100481	C1
ELF2	2.79405e-06	-0.263386	0.79	0.408	0.102265	C1
H1FX	2.80794e-06	-0.631549	0.971	0.812	0.102774	C1
BEX2	3.00491e-06	-0.430398	0.083	0.206	0.109983	C1
PTPN4	3.35538e-06	-0.27979	0.683	0.353	0.12281	C1
PNISR	3.54287e-06	-0.677439	0.985	0.756	0.129672	C1
HAPLN3	3.97548e-06	-0.310766	0.79	0.415	0.145506	C1
UBQLN2	5.14228e-06	-0.774951	0.8	0.624	0.188213	C1
SMDT1	5.16983e-06	-0.397772	0.951	0.737	0.189221	C1
SAMD9	5.39267e-06	-0.269806	0.668	0.348	0.197377	C1
FCMR	5.44464e-06	-0.441608	0.107	0.228	0.199279	C1
PHC3	5.66324e-06	-0.273478	0.654	0.351	0.20728	C1
HIST1H1D	5.85041e-06	0.287063	0.829	0.575	0.214131	C1
TNRC6B	5.9226e-06	-0.316212	0.824	0.439	0.216773	C1
JADE2	6.15654e-06	-0.279428	0.649	0.345	0.225336	C1
PBXIP1	6.58482e-06	-0.583041	0.298	0.377	0.241011	C1
AFF1	6.81837e-06	-0.271282	0.566	0.301	0.249559	C1
PPP1R2	6.90883e-06	-0.456775	0.917	0.685	0.25287	C1
CYTH1	6.94093e-06	-0.709676	0.771	0.589	0.254045	C1
IL10RA	7.08422e-06	-0.935083	0.82	0.628	0.259289	C1
VEGFB	7.25318e-06	-0.660271	0.839	0.635	0.265474	C1
HERC5	7.54282e-06	-0.27207	0.473	0.247	0.276075	C1
CD6	7.57139e-06	-0.513169	0.946	0.71	0.27712	C1
CBLB	7.68398e-06	-0.255106	0.61	0.311	0.281241	C1
PPP2R5C	7.7605e-06	-0.67522	0.776	0.575	0.284042	C1
CDK17	8.14599e-06	-0.278993	0.663	0.349	0.298151	C1
RIPOR2	8.64179e-06	-0.826557	0.507	0.486	0.316298	C1
TNFRSF25	8.66388e-06	-0.733091	0.824	0.588	0.317107	C1
GBP5	9.32053e-06	-0.300945	0.971	0.53	0.341141	C1
SYNE2	9.67406e-06	-0.610809	0.971	0.801	0.35408	C1
USP3	1.00892e-05	-0.25169	0.776	0.402	0.369275	C1
CLK1	1.14544e-05	-0.328828	0.668	0.351	0.419243	C1
ZNRF2	1.15274e-05	-0.250637	0.537	0.277	0.421915	C1
EML4	1.3011e-05	-0.551225	0.966	0.696	0.476217	C1
TTC14	1.37562e-05	-0.267042	0.766	0.416	0.503489	C1
ZFP36	1.38524e-05	-0.836074	0.663	0.56	0.507012	C1
IFIH1	1.5458e-05	-0.251306	0.522	0.272	0.565778	C1
IL27RA	1.55002e-05	-0.570098	0.902	0.652	0.567322	C1
UBXN1	1.59627e-05	-0.416628	0.976	0.824	0.584252	C1
GPSM3	1.61174e-05	-0.336701	0.98	0.847	0.589912	C1
DTX3L	1.75815e-05	-0.257412	0.737	0.397	0.6435	C1
KLHDC2	1.87324e-05	-0.292033	0.741	0.392	0.685625	C1
LINC00649	2.30231e-05	-0.273289	0.551	0.293	0.842669	C1
OPTN	2.31316e-05	-0.476754	0.937	0.701	0.846639	C1
ODF2L	2.45976e-05	-0.306298	0.659	0.346	0.900297	C1
SNX9	2.47662e-05	-0.424644	0.22	0.311	0.906466	C1
CLK4	2.87231e-05	-0.254834	0.444	0.236	1	C1
TNFSF12	2.95605e-05	-0.52987	0.922	0.668	1	C1
SNHG32	3.04178e-05	-0.311005	0.81	0.435	1	C1
TNKS2	3.20856e-05	-0.270071	0.8	0.43	1	C1
DDIT3	3.26998e-05	-0.479897	0.546	0.288	1	C1
ZNF267	3.28354e-05	-0.620071	0.498	0.48	1	C1
C5orf56	3.37148e-05	-0.346061	0.8	0.417	1	C1
PTPRC	3.51643e-05	-0.273975	0.995	0.948	1	C1
PTGER2	3.52203e-05	-0.806319	0.756	0.598	1	C1
CCDC69	3.60714e-05	-0.335711	0.737	0.386	1	C1
DRAP1	3.71545e-05	-0.318682	0.971	0.831	1	C1
CASK	3.79958e-05	-0.254539	0.59	0.315	1	C1
EXOC7	4.07268e-05	-0.296857	0.707	0.375	1	C1
ISCU	4.42603e-05	-0.388761	0.976	0.835	1	C1
PPP1R15A	4.60037e-05	-0.294752	0.722	0.387	1	C1
DDX17	4.6241e-05	-0.54788	0.99	0.805	1	C1
CHMP7	4.72679e-05	-0.272183	0.761	0.399	1	C1
PCGF5	4.78706e-05	-0.325693	0.834	0.438	1	C1
ARHGAP15	5.17483e-05	-0.557778	0.937	0.692	1	C1
CDC25B	5.55304e-05	-0.274645	0.893	0.478	1	C1
RNF166	5.61384e-05	-0.338127	0.732	0.387	1	C1
BTN3A2	6.68036e-05	-0.365329	0.58	0.312	1	C1
CD82	6.98018e-05	-0.68657	0.771	0.585	1	C1
LENG8	6.98812e-05	-0.342424	0.688	0.372	1	C1
LPAR6	7.92739e-05	-0.82673	0.532	0.485	1	C1
FTX	8.35399e-05	-0.270623	0.4	0.221	1	C1
IFNAR1	9.28804e-05	-0.276303	0.741	0.395	1	C1
UBE2B	0.000103704	-0.470794	0.932	0.658	1	C1
STAT5B	0.000109465	-0.257214	0.732	0.395	1	C1
CEBPB	0.000113621	-0.281731	0.922	0.558	1	C1
TMBIM1	0.000115454	-0.291946	0.8	0.41	1	C1
SP100	0.000118789	-0.453227	0.966	0.727	1	C1
PPDPF	0.000121088	-0.280838	0.976	0.888	1	C1
PJA2	0.00012315	-0.274795	0.761	0.415	1	C1
CSTB	0.000124017	-0.439376	0.971	0.802	1	C1
CTLA4	0.000126283	-0.352019	0.405	0.212	1	C1
DNAJC4	0.000128955	-0.290512	0.702	0.379	1	C1
RESF1	0.000134241	-0.616744	0.941	0.724	1	C1
WHAMM	0.000138757	-0.28047	0.507	0.278	1	C1
ANXA2R	0.000144872	-0.668567	0.376	0.395	1	C1
ARAP2	0.000145077	-0.306599	0.58	0.329	1	C1
ZNF276	0.000157101	-0.286443	0.566	0.314	1	C1
RHBDD2	0.000180266	-0.300374	0.698	0.374	1	C1
FAM102A	0.000181552	-0.578435	0.307	0.363	1	C1
PHF1	0.000181723	-0.739144	0.507	0.469	1	C1
REL	0.000183286	-0.267912	0.712	0.388	1	C1
CAST	0.000191875	-0.368161	0.976	0.758	1	C1
MALT1	0.000205781	-0.293702	0.824	0.447	1	C1
ACTN1	0.00020893	-0.446838	0.171	0.252	1	C1
OFD1	0.000213082	-0.319184	0.659	0.365	1	C1
PARP8	0.000215414	-0.342363	0.62	0.337	1	C1
ZNF292	0.000219095	-0.343995	0.815	0.445	1	C1
N4BP2L2	0.000220521	-0.728815	0.883	0.645	1	C1
STMN3	0.000224556	-0.263332	0.483	0.269	1	C1
PRNP	0.000229249	-0.60315	0.517	0.476	1	C1
VEZF1	0.000234295	-0.253069	0.644	0.355	1	C1
ETV6	0.00024725	-0.279074	0.766	0.418	1	C1
PSAP	0.000259861	-0.495766	0.946	0.663	1	C1
RNF216	0.000260853	-0.304296	0.79	0.438	1	C1
MYL12A	0.000276071	-0.258419	0.99	0.927	1	C1
FBXO3	0.00027689	-0.253914	0.468	0.262	1	C1
IL16	0.000278608	-0.549233	0.912	0.67	1	C1
CCS	0.000283436	-0.284932	0.668	0.367	1	C1
LMNA	0.000289069	-0.875505	0.268	0.325	1	C1
HSPB1	0.000296658	-0.43857	0.927	0.67	1	C1
ZBTB25	0.000307478	-0.340671	0.707	0.394	1	C1
RNF19A	0.000314857	-0.267606	0.737	0.403	1	C1
TNFRSF14	0.000356918	-0.581757	0.912	0.66	1	C1
CREBRF	0.00036479	-0.499344	0.137	0.221	1	C1
KANSL1-AS1	0.000386964	-0.255754	0.439	0.243	1	C1
GABARAPL2	0.000390023	-0.294126	0.951	0.707	1	C1
PCED1B	0.000397231	-0.59276	0.483	0.448	1	C1
AAK1	0.000409587	-0.274898	0.751	0.423	1	C1
ANAPC16	0.000430767	-0.309602	0.946	0.775	1	C1
TAPBP	0.000460597	-0.404472	0.99	0.812	1	C1
MX1	0.000462618	-0.557447	0.79	0.436	1	C1
CRIP1	0.000476696	-0.555599	0.985	0.83	1	C1
SOCS1	0.000509376	-0.461378	0.99	0.839	1	C1
NELL2	0.000541345	-0.26833	0.434	0.242	1	C1
KANSL1	0.00055447	-0.400842	0.795	0.455	1	C1
NUB1	0.000554663	-0.278064	0.854	0.465	1	C1
SKIL	0.000565552	-0.456897	0.293	0.346	1	C1
MX2	0.000568913	-0.463767	0.137	0.217	1	C1
AP002387.2	0.000584869	-0.253518	0.532	0.305	1	C1
LRP10	0.000628421	-0.558882	0.844	0.618	1	C1
SEPTIN9	0.000634365	-0.291337	0.985	0.778	1	C1
TESPA1	0.000635199	-0.609732	0.644	0.502	1	C1
ACADVL	0.000681481	-0.313831	0.995	0.692	1	C1
ZBTB7B	0.000709822	-0.358863	0.268	0.323	1	C1
UQCRB	0.00071057	-0.254167	0.961	0.881	1	C1
CEACAM1	0.000737528	-0.333731	0.156	0.236	1	C1
RABGAP1L	0.000765221	-0.293123	0.79	0.448	1	C1
NCK2	0.000781019	-0.26661	0.849	0.457	1	C1
ENO2	0.000806839	-0.255509	0.824	0.449	1	C1
IFNAR2	0.000841579	-0.255824	0.795	0.434	1	C1
[truncated: 11,898 more rows]
