# Supplementary material for: Clonal dynamics of alloreactive T cells in kidney allograft rejection after anti-PD-1 therapy
Source: Nat Commun. 2023 Mar 21;14:1549. doi: 10.1038/s41467-023-37230-4 (PMC10027853; doi:10.1038/s41467-023-37230-4)
Supplement: Supplementary file 5 — Supplementary Data 2 [file 41467_2023_37230_MOESM5_ESM.xlsx]

## Sheet: Sheet1
Signature	Proliferation	S Phase	G2/M Phase	Viral Specific	Influenza Specific	Activation
Source	Li et al, 2019. Dysfunctional CD8 T Cells Form a Proliferative, Dynamically Regulated Compartment within Human Melanoma.	Tirosh et al, 2016. Dissecting the multicellular ecosystem of metastatic melanoma by single-cell RNA-seq.	Tirosh et al, 2016. Dissecting the multicellular ecosystem of metastatic melanoma by single-cell RNA-seq.	Oliviera et al, 2021. Phenotype, specificity and avidity of antitumour CD8+ T cells in melanoma.	Caushi et al, 2021. Transcriptional programs of neoantigen-specific TIL in anti-PD-1-treated lung cancers.	GOBP_T_CELL_ACTIVATION (GO:0042110)
Genes	ANLN	MCM5	HMGB2	RARA	IL7R	ABL1
	ASPM	PCNA	CDK1	GADD45B	GPR183	ADA
	BIRC5	TYMS	NUSAP1	C1orf21	KLRC1	ADAM17
	CCNA2	FEN1	UBE2C	AOAH	GPR15	ADAM8
	CCNB1	MCM2	BIRC5	MATK	ARL4A	AGER
	CCNB2	MCM4	TPX2	SATB1	PTGER2	AIF1
	CCND1	RRM1	TOP2A	MBP	AUTS2	AIRE
	CD63	UNG	NDC80	ANTXR2	RARA	AKT1
	CDC20	GINS2	CKS2	RORA	PIK3R1	ANXA1
	CDCA8	MCM6	NUF2	CCR7	LYAR	AP3B1
	CDKN3	CDCA7	CKS1B	ANXA1	NUDT11	AP3D1
	CENPE	DTL	MKI67	BACH2	KLF3	APBB1IP
	CENPF	PRIM1	TMPO	GLUL	CCND3	ARG1
	CEP55	UHRF1	CENPF	TNFSF14	CLDND1	ARG2
	CKAP2L	MLF1IP	TACC3	AUTS2	YPEL5	ATG5
	DLGAP5	HELLS	FAM64A	PERP		ATP7A
	FOXM1	RFC2	SMC4	EPHA4		AZI2
	GTSE1	RPA2	CCNB2	TCF7		B2M
	H2AFZ	NASP	CKAP2L	SELL		BAD
	HIST1H1B	RAD51AP1	CKAP2	MYC		BATF
	HIST1H1C	GMNN	AURKB	IL7R		BAX
	HIST1H1D	WDR76	BUB1	CD300A		BCL10
	HIST1H1E	SLBP	KIF11	ITGA5		BCL11B
	HIST1H2AJ	CCNE2	ANP32E	GPR183		BCL2
	HIST1H4C	UBR7	TUBB4B	KLF3		BCL3
	HJURP	POLD3	GTSE1	S1PR1		BCL6
	HMGB1	MSH2	KIF20B			BMP4
	HMGB1P5	ATAD2	HJURP			BTLA
	HMGB2	RAD51	CDCA3			BTN2A2
	HMMR	RRM2	HN1			BTN3A1
	KIAA0101	CDC45	CDC20			CAMK4
	KIF11	CDC6	TTK			CARD11
	KIF14	EXO1	CDC25C			CASP3
	KIF15	TIPIN	KIF2C			CASP8
	KIF2C	DSCC1	RANGAP1			CAV1
	LMNA	BLM	NCAPD2			CBFB
	MCM3	CASP8AP2	DLGAP5			CBLB
	MKI67	USP1	CDCA2			CCDC88B
	NCAPG	CLSPN	CDCA8			CCL19
	NUSAP1	POLA1	ECT2			CCL2
	PCNA	CHAF1B	KIF23			CCL21
	PLK1	BRIP1	HMMR			CCL5
	PRC1	E2F8	AURKA			CCND3
	RRM2		PSRC1			CCR2
	SMC4		ANLN			CCR6
	STMN1		LBR			CCR7
	TK1		CKAP5			CCR9
	TOP2A		CENPE			CD151
	TPX2		CTCF			CD160
	TUBA1B		NEK2			CD1C
	TUBB		G2E3			CD1D
	TYMS		GAS2L3			CD2
	UBE2C		CBX5			CD209
			CENPA			CD24
						CD27
						CD274
						CD276
						CD28
						CD300A
						CD3D
						CD3E
						CD3G
						CD4
						CD40LG
						CD44
						CD46
						CD47
						CD5
						CD55
						CD6
						CD7
						CD70
						CD74
						CD80
						CD81
						CD83
						CD86
						CD8A
						CD8B
						CDC42
						CDH26
						CEACAM1
						CEBPB
						CGAS
						CHD7
						CLC
						CLEC4A
						CLEC4G
						CLEC7A
						CLECL1
						CLPTM1
						CORO1A
						CR1
						CRTAM
						CSK
						CTLA4
						CTPS1
						CTSL
						CXADR
						CYP26B1
						CYRIB
						DDOST
						DLG1
						DLG5
						DLL4
						DNAJA3
						DOCK2
						DOCK8
						DPP4
						DROSHA
						DTX1
						DUSP10
						DUSP3
						EBI3
						EFNB1
						EFNB3
						EGR1
						EGR3
						EIF2AK4
						ELF4
						ENTPD7
						EOMES
						EPO
						ERBB2
						F2RL1
						FADD
						FANCA
						FANCD2
						FCER1G
						FCGR2B
						FGL1
						FGL2
						FKBP1A
						FKBP1B
						FLOT2
						FOXJ1
						FOXN1
						FOXP1
						FOXP3
						FUT7
						FYN
						FZD5
						FZD7
						GATA3
						GBA
						GLI2
						GLI3
						GLMN
						GNRH1
						GPAM
						GPNMB
						GPR183
						GPR89A
						GPR89B
						GRAP2
						GRB2
						GSN
						HAVCR2
						HES1
						HFE
						HHLA2
						HLA-A
						HLA-DMB
						HLA-DOA
						HLA-DPA1
						HLA-DPB1
						HLA-DRA
						HLA-DRB1
						HLA-DRB3
						HLA-E
						HLA-G
						HLX
						HMGB1
						HSPD1
						HSPH1
						ICAM1
						ICOS
						ICOSLG
						IDO1
						IFNA1
						IFNA10
						IFNA13
						IFNA14
						IFNA16
						IFNA17
						IFNA2
						IFNA21
						IFNA4
						IFNA5
						IFNA6
						IFNA7
						IFNA8
						IFNB1
						IFNE
						IFNG
						IFNK
						IFNL1
						IFNW1
						IGF1
						IGF2
						IGFBP2
						IHH
						IL10
						IL12A
						IL12B
						IL12RB1
						IL15
						IL18
						IL18R1
						IL1A
						IL1B
						IL1RL2
						IL2
						IL20RB
						IL21
						IL23A
						IL23R
						IL27
						IL27RA
						IL2RA
						IL36B
						IL4
						IL4R
						IL6
						IL6R
						IL6ST
						IL7
						IL7R
						INS
						IRF1
						IRF4
						ITGAL
						ITK
						ITPKB
						JAG2
						JAK3
						JAML
						JMJD6
						KAT2A
						KIF13B
						KIT
						KLRC1
						KLRC4-KLRK1
						KLRK1
						LAG3
						LAPTM5
						LAT
						LAX1
						LCK
						LCP1
						LEF1
						LEP
						LEPR
						LFNG
						LGALS1
						LGALS3
						LGALS7B
						LGALS9
						LGALS9B
						LGALS9C
						LIG4
						LILRB1
						LILRB2
						LILRB4
						LMBR1L
						LMO1
						LOXL3
						LRRC32
						LY9
						LYN
						MAD1L1
						MAFB
						MALT1
						MAP3K8
						MAPK8IP1
						MARCHF7
						MDK
						METTL3
						MICA
						MICB
						MIR181C
						MIR21
						MIR27A
						MIR30B
						MR1
						MSN
						MTOR
						MYB
						MYH9
						NCAPH2
						NCK1
						NCK2
						NCKAP1L
						NCSTN
						NDFIP1
						NFATC2
						NFKBID
						NFKBIZ
						NHEJ1
						NKAP
						NKX2-3
						NLRC3
						NLRP3
						NOD2
						NRARP
						PAG1
						PAK1
						PAK2
						PAK3
						PATZ1
						PAWR
						PAX1
						PCK1
						PDCD1
						PDCD1LG2
						PDPK1
						PELI1
						PIK3CA
						PIK3CD
						PIK3CG
						PIK3R1
						PIK3R6
						PKNOX1
						PLA2G2D
						PLA2G2F
						PNP
						PPP3CA
						PPP3CB
						PRDM1
						PRDX2
						PRELID1
						PREX1
						PRKAR1A
						PRKCQ
						PRKCZ
						PRKDC
						PRNP
						PRR7
						PSEN1
						PSMB10
						PSMB11
						PTGER4
						PTPN11
						PTPN2
						PTPN22
						PTPN6
						PTPRC
						PYCARD
						RAB27A
						RAB29
						RABL3
						RAC1
						RAC2
						RAG1
						RAG2
						RARA
						RASAL3
						RASGRP1
						RC3H1
						RC3H2
						RELB
						RHOH
						RIPK2
						RIPK3
						RIPOR2
						RORA
						RORC
						RPL22
						RPS3
						RPS6
						RSAD2
						RUNX1
						RUNX3
						SART1
						SASH3
						SCGB1A1
						SCRIB
						SDC4
						SELENOK
						SEMA4A
						SFTPD
						SH3RF1
						SHH
						SIRPA
						SIRPB1
						SIRPG
						SIT1
						SLA2
						SLAMF6
						SLC11A1
						SLC46A2
						SLC7A1
						SMAD3
						SMAD7
						SOCS1
						SOCS5
						SOCS6
						SOD1
						SOS1
						SOS2
						SOX12
						SOX13
						SOX4
						SP3
						SPINK5
						SPN
						SPTA1
						SRC
						SRF
						STAT3
						STAT5B
						STK11
						STOML2
						SYK
						TARM1
						TBX21
						TCF7
						TCIRG1
						TESPA1
						TFRC
						TGFBR2
						THEMIS
						THY1
						TIGIT
						TMEM131L
						TMEM98
						TMIGD2
						TNFAIP8L2
						TNFRSF13C
						TNFRSF14
						TNFRSF18
						TNFRSF1B
						TNFRSF21
						TNFRSF4
						TNFSF11
						TNFSF13B
						TNFSF14
						TNFSF18
						TNFSF4
						TNFSF8
						TNFSF9
						TOX
						TP53
						TRAF6
						TREML2
						TREX1
						TSC1
						TWSG1
						VAV1
						VCAM1
						VNN1
						VSIG4
						VSIR
						VTCN1
						WAS
						WDFY4
						WNT1
						WNT4
						XBP1
						XCL1
						YES1
						ZAP70
						ZBTB1
						ZBTB16
						ZBTB7B
						ZC3H12A
						ZC3H8
						ZFP36L1
						ZFP36L2
						ZFPM1
						ZMIZ1
						ZNF683
						ZP3
						ZP4
