# Supplementary material for: Clonal dynamics of alloreactive T cells in kidney allograft rejection after anti-PD-1 therapy
Source: Nat Commun. 2023 Mar 21;14:1549. doi: 10.1038/s41467-023-37230-4 (PMC10027853; doi:10.1038/s41467-023-37230-4)
Supplement: Supplementary file 6 — Supplementary Data 3 [file 41467_2023_37230_MOESM6_ESM.xlsx]

## Sheet: Sheet1
MLR clone			Mc-PAS clone
Beta Chain CDR3	TRBV	TRBJ	Beta Chain CDR3	TRBV	TRBJ	Antigen	Epitope	PMID
CASSTRQSTDTQYF	TRBV13	TRBJ2-3	CASSTRSTDTQYF	TRBV19	TRBJ2-7	Flu Matrix protein (M1)	GILGFVFTL	25609818
			CASSTRSTDTQYF	TRBV19:02	TRBJ2-3:01	Flu Matrix protein (M1)	GILGFVFTL	28636592
			CASSTRSTDTQYF	TRBV1-01	TRBJ2-3:01	Flu Matrix protein (M1)	GILGFVFTL	28636592
			CASSTRSTDTQYF	TRBV19	NA	Flu Matrix protein (M1)	GILGFVFTL	28636589
			CASSTRSTDTQYF	TRBV19	TRBJ2-3	Flu Matrix protein (M1)	GILGFVFTL	28423320
			CASSTRSTDTQYF	TRBV19	TRBJ2-3	Flu Matrix protein (M1)	GILGFVFTL	29997621
