# Supplementary material for: Clonal dynamics of alloreactive T cells in kidney allograft rejection after anti-PD-1 therapy
Source: Nat Commun. 2023 Mar 21;14:1549. doi: 10.1038/s41467-023-37230-4 (PMC10027853; doi:10.1038/s41467-023-37230-4)
Supplement: Supplementary file 7 — Supplementary Data 4 [file 41467_2023_37230_MOESM7_ESM.xlsx]

## Sheet: sc_nonNaive_RNA_cluster_markers
gene	p_val	avg_log2FC	pct.1	pct.2	p_val_adj	cluster
GNLY	0	3.04632	0.824	0.127	0	CTL
FGFBP2	0	2.69435	0.927	0.122	0	CTL
GZMB	0	2.61451	0.986	0.282	0	CTL
GZMH	0	2.17461	0.993	0.355	0	CTL
NKG7	0	1.77782	0.999	0.765	0	CTL
KLRD1	0	1.68829	0.85	0.219	0	CTL
ADGRG1	0	1.50446	0.681	0.094	0	CTL
TRAV30	0	1.46125	0.435	0.066	0	CTL
EFHD2	0	1.42638	0.848	0.399	0	CTL
PRF1	0	1.38919	0.983	0.617	0	CTL
SPON2	0	1.27476	0.56	0.175	0	CTL
ZEB2	0	1.11197	0.68	0.222	0	CTL
PRSS23	0	1.01444	0.457	0.057	0	CTL
FCGR3A	0	0.988469	0.338	0.039	0	CTL
CX3CR1	0	0.988394	0.406	0.05	0	CTL
CST7	0	0.926369	0.994	0.779	0	CTL
ITGB2	0	0.825594	0.905	0.752	0	CTL
C1orf21	0	0.820303	0.484	0.134	0	CTL
TBX21	0	0.789538	0.503	0.184	0	CTL
S1PR5	0	0.781317	0.428	0.115	0	CTL
CTSW	0	0.773616	0.938	0.79	0	CTL
FCRL6	0	0.761964	0.38	0.084	0	CTL
SH3BGRL3	0	0.540033	0.998	0.989	0	CTL
CD99	0	0.538558	0.975	0.932	0	CTL
CD8A	0	0.537617	0.981	0.919	0	CTL
MT-ND5	0	0.472277	0.999	0.997	0	CTL
HLA-C	0	0.426024	1	1	0	CTL
MT-CO1	0	0.382687	1	1	0	CTL
HLA-B	0	0.335951	1	1	0	CTL
B2M	0	0.270845	1	1	0	CTL
EEF1A1	0	-0.286319	1	0.999	0	CTL
RPL11	0	-0.299771	1	0.998	0	CTL
RPL28	0	-0.301626	1	0.998	0	CTL
RPS18	0	-0.323789	1	0.998	0	CTL
RPL12	0	-0.345759	1	0.996	0	CTL
RPL32	0	-0.354863	1	0.998	0	CTL
RPL39	0	-0.361348	1	0.996	0	CTL
RPL36	0	-0.368578	1	0.994	0	CTL
RPL9	0	-0.394108	0.999	0.993	0	CTL
RPL13	0	-0.399477	1	0.998	0	CTL
RPS8	0	-0.411776	1	0.998	0	CTL
RPL8	0	-0.416203	1	0.995	0	CTL
RPS13	0	-0.464931	1	0.995	0	CTL
RPLP1	0	-0.482939	1	0.998	0	CTL
RPLP0	0	-0.531414	0.999	0.995	0	CTL
WDR86-AS1	0	-0.538274	0.022	0.225	0	CTL
LSR	0	-0.608052	0.056	0.284	0	CTL
AQP3	0	-0.623094	0.028	0.254	0	CTL
CCR7	0	-0.68337	0.003	0.224	0	CTL
INPP4B	0	-0.6949	0.102	0.368	0	CTL
ZFP36L2	0	-0.706915	0.97	0.99	0	CTL
TRAT1	0	-0.737807	0.047	0.346	0	CTL
CAMK4	0	-0.756281	0.166	0.495	0	CTL
GPR183	0	-0.761684	0.054	0.318	0	CTL
MAL	0	-0.763968	0.004	0.229	0	CTL
IL7R	0	-0.77435	0.737	0.92	0	CTL
TNFSF8	0	-0.798006	0.1	0.41	0	CTL
PABPC1	0	-0.812366	0.878	0.958	0	CTL
MYC	0	-0.817025	0.019	0.31	0	CTL
ARHGAP15	0	-0.831424	0.421	0.708	0	CTL
NELL2	0	-0.856487	0.032	0.325	0	CTL
CD69	0	-0.858004	0.696	0.874	0	CTL
CD27	0	-0.863256	0.079	0.398	0	CTL
RCAN3	0	-0.876698	0.032	0.378	0	CTL
LEF1	0	-0.889289	0.07	0.342	0	CTL
TCF7	0	-1.15905	0.116	0.556	0	CTL
COTL1	0	-1.28867	0.268	0.684	0	CTL
LINC02446	0	-1.50744	0.04	0.353	0	CTL
LTB	0	-2.51696	0.302	0.814	0	CTL
GZMK	0	-2.66383	0.067	0.616	0	CTL
TXNIP	1.68574e-301	-0.516889	0.992	0.998	6.16997e-297	CTL
GPR171	5.09755e-301	-0.70339	0.131	0.4	1.86575e-296	CTL
RPS12	1.027e-300	-0.273777	1	0.999	3.75891e-296	CTL
SRGN	7.43819e-293	0.521675	0.986	0.911	2.72245e-288	CTL
ABHD17A	6.70811e-288	0.655283	0.828	0.645	2.45523e-283	CTL
MT-CO2	1.14981e-281	0.258366	1	1	4.20843e-277	CTL
VIM	5.64941e-281	-0.61988	0.944	0.983	2.06774e-276	CTL
PIM1	2.74285e-279	-0.802418	0.288	0.564	1.00391e-274	CTL
CISH	4.35294e-277	-0.682872	0.053	0.257	1.59322e-272	CTL
RPL5	2.62835e-274	-0.353814	0.999	0.995	9.62003e-270	CTL
SIRPG	1.073e-272	-0.461915	0.037	0.227	3.9273e-268	CTL
CTSC	3.26881e-270	0.67532	0.727	0.478	1.19642e-265	CTL
APMAP	6.30172e-265	0.676651	0.638	0.369	2.30649e-260	CTL
HLA-A	2.34042e-264	0.255401	1	1	8.56617e-260	CTL
RAP1B	4.18076e-262	0.603267	0.838	0.689	1.5302e-257	CTL
PLEK	1.39161e-261	0.751433	0.51	0.225	5.09344e-257	CTL
SARAF	1.19884e-259	-0.516625	0.941	0.983	4.38787e-255	CTL
RPS5	3.28411e-258	-0.352111	0.999	0.993	1.20202e-253	CTL
CNN2	6.82237e-258	-0.684872	0.413	0.678	2.49705e-253	CTL
ASCL2	3.23583e-254	0.666544	0.262	0.034	1.18435e-249	CTL
MYL6	8.94841e-254	0.424047	0.993	0.969	3.27521e-249	CTL
LGALS3	5.56264e-252	-0.574744	0.054	0.248	2.03598e-247	CTL
ARPC2	1.14699e-251	0.493501	0.966	0.917	4.1981e-247	CTL
SOCS3	3.74572e-246	-0.518495	0.068	0.271	1.37097e-241	CTL
METRNL	6.03597e-246	0.797738	0.602	0.314	2.20923e-241	CTL
PLP2	3.24099e-245	-0.688281	0.46	0.703	1.18623e-240	CTL
ITGA4	7.18327e-243	0.624694	0.809	0.595	2.62915e-238	CTL
ARMH1	2.98268e-242	-0.521902	0.038	0.213	1.09169e-237	CTL
RPSA	2.4266e-238	-0.317963	0.999	0.995	8.88161e-234	CTL
TRAV1-2	1.09557e-231	-0.713831	0.037	0.206	4.00988e-227	CTL
TGFBR3	6.76239e-230	0.647944	0.484	0.22	2.4751e-225	CTL
CDC14A	7.32073e-228	-0.550932	0.119	0.341	2.67946e-223	CTL
RPL18	7.89287e-226	-0.277689	1	0.996	2.88887e-221	CTL
SH2D2A	1.90149e-225	0.8063	0.768	0.562	6.95963e-221	CTL
RPL22	6.17907e-223	-0.356315	0.995	0.989	2.2616e-218	CTL
LITAF	1.90317e-219	0.469954	0.925	0.785	6.9658e-215	CTL
TNFRSF1B	6.4131e-219	0.650498	0.561	0.317	2.34726e-214	CTL
GZMA	1.47923e-218	0.593625	0.853	0.597	5.41414e-214	CTL
DUSP1	5.52536e-218	-0.934336	0.437	0.648	2.02234e-213	CTL
PLAC8	2.68615e-216	0.667745	0.502	0.256	9.83158e-212	CTL
NCF1	1.54689e-213	-0.410221	0.045	0.213	5.66176e-209	CTL
TTC39C	2.05188e-207	-0.604062	0.272	0.517	7.51008e-203	CTL
TRBV19	7.84483e-207	1.59251	0.325	0.102	2.87129e-202	CTL
KLRF1	1.4991e-206	0.650333	0.241	0.041	5.48686e-202	CTL
CYBA	7.07376e-200	0.373891	0.991	0.969	2.58907e-195	CTL
PYHIN1	9.78489e-198	0.598751	0.585	0.351	3.58137e-193	CTL
UBE2F	4.00809e-197	0.577367	0.391	0.164	1.467e-192	CTL
ITGB1	1.02549e-195	0.469693	0.832	0.616	3.7534e-191	CTL
PHACTR2	6.4478e-194	-0.487025	0.081	0.265	2.35996e-189	CTL
GZMM	2.98371e-193	0.454466	0.902	0.76	1.09207e-188	CTL
TTC38	6.04227e-191	0.5443	0.242	0.049	2.21153e-186	CTL
FLT3LG	2.3775e-186	-0.579922	0.341	0.572	8.70189e-182	CTL
ABI3	6.18584e-184	0.590436	0.443	0.218	2.26408e-179	CTL
SERF2	1.09749e-181	0.315437	0.994	0.981	4.01692e-177	CTL
RPL4	4.19288e-181	-0.368338	0.983	0.984	1.53463e-176	CTL
NOSIP	3.56239e-180	-0.82017	0.334	0.537	1.30387e-175	CTL
CCL4	5.32079e-180	0.426582	0.756	0.469	1.94746e-175	CTL
BIRC3	1.01564e-179	-0.500542	0.079	0.251	3.71735e-175	CTL
NCK2	2.43979e-178	-0.525966	0.259	0.491	8.92987e-174	CTL
GAS5	1.48669e-176	-0.522192	0.685	0.824	5.44145e-172	CTL
PTPRC	2.11779e-176	0.286918	0.995	0.984	7.75132e-172	CTL
RACK1	2.4587e-176	-0.272984	0.999	0.995	8.99908e-172	CTL
FLNA	1.6558e-171	0.481718	0.831	0.682	6.06041e-167	CTL
C12orf75	2.32693e-169	0.575013	0.574	0.355	8.51681e-165	CTL
TGFB1	5.29378e-169	0.438735	0.902	0.803	1.93757e-164	CTL
LINC02384	6.34607e-169	0.489595	0.244	0.061	2.32272e-164	CTL
LGALS1	5.62471e-167	0.699579	0.691	0.484	2.0587e-162	CTL
EEF2	5.82956e-167	-0.36621	0.961	0.971	2.13368e-162	CTL
FGR	5.9557e-167	0.469258	0.226	0.049	2.17984e-162	CTL
TRADD	5.16098e-166	-0.555828	0.288	0.506	1.88897e-161	CTL
LDHB	4.29872e-162	-0.571315	0.704	0.81	1.57337e-157	CTL
MT2A	2.88632e-161	0.497168	0.905	0.774	1.05642e-156	CTL
PIM2	1.17402e-159	-0.480726	0.187	0.395	4.29702e-155	CTL
TAGAP	1.73081e-158	-0.562046	0.388	0.601	6.33494e-154	CTL
BTG1	2.28184e-158	-0.341513	0.989	0.995	8.35175e-154	CTL
RPL13A	1.7637e-157	-0.299244	0.994	0.99	6.45531e-153	CTL
MTSS1	1.93495e-156	0.49714	0.302	0.108	7.08213e-152	CTL
CALR	1.94803e-153	0.563295	0.769	0.649	7.12998e-149	CTL
BCL2	2.74116e-151	-0.531913	0.242	0.451	1.00329e-146	CTL
TPST2	3.61922e-150	0.504143	0.548	0.341	1.32467e-145	CTL
RHOH	1.0343e-149	-0.523298	0.358	0.57	3.78565e-145	CTL
IFITM2	1.38224e-149	0.445069	0.937	0.89	5.05914e-145	CTL
KLRC4	5.91677e-149	0.518919	0.599	0.386	2.1656e-144	CTL
CCL5	2.68465e-144	0.29694	0.998	0.836	9.82608e-140	CTL
SYNE1	1.07805e-142	0.459142	0.598	0.402	3.94575e-138	CTL
DGKA	1.4141e-142	-0.407864	0.128	0.306	5.17576e-138	CTL
CLEC2B	5.85571e-139	0.434411	0.781	0.623	2.14325e-134	CTL
CDK2AP2	9.7904e-139	0.529736	0.499	0.313	3.58338e-134	CTL
CALM1	1.08559e-138	0.288679	0.994	0.983	3.97337e-134	CTL
PPIA	1.76651e-138	0.278419	0.993	0.977	6.4656e-134	CTL
CFL1	1.17204e-137	0.330762	0.993	0.988	4.28979e-133	CTL
TMEM238	1.14666e-136	-0.424348	0.242	0.445	4.19688e-132	CTL
CTSD	3.35395e-136	0.490574	0.543	0.361	1.22758e-131	CTL
TMEM123	1.07229e-135	-0.500814	0.333	0.533	3.92471e-131	CTL
PAG1	1.49311e-135	-0.417785	0.111	0.275	5.46492e-131	CTL
THEMIS2	4.37401e-135	0.482595	0.282	0.11	1.60093e-130	CTL
TRBV29-1	1.79321e-134	1.29606	0.243	0.081	6.56332e-130	CTL
HLA-DQB1	3.21306e-134	-0.4932	0.086	0.234	1.17601e-129	CTL
MATK	9.17958e-134	0.465632	0.592	0.4	3.35982e-129	CTL
NPM1	2.41533e-133	-0.333236	0.933	0.96	8.84035e-129	CTL
APOBEC3G	3.80574e-132	0.525842	0.531	0.349	1.39294e-127	CTL
GSTP1	1.60553e-131	0.426025	0.765	0.627	5.8764e-127	CTL
SYTL3	3.34142e-131	0.603402	0.727	0.564	1.22299e-126	CTL
CLDND1	3.23198e-130	-0.585655	0.328	0.515	1.18294e-125	CTL
DBI	6.55826e-129	0.432937	0.744	0.61	2.40039e-124	CTL
CD74	7.22227e-129	-0.89278	0.895	0.928	2.64342e-124	CTL
LEPROTL1	6.02072e-128	-0.457104	0.643	0.788	2.20364e-123	CTL
HLA-DRA	1.50623e-126	-0.881879	0.087	0.225	5.51294e-122	CTL
TAB2	2.48021e-123	-0.370819	0.108	0.26	9.07783e-119	CTL
EEF1B2	1.60267e-122	-0.288198	0.996	0.988	5.86593e-118	CTL
UBALD2	1.21977e-121	-0.467195	0.46	0.639	4.46449e-117	CTL
SLA2	3.96074e-121	0.544274	0.392	0.215	1.44967e-116	CTL
SLC9A3R1	1.28189e-116	0.437974	0.695	0.551	4.69183e-112	CTL
ZNF683	1.76471e-115	0.724161	0.279	0.119	6.45901e-111	CTL
CD300A	3.78891e-114	0.449714	0.38	0.207	1.38678e-109	CTL
KLF3	1.40555e-113	0.437231	0.627	0.462	5.14445e-109	CTL
EEF1G	4.92934e-113	-0.287449	0.98	0.977	1.80419e-108	CTL
CHST12	1.2256e-112	0.43821	0.428	0.259	4.48582e-108	CTL
PDE4B	9.17e-112	-0.466694	0.247	0.42	3.35631e-107	CTL
JUNB	1.06744e-111	-0.677379	0.878	0.9	3.90692e-107	CTL
TLE5	1.19057e-111	0.323837	0.964	0.929	4.35762e-107	CTL
HINT1	3.14019e-110	-0.313159	0.925	0.952	1.14934e-105	CTL
MCUB	3.2609e-109	-0.399765	0.351	0.539	1.19352e-104	CTL
GNG2	1.63702e-108	0.422997	0.632	0.488	5.99166e-104	CTL
RAB5IF	3.65284e-108	0.431342	0.53	0.369	1.33698e-103	CTL
SSBP3	4.01246e-106	0.40052	0.235	0.093	1.4686e-101	CTL
NFKBIA	1.42166e-105	-0.574997	0.465	0.618	5.2034e-101	CTL
S100A4	7.36859e-105	0.39426	0.985	0.959	2.69698e-100	CTL
NFKB1	4.34104e-104	-0.347904	0.126	0.273	1.58886e-99	CTL
PFN1	1.10629e-102	0.376506	0.992	0.99	4.04912e-98	CTL
SNHG29	2.87711e-102	-0.336046	0.818	0.886	1.05305e-97	CTL
MYL12B	1.60774e-101	0.291366	0.949	0.916	5.88451e-97	CTL
LSP1	1.91489e-99	0.31164	0.899	0.854	7.0087e-95	CTL
LDLRAP1	1.94897e-99	-0.305831	0.085	0.211	7.13342e-95	CTL
EIF3E	5.86241e-99	-0.377861	0.632	0.76	2.1457e-94	CTL
PPP1CA	2.58937e-98	0.372729	0.779	0.684	9.47736e-94	CTL
FTH1	9.85648e-98	0.722248	0.999	0.995	3.60757e-93	CTL
AGPAT4	1.39663e-97	0.346643	0.208	0.076	5.11182e-93	CTL
ITGAL	1.18621e-95	0.403485	0.459	0.302	4.34166e-91	CTL
STT3B	8.2687e-95	-0.394448	0.241	0.405	3.02643e-90	CTL
SYPL1	9.19168e-95	-0.272153	0.083	0.206	3.36425e-90	CTL
UBB	1.01717e-94	0.309453	0.919	0.853	3.72294e-90	CTL
ADSL	1.41464e-94	-0.306129	0.145	0.293	5.17774e-90	CTL
SSBP4	2.92878e-94	0.413406	0.587	0.457	1.07196e-89	CTL
PRKCQ-AS1	1.55493e-93	-0.560507	0.344	0.496	5.69119e-89	CTL
SAMD3	2.90083e-93	0.365474	0.585	0.43	1.06173e-88	CTL
SELPLG	9.34386e-93	0.346451	0.79	0.705	3.41995e-88	CTL
GCHFR	1.04682e-92	-0.284712	0.092	0.216	3.83147e-88	CTL
F2R	2.46612e-91	0.379146	0.362	0.204	9.02624e-87	CTL
PPP1R2	4.33994e-91	-0.397609	0.427	0.595	1.58846e-86	CTL
NAP1L1	1.23213e-90	-0.375519	0.486	0.643	4.50971e-86	CTL
KLF6	3.26778e-90	-0.475475	0.671	0.78	1.19604e-85	CTL
CLIC1	5.97438e-89	0.352976	0.872	0.798	2.18668e-84	CTL
AKNA	6.20716e-89	0.426539	0.615	0.478	2.27188e-84	CTL
ENC1	1.81027e-88	0.327567	0.23	0.094	6.62577e-84	CTL
SPN	2.66141e-88	0.417102	0.504	0.365	9.74102e-84	CTL
SNHG8	9.9093e-88	-0.373356	0.609	0.736	3.6269e-83	CTL
NFKBIZ	8.18792e-87	-0.3268	0.111	0.237	2.99686e-82	CTL
KLF9	2.22115e-86	-0.348738	0.202	0.354	8.12961e-82	CTL
APLP2	7.9374e-86	0.351262	0.249	0.115	2.90517e-81	CTL
TERF1	2.29449e-85	0.484261	0.317	0.177	8.39805e-81	CTL
GATA3	2.94071e-85	-0.396742	0.242	0.397	1.07633e-80	CTL
KLRK1	7.2465e-85	0.28383	0.853	0.742	2.65229e-80	CTL
GNPTAB	7.84761e-85	0.376771	0.327	0.185	2.8723e-80	CTL
ADRB2	1.30926e-84	0.344611	0.239	0.108	4.79202e-80	CTL
CD3G	3.8771e-84	0.33099	0.827	0.757	1.41906e-79	CTL
SUN2	5.49211e-83	0.35541	0.677	0.564	2.01017e-78	CTL
TC2N	1.65575e-82	-0.360522	0.447	0.608	6.06023e-78	CTL
CAMK2N1	1.82898e-82	0.328634	0.224	0.098	6.69425e-78	CTL
TNFSF10	2.49317e-82	-0.285259	0.092	0.207	9.12526e-78	CTL
MT-ND6	2.8283e-82	0.350635	0.906	0.866	1.03519e-77	CTL
SMDT1	4.66286e-82	-0.358396	0.492	0.641	1.70665e-77	CTL
MIF	7.66403e-81	-0.271359	0.895	0.933	2.80511e-76	CTL
SNHG32	1.3371e-79	-0.295031	0.193	0.34	4.89392e-75	CTL
TSEN54	3.43979e-79	0.364401	0.534	0.399	1.259e-74	CTL
RHOC	2.25046e-78	0.366528	0.465	0.322	8.23691e-74	CTL
SOCS1	5.39251e-78	-0.384235	0.38	0.54	1.97371e-73	CTL
R3HDM4	6.73761e-78	-0.307378	0.257	0.417	2.46603e-73	CTL
PDCD4	2.96123e-77	-0.380059	0.421	0.572	1.08384e-72	CTL
TNFAIP8	8.47448e-77	-0.326923	0.328	0.489	3.10175e-72	CTL
ZFAS1	1.0242e-76	-0.337148	0.682	0.782	3.74869e-72	CTL
GSTK1	1.27111e-76	-0.337661	0.771	0.855	4.6524e-72	CTL
TRIR	1.49284e-76	0.289858	0.849	0.789	5.46393e-72	CTL
ADGRE5	5.11067e-76	0.36169	0.71	0.606	1.87056e-71	CTL
LPCAT1	6.26129e-76	0.342784	0.248	0.123	2.29169e-71	CTL
SUB1	9.12057e-76	0.285503	0.826	0.756	3.33822e-71	CTL
IGF2R	9.12115e-76	0.370779	0.376	0.242	3.33843e-71	CTL
USP28	1.26536e-75	0.313417	0.216	0.098	4.63134e-71	CTL
CD247	1.96772e-75	0.349331	0.651	0.538	7.20206e-71	CTL
SATB1	5.38721e-75	-0.320923	0.175	0.311	1.97177e-70	CTL
SCML4	2.22958e-74	-0.322394	0.185	0.322	8.16047e-70	CTL
ARL6IP1	5.93256e-74	0.305633	0.7	0.595	2.17138e-69	CTL
PNRC1	9.49923e-74	-0.255298	0.971	0.98	3.47681e-69	CTL
HSP90AB1	3.87997e-73	-0.320578	0.777	0.854	1.42011e-68	CTL
PSAP	7.94517e-73	0.337889	0.587	0.477	2.90801e-68	CTL
ATF7IP2	3.5301e-72	-0.277001	0.132	0.254	1.29205e-67	CTL
PIK3IP1	6.0609e-72	-0.358721	0.391	0.542	2.21835e-67	CTL
AC008105.3	3.69321e-71	-0.283986	0.139	0.261	1.35175e-66	CTL
HCST	3.78401e-71	0.296333	0.964	0.949	1.38498e-66	CTL
PPA1	4.52794e-71	-0.330993	0.33	0.48	1.65727e-66	CTL
LLGL2	2.61395e-70	0.316585	0.237	0.119	9.56734e-66	CTL
FAM107B	4.57992e-70	-0.335543	0.539	0.67	1.6763e-65	CTL
TRBC2	1.09054e-69	0.268913	0.838	0.747	3.99147e-65	CTL
PTGER2	1.42607e-69	-0.42529	0.44	0.564	5.21954e-65	CTL
CCNI	4.78049e-69	-0.284456	0.775	0.85	1.74971e-64	CTL
NDUFB2	7.83925e-69	0.317609	0.705	0.609	2.86924e-64	CTL
PTP4A2	1.18965e-68	0.287056	0.822	0.748	4.35425e-64	CTL
SERP1	2.62328e-68	-0.31619	0.623	0.742	9.60146e-64	CTL
CEBPB	9.46461e-68	0.338536	0.596	0.472	3.46414e-63	CTL
FXYD5	2.05297e-67	-0.2839	0.936	0.949	7.51407e-63	CTL
CEP78	3.21591e-67	0.307939	0.226	0.113	1.17706e-62	CTL
GABARAPL1	3.47479e-67	0.358496	0.396	0.262	1.27181e-62	CTL
MSN	3.50004e-67	0.306108	0.755	0.676	1.28105e-62	CTL
RHOA	5.02286e-67	0.270629	0.89	0.842	1.83842e-62	CTL
TFDP2	8.15282e-67	0.346015	0.312	0.191	2.98401e-62	CTL
CYTOR	1.85404e-66	0.310531	0.465	0.322	6.78596e-62	CTL
SELL	5.38925e-66	-0.525109	0.194	0.318	1.97252e-61	CTL
CEMIP2	1.40855e-65	0.30154	0.454	0.32	5.15544e-61	CTL
LY6E	3.21041e-65	0.368871	0.773	0.725	1.17504e-60	CTL
BIN2	3.30219e-65	0.304171	0.745	0.657	1.20863e-60	CTL
GIMAP4	1.2872e-64	-0.320422	0.58	0.708	4.71128e-60	CTL
NFIL3	3.7005e-64	0.326945	0.261	0.145	1.35442e-59	CTL
ERN1	1.36398e-63	-0.37586	0.318	0.453	4.99232e-59	CTL
MAF	7.87078e-62	0.291478	0.375	0.239	2.88078e-57	CTL
CYLD	1.54271e-61	-0.324571	0.283	0.42	5.64647e-57	CTL
IFI16	2.03873e-61	0.323696	0.543	0.431	7.46195e-57	CTL
ALOX5AP	4.49838e-61	-0.333276	0.492	0.639	1.64645e-56	CTL
MT1E	5.85584e-61	0.328212	0.38	0.254	2.1433e-56	CTL
RNF130	6.03406e-61	0.327716	0.231	0.123	2.20853e-56	CTL
HSP90B1	1.03678e-60	0.288144	0.805	0.743	3.7947e-56	CTL
SIRT2	1.52567e-60	0.306487	0.285	0.172	5.5841e-56	CTL
PXN	2.8892e-60	0.307423	0.448	0.327	1.05748e-55	CTL
MIR4435-2HG	5.88748e-60	0.312147	0.236	0.128	2.15488e-55	CTL
IQGAP2	7.00088e-60	0.309916	0.609	0.494	2.56239e-55	CTL
MYO1G	1.1328e-59	0.30898	0.567	0.455	4.14616e-55	CTL
ORAI1	1.57879e-59	0.330738	0.474	0.361	5.77851e-55	CTL
SELENOM	1.59133e-59	-0.26925	0.2	0.326	5.82441e-55	CTL
LIME1	1.82841e-59	-0.295061	0.704	0.81	6.69216e-55	CTL
BSG	8.00307e-59	0.291887	0.608	0.512	2.9292e-54	CTL
CTSA	9.47113e-59	-0.332315	0.173	0.287	3.46653e-54	CTL
CDKN1B	1.59371e-58	-0.301038	0.459	0.6	5.83315e-54	CTL
SRRT	3.93309e-58	0.364091	0.379	0.259	1.43955e-53	CTL
PKN1	4.67239e-58	0.303677	0.452	0.341	1.71014e-53	CTL
GABPB1-AS1	5.61598e-58	-0.269453	0.165	0.282	2.0555e-53	CTL
PTMS	1.05229e-57	0.308821	0.295	0.177	3.8515e-53	CTL
CD5	1.94762e-57	0.320096	0.485	0.365	7.12848e-53	CTL
CLEC2D	4.18974e-57	0.273471	0.622	0.514	1.53349e-52	CTL
ACTN4	4.75226e-57	0.307251	0.467	0.351	1.73937e-52	CTL
NCR3	1.8132e-56	-0.57492	0.211	0.315	6.6365e-52	CTL
ANXA4	2.69217e-56	0.278091	0.21	0.109	9.8536e-52	CTL
DDIT4	2.99081e-56	0.324055	0.747	0.643	1.09467e-51	CTL
CRYBG1	1.6246e-55	-0.332596	0.44	0.579	5.94621e-51	CTL
TESPA1	2.75091e-55	-0.262093	0.139	0.245	1.00686e-50	CTL
GK5	1.23272e-54	0.264724	0.205	0.106	4.51189e-50	CTL
CAPNS1	1.44634e-54	0.304195	0.579	0.49	5.29374e-50	CTL
RAC1	2.94432e-54	0.288879	0.657	0.565	1.07765e-49	CTL
CUTA	9.16467e-54	-0.277338	0.525	0.652	3.35436e-49	CTL
STK17B	1.39353e-53	-0.325126	0.634	0.735	5.10046e-49	CTL
GIMAP5	2.17301e-53	-0.30223	0.39	0.523	7.95342e-49	CTL
UBXN11	1.68541e-52	-0.271666	0.111	0.205	6.16876e-48	CTL
DOK2	1.09699e-51	0.316835	0.414	0.307	4.0151e-47	CTL
CD320	3.90263e-51	0.281619	0.202	0.108	1.4284e-46	CTL
MZT2A	4.25288e-51	-0.271501	0.356	0.489	1.5566e-46	CTL
HOPX	5.03166e-51	0.28546	0.424	0.3	1.84164e-46	CTL
RNASET2	1.05897e-50	-0.2826	0.416	0.547	3.87594e-46	CTL
PTPRJ	2.98534e-50	0.270902	0.273	0.171	1.09267e-45	CTL
RNF166	3.88304e-49	0.285952	0.512	0.411	1.42123e-44	CTL
LBH	5.08077e-49	0.294101	0.537	0.436	1.85961e-44	CTL
HMGN3	5.59114e-49	0.291418	0.504	0.4	2.04641e-44	CTL
FGL2	2.1057e-48	0.26883	0.205	0.111	7.70707e-44	CTL
RSL1D1	2.93056e-47	-0.283424	0.455	0.575	1.07261e-42	CTL
ANP32B	3.31257e-47	-0.26627	0.584	0.685	1.21243e-42	CTL
RASSF1	5.5586e-47	0.282718	0.365	0.263	2.0345e-42	CTL
SRPK2	5.59437e-47	0.282153	0.392	0.289	2.0476e-42	CTL
EMP3	2.26723e-46	0.257558	0.885	0.87	8.29831e-42	CTL
CD44	2.4993e-46	-0.272593	0.613	0.73	9.14767e-42	CTL
POMP	3.11519e-46	0.251824	0.572	0.475	1.14019e-41	CTL
PGAM1	9.82412e-46	0.254412	0.636	0.561	3.59573e-41	CTL
SF1	1.05489e-45	-0.261987	0.663	0.757	3.86101e-41	CTL
ARHGAP9	1.89941e-45	0.283168	0.433	0.331	6.95203e-41	CTL
ATP1B3	2.5099e-45	0.304493	0.347	0.248	9.1865e-41	CTL
G3BP2	1.27523e-44	-0.304033	0.465	0.578	4.66745e-40	CTL
VSIR	2.17474e-44	-0.263036	0.457	0.58	7.95977e-40	CTL
IRF1	3.24172e-44	0.268745	0.666	0.572	1.1865e-39	CTL
RIPOR2	7.76501e-43	-0.257014	0.571	0.684	2.84207e-38	CTL
CD63	9.31496e-43	0.305651	0.505	0.421	3.40937e-38	CTL
PTPN4	9.90222e-43	0.268981	0.472	0.378	3.62431e-38	CTL
OXNAD1	1.14798e-42	-0.250706	0.418	0.543	4.20173e-38	CTL
RAB1B	1.15528e-42	0.269662	0.446	0.351	4.22845e-38	CTL
AC004687.1	1.16703e-42	0.278361	0.344	0.248	4.27145e-38	CTL
BCL11B	6.22853e-42	-0.26913	0.379	0.496	2.2797e-37	CTL
DSTN	9.94518e-42	0.273461	0.501	0.415	3.64004e-37	CTL
TNFAIP3	1.02369e-41	-0.324523	0.533	0.631	3.7468e-37	CTL
PTPN18	7.3956e-41	0.263153	0.271	0.18	2.70686e-36	CTL
DHRS7	6.11734e-40	0.253563	0.622	0.558	2.23901e-35	CTL
VTI1B	7.58699e-40	0.265019	0.335	0.243	2.77691e-35	CTL
RSBN1	2.88319e-39	-0.253324	0.233	0.334	1.05528e-34	CTL
SUPT4H1	8.96424e-39	0.262387	0.373	0.282	3.281e-34	CTL
PTGDR	9.27378e-39	0.25145	0.294	0.2	3.3943e-34	CTL
GNG5	1.36117e-38	0.254038	0.608	0.537	4.98202e-34	CTL
CELF2	1.58742e-38	-0.268938	0.546	0.648	5.81011e-34	CTL
IFNGR1	1.61622e-37	0.28654	0.378	0.282	5.91552e-33	CTL
APOBEC3C	1.13498e-36	0.25198	0.249	0.166	4.15413e-32	CTL
FYB1	2.76422e-35	-0.295833	0.688	0.739	1.01173e-30	CTL
BPTF	4.97194e-35	0.250489	0.563	0.486	1.81978e-30	CTL
RBMS1	6.92731e-35	-0.252074	0.377	0.484	2.53547e-30	CTL
CMIP	2.05145e-34	0.261682	0.257	0.177	7.50852e-30	CTL
STAT1	2.27192e-31	-0.32019	0.409	0.504	8.31545e-27	CTL
H1FX	1.04098e-30	-0.25691	0.695	0.78	3.81008e-26	CTL
ADSS	3.65806e-30	0.258435	0.485	0.417	1.33888e-25	CTL
CMC1	1.99177e-29	-0.286718	0.222	0.307	7.29007e-25	CTL
DYNLL1	2.82721e-29	0.262289	0.372	0.296	1.03479e-24	CTL
DUSP2	7.27002e-28	-0.502668	0.734	0.729	2.6609e-23	CTL
TOB1	2.0222e-25	-0.269465	0.24	0.315	7.40145e-21	CTL
HLA-DRB5	6.05624e-25	-0.321741	0.176	0.242	2.21664e-20	CTL
AREG	5.44172e-24	0.398416	0.237	0.174	1.99172e-19	CTL
LYAR	3.4178e-22	-0.275669	0.575	0.618	1.25095e-17	CTL
AL138963.4	1.09657e-14	-0.260006	0.553	0.601	4.01354e-10	CTL
GZMK	0	2.8586	0.93	0.166	0	EM
CD74	0	1.56241	0.981	0.896	0	EM
DUSP2	0	1.25052	0.953	0.701	0	EM
GZMB	0	-1.88967	0.386	0.786	0	EM
FGFBP2	0	-2.27369	0.162	0.71	0	EM
GNLY	0	-2.89048	0.113	0.643	0	EM
COTL1	1.11739e-300	1.08973	0.75	0.368	4.08977e-296	EM
RGS1	1.43405e-286	0.96864	0.34	0.069	5.24876e-282	EM
HLA-DRA	1.40246e-263	1.29133	0.391	0.1	5.13315e-259	EM
KLRD1	2.9648e-255	-1.2989	0.236	0.682	1.08515e-250	EM
PRF1	4.64638e-252	-1.17548	0.738	0.87	1.70062e-247	EM
KLRB1	3.07941e-244	-1.41774	0.291	0.723	1.12709e-239	EM
CMC1	4.48619e-238	1.12825	0.537	0.211	1.64199e-233	EM
GZMH	1.67191e-230	-1.22325	0.533	0.8	6.11935e-226	EM
HLA-DQB1	2.46797e-225	0.860431	0.373	0.105	9.03303e-221	EM
ADGRG1	2.2488e-222	-1.20224	0.115	0.524	8.23084e-218	EM
ZFP36L2	3.74141e-220	0.679751	0.997	0.974	1.36939e-215	EM
GPR183	4.86566e-216	0.796035	0.384	0.114	1.78088e-211	EM
TNIP3	6.34516e-203	0.637442	0.23	0.042	2.32239e-198	EM
TRBV7-9	5.71251e-188	1.45836	0.246	0.051	2.09084e-183	EM
HLA-DRB1	1.03228e-179	1.1523	0.748	0.498	3.77826e-175	EM
NKG7	4.52991e-176	-0.853035	0.958	0.91	1.65799e-171	EM
EFHD2	1.75706e-170	-0.996537	0.445	0.724	6.43101e-166	EM
HLA-DQA1	1.03428e-157	0.695073	0.258	0.067	3.78555e-153	EM
S100A4	4.82126e-155	-0.704227	0.93	0.983	1.76463e-150	EM
PIK3R1	2.09273e-145	0.67296	0.894	0.736	7.6596e-141	EM
CD52	2.80933e-144	-0.675218	0.889	0.964	1.02824e-139	EM
SARAF	7.54317e-143	0.549973	0.992	0.951	2.76087e-138	EM
IGLV2-14	4.2035e-142	0.542603	0.296	0.094	1.53852e-137	EM
ITGB1	1.36142e-137	-0.823973	0.55	0.785	4.98295e-133	EM
TRAT1	2.5709e-137	0.568777	0.343	0.126	9.40977e-133	EM
LYAR	1.50597e-136	0.684602	0.783	0.563	5.51198e-132	EM
BTG1	7.92692e-129	0.435474	0.999	0.99	2.90133e-124	EM
TCF7	3.49922e-128	0.635222	0.494	0.24	1.28075e-123	EM
PRSS23	1.96116e-123	-0.779363	0.071	0.35	7.17806e-119	EM
CD69	5.34209e-121	0.618326	0.875	0.743	1.95526e-116	EM
TRAV30	8.78382e-120	-1.1635	0.065	0.339	3.21497e-115	EM
CLDND1	3.18312e-115	0.764737	0.58	0.368	1.16505e-110	EM
HLA-DRB5	5.68314e-115	0.740245	0.386	0.172	2.08009e-110	EM
JUNB	1.50055e-109	0.697383	0.945	0.877	5.49217e-105	EM
LEPROTL1	3.12827e-109	0.558427	0.825	0.676	1.14498e-104	EM
CX3CR1	9.56175e-108	-0.750769	0.06	0.311	3.49969e-103	EM
HLA-DPA1	1.23982e-106	0.699201	0.817	0.68	4.53786e-102	EM
FYN	1.59592e-100	0.531628	0.925	0.817	5.84122e-96	EM
YWHAB	1.97962e-100	0.514936	0.941	0.907	7.24562e-96	EM
SPON2	3.96216e-99	-0.934272	0.203	0.455	1.45019e-94	EM
HLA-DMA	2.37115e-97	0.489685	0.289	0.116	8.67866e-93	EM
SH2D1A	1.38216e-96	0.593294	0.519	0.316	5.05884e-92	EM
S1PR5	3.73814e-93	-0.614557	0.103	0.348	1.3682e-88	EM
NELL2	1.29385e-92	0.493242	0.288	0.114	4.73562e-88	EM
ZNF683	1.53503e-90	-0.941119	0.036	0.249	5.61838e-86	EM
FCGR3A	2.42642e-90	-0.776199	0.044	0.259	8.88094e-86	EM
TXNIP	6.56982e-88	0.392552	0.998	0.994	2.40462e-83	EM
CD27	1.11468e-87	0.51589	0.357	0.168	4.07985e-83	EM
CCL5	2.08169e-87	0.423658	0.997	0.932	7.61921e-83	EM
CCL3L1	3.96729e-87	0.499987	0.225	0.08	1.45207e-82	EM
CXCR4	6.21387e-87	0.430121	0.969	0.948	2.27434e-82	EM
TNFSF8	5.01619e-85	0.517051	0.372	0.187	1.83598e-80	EM
YBX3	3.41545e-81	0.605755	0.591	0.397	1.25009e-76	EM
DTHD1	1.10287e-79	0.414535	0.211	0.075	4.03661e-75	EM
TMSB10	6.15414e-78	-0.312206	1	0.999	2.25248e-73	EM
LSR	1.4428e-77	0.515839	0.269	0.118	5.2808e-73	EM
SH3BGRL3	8.4885e-77	-0.369195	0.993	0.995	3.10688e-72	EM
AOAH	9.91174e-76	0.470325	0.392	0.206	3.6278e-71	EM
DNAJB1	1.35616e-75	0.491688	0.759	0.619	4.9637e-71	EM
PLAC8	1.33163e-73	-0.553585	0.212	0.444	4.87389e-69	EM
ASCL2	7.54736e-73	-0.525947	0.027	0.203	2.76241e-68	EM
PNRC1	8.4192e-72	0.335536	0.985	0.973	3.08151e-67	EM
MCUB	1.15668e-70	0.474214	0.57	0.396	4.23356e-66	EM
CAMK4	3.79504e-69	0.474606	0.435	0.261	1.38902e-64	EM
RNF19A	9.85659e-67	0.517813	0.582	0.419	3.60761e-62	EM
EOMES	2.20728e-66	0.447989	0.305	0.151	8.07887e-62	EM
TRBV19	5.31504e-64	-1.42215	0.089	0.269	1.94536e-59	EM
DUSP1	3.67782e-62	0.417722	0.658	0.491	1.34612e-57	EM
RHOH	4.19832e-62	0.475246	0.57	0.414	1.53663e-57	EM
CFL1	2.7153e-56	-0.311945	0.992	0.991	9.93827e-52	EM
HLA-DPB1	6.30463e-56	0.405028	0.851	0.771	2.30756e-51	EM
ARPC2	7.45127e-54	-0.33447	0.909	0.954	2.72724e-49	EM
CD44	8.65632e-54	0.39601	0.743	0.642	3.1683e-49	EM
KLF2	1.09512e-53	0.34635	0.987	0.984	4.00825e-49	EM
HERPUD1	1.14293e-53	0.407298	0.738	0.61	4.18323e-49	EM
LGALS1	1.41063e-53	-0.608908	0.457	0.641	5.16303e-49	EM
MT-ND5	2.31269e-53	-0.282828	0.997	0.999	8.46469e-49	EM
HOPX	5.11761e-53	-0.467305	0.211	0.404	1.87309e-48	EM
CCL4L2	8.69806e-53	0.465101	0.418	0.266	3.18358e-48	EM
NCK2	3.03539e-50	0.40218	0.47	0.322	1.11098e-45	EM
FCRL6	9.07809e-49	-0.447636	0.13	0.295	3.32267e-44	EM
EML4	7.14545e-48	0.368597	0.751	0.641	2.61531e-43	EM
ZEB2	1.01908e-47	-0.514401	0.371	0.539	3.72994e-43	EM
LY6E	1.49462e-47	-0.427671	0.638	0.773	5.47045e-43	EM
PECAM1	1.54867e-47	0.334893	0.21	0.098	5.66827e-43	EM
CCL4	4.11517e-47	0.47873	0.767	0.638	1.50619e-42	EM
SMCHD1	8.42276e-47	0.40069	0.783	0.702	3.08281e-42	EM
TNFAIP3	1.24031e-46	0.434801	0.677	0.552	4.53964e-42	EM
PABPC1	2.18462e-46	0.31615	0.939	0.902	7.99594e-42	EM
SSBP3	1.1225e-45	-0.369063	0.062	0.202	4.10847e-41	EM
ITGB2	1.38703e-45	-0.417134	0.773	0.862	5.07666e-41	EM
ACTG1	1.73765e-45	-0.348274	0.957	0.977	6.35997e-41	EM
UBE2F	3.64522e-45	-0.401517	0.164	0.331	1.33419e-40	EM
TIMP1	3.77601e-45	-0.438756	0.19	0.363	1.38206e-40	EM
RAP1B	6.03293e-45	-0.388591	0.677	0.801	2.20811e-40	EM
CD8B	2.60688e-44	0.334076	0.931	0.871	9.54145e-40	EM
CTSW	3.27536e-44	-0.385299	0.843	0.892	1.19881e-39	EM
P2RY8	3.28432e-44	0.393034	0.606	0.493	1.20209e-39	EM
CLIC1	3.65969e-44	-0.353288	0.741	0.861	1.33948e-39	EM
BHLHE40	4.10477e-44	-0.405879	0.157	0.322	1.50239e-39	EM
ATP5IF1	1.87489e-43	0.372754	0.827	0.749	6.86227e-39	EM
ACTB	2.47951e-43	-0.397824	1	1	9.07525e-39	EM
TBX21	3.85568e-43	-0.429377	0.24	0.411	1.41122e-38	EM
TLE5	4.91393e-43	-0.29535	0.904	0.958	1.79855e-38	EM
SRSF7	2.30437e-42	0.329738	0.819	0.75	8.43422e-38	EM
LGALS3	4.05987e-42	0.327988	0.217	0.109	1.48595e-37	EM
PHACTR2	1.09833e-41	0.344889	0.245	0.132	4.01998e-37	EM
ZNF217	5.18649e-41	0.358184	0.312	0.189	1.89831e-36	EM
RORA	7.95855e-40	-0.382234	0.321	0.496	2.91291e-35	EM
MTSS1	2.08009e-39	-0.349006	0.107	0.251	7.61334e-35	EM
SPN	4.22872e-39	-0.407354	0.307	0.476	1.54775e-34	EM
CRTAM	2.70133e-38	0.34216	0.206	0.105	9.88712e-34	EM
PRKCQ-AS1	2.30757e-37	-0.446076	0.255	0.418	8.44593e-33	EM
FAM177A1	2.50849e-37	0.427959	0.515	0.397	9.18131e-33	EM
THEMIS2	2.56576e-37	-0.349788	0.102	0.238	9.39093e-33	EM
AC004687.1	3.75541e-37	-0.357398	0.175	0.33	1.37452e-32	EM
CTSC	7.88207e-37	-0.403777	0.516	0.657	2.88492e-32	EM
CTSD	9.40354e-37	-0.378901	0.334	0.499	3.44179e-32	EM
GSPT1	9.52254e-37	0.419906	0.554	0.445	3.48534e-32	EM
ADRB2	1.17807e-36	-0.329294	0.081	0.209	4.31186e-32	EM
CD81	1.5048e-36	0.282338	0.856	0.801	5.50772e-32	EM
CRYBG1	3.38725e-36	0.363857	0.593	0.475	1.23977e-31	EM
ARID5B	1.2648e-35	0.362632	0.562	0.438	4.62931e-31	EM
NCR3	3.24497e-35	-0.466612	0.13	0.265	1.18769e-30	EM
TIGIT	4.42781e-35	0.446248	0.436	0.321	1.62062e-30	EM
FCMR	5.19049e-35	0.326215	0.485	0.365	1.89977e-30	EM
PDCD4	6.3365e-35	0.358016	0.566	0.462	2.31922e-30	EM
LINC02446	1.16161e-34	0.322913	0.253	0.137	4.2516e-30	EM
ADAM10	4.69757e-34	-0.329478	0.186	0.333	1.71936e-29	EM
PPP2R5C	8.36397e-34	0.298428	0.85	0.79	3.0613e-29	EM
HNRNPLL	1.70295e-33	0.317037	0.241	0.141	6.23295e-29	EM
CD3G	3.09796e-33	-0.315994	0.709	0.816	1.13388e-28	EM
SSBP4	1.61371e-32	-0.348747	0.402	0.561	5.90633e-28	EM
ZNF831	3.32161e-32	0.297047	0.264	0.161	1.21574e-27	EM
SELPLG	6.73041e-32	-0.324253	0.655	0.775	2.4634e-27	EM
RCAN3	1.03633e-31	0.28344	0.244	0.142	3.79306e-27	EM
IFITM2	3.12303e-31	-0.289662	0.88	0.926	1.14306e-26	EM
IGF2R	4.36344e-31	-0.33887	0.205	0.346	1.59706e-26	EM
STK17A	7.50647e-31	0.319186	0.558	0.456	2.74744e-26	EM
HMGN3	1.04594e-30	-0.327555	0.328	0.487	3.82826e-26	EM
DDIT4	2.34148e-30	-0.37992	0.592	0.727	8.57005e-26	EM
ABHD17A	3.58088e-30	-0.339991	0.675	0.775	1.31064e-25	EM
GPR171	8.00504e-30	0.343603	0.318	0.213	2.92993e-25	EM
ETS1	9.17707e-30	0.252014	0.947	0.93	3.3589e-25	EM
LIMD2	4.19942e-29	0.255393	0.894	0.849	1.53703e-24	EM
HMGB2	1.04651e-28	0.317236	0.758	0.698	3.83035e-24	EM
FLNA	2.12222e-28	-0.324895	0.679	0.792	7.76755e-24	EM
DSTN	2.29024e-28	-0.319296	0.34	0.489	8.38251e-24	EM
CNN2	3.43044e-28	0.300444	0.598	0.494	1.25557e-23	EM
PPP1R2	3.46347e-28	0.30905	0.566	0.475	1.26767e-23	EM
ELF1	1.2559e-27	0.266303	0.668	0.591	4.5967e-23	EM
ABI3	1.4061e-27	-0.314289	0.242	0.381	5.14646e-23	EM
ALOX5AP	2.76765e-27	0.370989	0.63	0.532	1.01299e-22	EM
TECR	3.14365e-27	0.285658	0.615	0.537	1.15061e-22	EM
PFN1	3.25824e-27	-0.260974	0.99	0.991	1.19255e-22	EM
TSPAN32	3.62299e-27	-0.289355	0.151	0.274	1.32605e-22	EM
TENT5C	4.81203e-27	0.338464	0.389	0.29	1.76125e-22	EM
STK4	6.43306e-27	0.285598	0.808	0.775	2.35456e-22	EM
PDE4B	8.92917e-27	0.330952	0.398	0.296	3.26817e-22	EM
NSG1	1.71726e-26	-0.265037	0.097	0.207	6.28533e-22	EM
ADGRE5	3.91142e-26	-0.318371	0.559	0.689	1.43162e-21	EM
CD63	4.82218e-26	-0.319667	0.352	0.493	1.76496e-21	EM
C1orf21	9.63444e-26	-0.309097	0.246	0.376	3.5263e-21	EM
TERF2IP	9.65517e-26	0.296578	0.663	0.605	3.53389e-21	EM
CMTM7	1.28284e-25	0.28195	0.391	0.294	4.69532e-21	EM
GLRX	2.52353e-25	-0.270365	0.151	0.273	9.23637e-21	EM
PARP8	8.69702e-25	0.275551	0.717	0.663	3.1832e-20	EM
GIMAP4	9.42268e-25	0.283692	0.684	0.617	3.44879e-20	EM
RASSF1	1.60647e-24	-0.279145	0.216	0.345	5.87982e-20	EM
KLF6	2.78329e-24	0.334265	0.756	0.703	1.01871e-19	EM
CHST12	2.79157e-24	-0.287324	0.254	0.385	1.02174e-19	EM
FCRL3	3.00623e-24	0.270636	0.26	0.168	1.10031e-19	EM
GABARAPL2	6.74808e-24	0.282595	0.565	0.492	2.46986e-19	EM
JUND	1.28969e-23	0.269423	0.884	0.847	4.72041e-19	EM
SELL	1.30126e-23	0.433534	0.326	0.226	4.76275e-19	EM
PPP1CB	1.69431e-23	0.308962	0.387	0.293	6.20136e-19	EM
CALR	2.73055e-23	-0.347137	0.65	0.737	9.99407e-19	EM
CD84	3.73111e-23	0.261956	0.317	0.225	1.36562e-18	EM
APOBEC3G	1.82495e-22	-0.290942	0.353	0.483	6.67949e-18	EM
FKBP11	5.34959e-22	-0.26755	0.363	0.502	1.958e-17	EM
TP53BP2	6.76019e-22	0.259541	0.217	0.137	2.4743e-17	EM
PIM3	1.28627e-21	0.263195	0.318	0.231	4.70787e-17	EM
CNOT6L	1.29849e-21	0.289408	0.537	0.457	4.75262e-17	EM
ID2	1.49747e-21	-0.279299	0.491	0.625	5.48091e-17	EM
ARID5A	1.50569e-21	0.250755	0.381	0.288	5.51099e-17	EM
SELENOM	2.23728e-21	0.263847	0.318	0.234	8.18868e-17	EM
GNPTAB	2.43576e-21	-0.284504	0.181	0.29	8.91514e-17	EM
CCDC107	2.49671e-21	-0.252476	0.273	0.401	9.1382e-17	EM
CDK2AP2	4.0265e-21	-0.293648	0.327	0.448	1.47374e-16	EM
GTF3C1	7.98744e-21	-0.251599	0.154	0.259	2.92348e-16	EM
TAGAP	8.83333e-21	0.297886	0.525	0.455	3.23309e-16	EM
CCDC167	1.05411e-20	0.279587	0.354	0.271	3.85816e-16	EM
OSTF1	2.23825e-20	-0.25668	0.309	0.44	8.19222e-16	EM
WNK1	1.97534e-19	0.267266	0.425	0.348	7.22993e-15	EM
TSPYL2	2.09364e-19	0.275563	0.298	0.214	7.66292e-15	EM
FOXP1	2.36711e-19	0.260816	0.549	0.48	8.66387e-15	EM
ZFP36	2.46742e-19	0.257566	0.937	0.896	9.03099e-15	EM
CCDC85B	2.80086e-19	-0.25359	0.421	0.542	1.02514e-14	EM
TNFRSF1B	3.18262e-19	-0.300407	0.372	0.489	1.16487e-14	EM
ZBTB38	3.35114e-19	0.261719	0.494	0.419	1.22655e-14	EM
TGFBR3	5.56134e-19	-0.291291	0.292	0.405	2.0355e-14	EM
CD247	9.42574e-19	-0.254342	0.504	0.626	3.44992e-14	EM
HEBP2	4.82014e-18	0.260911	0.475	0.408	1.76422e-13	EM
LYST	4.98745e-18	0.26078	0.359	0.278	1.82546e-13	EM
PRR5	1.28362e-16	-0.268086	0.235	0.338	4.69819e-12	EM
NIBAN1	2.10708e-16	0.283868	0.418	0.354	7.71212e-12	EM
GCC2	3.95702e-15	0.270683	0.485	0.424	1.44831e-10	EM
SAT1	2.74245e-14	0.323332	0.578	0.535	1.00376e-09	EM
CREM	6.43348e-13	0.264524	0.453	0.384	2.35472e-08	EM
NOSIP	5.5727e-10	-0.266851	0.336	0.416	2.03967e-05	EM
SH2D2A	6.76027e-10	-0.295811	0.635	0.704	2.47433e-05	EM
LINC02446	0	2.10603	0.746	0.13	0	ZNF683+
CDCA7	0	0.554859	0.277	0.014	0	ZNF683+
HLA-DRA	2.21051e-221	1.69187	0.609	0.119	8.09069e-217	ZNF683+
CAPG	5.39398e-217	0.743922	0.387	0.047	1.97425e-212	ZNF683+
CXCR3	4.40326e-210	0.904469	0.51	0.085	1.61164e-205	ZNF683+
COTL1	1.31171e-201	1.74137	0.914	0.398	4.80098e-197	ZNF683+
NELL2	3.43239e-160	1.04748	0.543	0.122	1.25629e-155	ZNF683+
LINC01934	1.16814e-151	1.04177	0.418	0.079	4.27552e-147	ZNF683+
CD52	3.68157e-149	1.08695	0.998	0.953	1.34749e-144	ZNF683+
LEF1	5.99792e-129	0.946535	0.564	0.152	2.1953e-124	ZNF683+
CST7	1.57304e-124	-1.49062	0.795	0.922	5.75749e-120	ZNF683+
CD27	2.64243e-117	0.915906	0.594	0.178	9.67154e-113	ZNF683+
HLA-DRB5	5.36148e-117	0.985599	0.6	0.185	1.96236e-112	ZNF683+
SUSD3	3.71609e-114	0.563884	0.359	0.07	1.36013e-109	ZNF683+
NKG7	1.28571e-113	-1.57699	0.852	0.918	4.70582e-109	ZNF683+
GPR155	1.05909e-107	0.590247	0.334	0.065	3.87636e-103	ZNF683+
RPS3	1.31965e-107	-0.424804	1	0.999	4.83004e-103	ZNF683+
RBPJ	1.73592e-104	0.853768	0.508	0.15	6.35363e-100	ZNF683+
PASK	7.74223e-104	0.672414	0.346	0.072	2.83373e-99	ZNF683+
ARMH1	1.36169e-103	0.679756	0.391	0.09	4.98394e-99	ZNF683+
PRF1	2.24187e-103	-1.45939	0.598	0.862	8.20548e-99	ZNF683+
FGFBP2	9.3784e-102	-2.06082	0.139	0.66	3.43259e-97	ZNF683+
GZMH	5.46489e-101	-1.71539	0.365	0.781	2.0002e-96	ZNF683+
GZMB	1.6696e-98	-1.88949	0.297	0.752	6.1109e-94	ZNF683+
LINC00426	1.60805e-97	0.579365	0.342	0.074	5.88564e-93	ZNF683+
DUSP4	6.0921e-97	0.402857	0.201	0.027	2.22977e-92	ZNF683+
PVT1	4.00055e-93	0.396131	0.268	0.048	1.46424e-88	ZNF683+
TTN	3.95764e-91	0.468499	0.26	0.047	1.44854e-86	ZNF683+
HLA-DQA1	7.85176e-91	0.73015	0.35	0.082	2.87382e-86	ZNF683+
CNN2	2.17871e-89	0.971201	0.844	0.495	7.9743e-85	ZNF683+
LGALS9	4.79902e-89	0.402851	0.277	0.053	1.75649e-84	ZNF683+
MAL	2.69846e-86	0.739984	0.328	0.075	9.87662e-82	ZNF683+
CD74	7.95974e-86	1.06679	0.984	0.904	2.91334e-81	ZNF683+
RPS14	3.81002e-82	-0.353422	0.998	0.999	1.39451e-77	ZNF683+
HLA-DQB1	3.08302e-80	0.714819	0.432	0.128	1.12842e-75	ZNF683+
FYB1	8.38632e-80	0.883756	0.926	0.698	3.06948e-75	ZNF683+
IL6ST	8.90283e-79	0.598728	0.385	0.105	3.25852e-74	ZNF683+
RAB37	1.60459e-78	0.550379	0.461	0.138	5.87297e-74	ZNF683+
HLA-DRB1	1.25572e-77	1.0516	0.85	0.518	4.59605e-73	ZNF683+
CCL4	1.88942e-76	-1.42403	0.24	0.669	6.91547e-72	ZNF683+
LIMS1	8.71838e-74	0.533355	0.41	0.12	3.19101e-69	ZNF683+
TMSB10	8.36848e-73	0.501842	1	0.999	3.06295e-68	ZNF683+
ZFP36	1.89067e-72	-1.12945	0.777	0.906	6.92002e-68	ZNF683+
RPS27A	3.99226e-70	-0.334226	1	1	1.46121e-65	ZNF683+
WDR86-AS1	6.63074e-70	0.464048	0.33	0.086	2.42692e-65	ZNF683+
CCR7	1.44544e-68	0.456312	0.301	0.074	5.29045e-64	ZNF683+
FAM102A	1.99644e-68	0.428527	0.297	0.073	7.30715e-64	ZNF683+
LIME1	4.30337e-68	0.755717	0.939	0.734	1.57508e-63	ZNF683+
ABCD2	1.7542e-65	0.343487	0.223	0.046	6.42055e-61	ZNF683+
SYTL3	3.42283e-64	-1.4061	0.371	0.68	1.25279e-59	ZNF683+
FLT3LG	3.72371e-64	0.760525	0.766	0.41	1.36292e-59	ZNF683+
EFHD2	1.21914e-62	-1.12648	0.459	0.697	4.46216e-58	ZNF683+
SRGN	1.41274e-62	-0.739338	0.924	0.961	5.17076e-58	ZNF683+
MYBL1	1.51538e-61	-1.05223	0.26	0.614	5.54645e-57	ZNF683+
SERINC5	1.73349e-61	0.467293	0.318	0.088	6.34474e-57	ZNF683+
ACP5	2.83013e-61	0.363464	0.273	0.067	1.03586e-56	ZNF683+
ZNF683	4.78215e-60	0.81382	0.533	0.211	1.75031e-55	ZNF683+
CD82	4.9593e-60	0.495653	0.307	0.087	1.81515e-55	ZNF683+
LGALS3	8.01243e-59	0.565157	0.363	0.114	2.93263e-54	ZNF683+
FABP5	9.60652e-59	0.492563	0.309	0.087	3.51608e-54	ZNF683+
METRNL	2.98854e-58	-1.30831	0.15	0.512	1.09384e-53	ZNF683+
JUN	7.32232e-58	0.608958	0.289	0.08	2.68004e-53	ZNF683+
PAG1	1.03768e-57	0.545598	0.441	0.16	3.79803e-53	ZNF683+
KLRB1	2.79006e-57	-1.37314	0.377	0.679	1.02119e-52	ZNF683+
AC008105.3	3.56602e-56	0.569409	0.459	0.172	1.3052e-51	ZNF683+
CORO1A	7.77587e-54	0.54711	0.996	0.921	2.84605e-49	ZNF683+
CAMK4	1.07292e-53	0.534379	0.619	0.271	3.92698e-49	ZNF683+
TCF7	1.64177e-53	0.764163	0.564	0.262	6.00903e-49	ZNF683+
GNLY	4.18659e-51	-1.5394	0.234	0.589	1.53233e-46	ZNF683+
LDHB	6.95191e-51	0.629895	0.9	0.736	2.54447e-46	ZNF683+
GSTK1	2.13276e-50	0.59172	0.955	0.796	7.80613e-46	ZNF683+
SIRPG	1.20038e-49	0.428731	0.309	0.097	4.3935e-45	ZNF683+
HMGB1	5.15804e-49	0.499646	0.982	0.948	1.88789e-44	ZNF683+
TRAF3IP3	1.5104e-48	0.653527	0.814	0.545	5.52823e-44	ZNF683+
EVL	1.63201e-48	0.576299	0.953	0.807	5.97333e-44	ZNF683+
LTB	3.11214e-48	0.975425	0.756	0.474	1.13907e-43	ZNF683+
TESPA1	5.67227e-47	0.442906	0.436	0.167	2.07611e-42	ZNF683+
CARS	1.13782e-46	0.507601	0.412	0.158	4.16455e-42	ZNF683+
IL32	1.22165e-46	0.466711	0.998	0.996	4.47136e-42	ZNF683+
ADGRG1	2.91812e-46	-0.952417	0.154	0.484	1.06806e-41	ZNF683+
VIM	4.31903e-46	0.530512	0.998	0.956	1.58081e-41	ZNF683+
MYC	7.36308e-46	0.463177	0.336	0.114	2.69496e-41	ZNF683+
FCGRT	1.39485e-45	0.403375	0.293	0.092	5.10528e-41	ZNF683+
RPL30	1.45331e-45	-0.27075	1	0.999	5.31925e-41	ZNF683+
MT-CYB	4.05941e-45	-0.335976	1	1	1.48578e-40	ZNF683+
KLRD1	4.73331e-45	-1.02578	0.357	0.635	1.73244e-40	ZNF683+
RPS27	6.70429e-45	-0.250307	1	1	2.45384e-40	ZNF683+
CRIP1	8.0945e-45	0.789942	0.975	0.92	2.96267e-40	ZNF683+
JAML	1.81972e-44	0.296459	0.246	0.07	6.66035e-40	ZNF683+
ZEB2	3.39551e-44	-0.944906	0.246	0.527	1.24279e-39	ZNF683+
FTH1	5.61507e-44	-1.18813	0.998	0.998	2.05517e-39	ZNF683+
ACTB	5.66563e-44	0.470189	1	1	2.07368e-39	ZNF683+
HLA-C	6.33265e-44	-0.274556	1	1	2.31781e-39	ZNF683+
LIMD2	7.44409e-42	0.528262	0.953	0.851	2.72461e-37	ZNF683+
TOMM7	1.12484e-41	-0.453437	0.955	0.978	4.11704e-37	ZNF683+
HLA-DPA1	1.7122e-41	0.727953	0.871	0.691	6.26682e-37	ZNF683+
CPNE2	4.15404e-41	0.337706	0.219	0.062	1.52042e-36	ZNF683+
PFN1	9.62803e-41	0.411373	1	0.991	3.52396e-36	ZNF683+
PLP2	1.32478e-40	0.577964	0.832	0.536	4.84881e-36	ZNF683+
RCAN3	2.01626e-40	0.377128	0.383	0.147	7.37971e-36	ZNF683+
AHR	1.79679e-39	0.276662	0.252	0.078	6.57642e-35	ZNF683+
SH2D2A	8.83931e-39	-1.04276	0.559	0.7	3.23528e-34	ZNF683+
SIT1	1.03198e-38	0.510493	0.564	0.278	3.77716e-34	ZNF683+
ETFB	1.1454e-38	0.454478	0.502	0.232	4.19227e-34	ZNF683+
UCP2	1.46553e-38	0.628134	0.93	0.771	5.36399e-34	ZNF683+
CXCR4	2.0604e-38	-0.547182	0.904	0.952	7.54129e-34	ZNF683+
PLAC8	7.96028e-38	-0.813147	0.15	0.425	2.91354e-33	ZNF683+
RPL3	8.83213e-38	-0.281217	1	0.999	3.23265e-33	ZNF683+
PPA1	1.02055e-37	0.569094	0.654	0.374	3.73532e-33	ZNF683+
DGKA	1.0537e-37	0.398155	0.432	0.183	3.85666e-33	ZNF683+
PLEK	1.16495e-37	-0.820296	0.137	0.419	4.26382e-33	ZNF683+
MPRIP	4.30216e-37	0.330786	0.289	0.1	1.57463e-32	ZNF683+
H3F3B	8.5769e-37	-0.414941	0.994	0.994	3.13923e-32	ZNF683+
OGT	9.58741e-37	0.53279	0.578	0.311	3.50909e-32	ZNF683+
TRIB2	6.54224e-36	0.276808	0.209	0.062	2.39453e-31	ZNF683+
ITM2C	6.77462e-36	0.343275	0.23	0.073	2.47958e-31	ZNF683+
S1PR5	3.2042e-35	-0.726751	0.066	0.326	1.17277e-30	ZNF683+
C1orf21	4.00089e-35	-0.741552	0.1	0.369	1.46437e-30	ZNF683+
FKBP1A	4.52827e-35	0.436739	0.582	0.297	1.65739e-30	ZNF683+
DNPH1	6.24743e-35	0.32038	0.307	0.113	2.28662e-30	ZNF683+
RPS12	1.06724e-34	-0.261356	1	0.999	3.90621e-30	ZNF683+
RPL23A	4.81976e-34	-0.258282	0.998	0.999	1.76408e-29	ZNF683+
HLA-DMA	4.86507e-34	0.355286	0.334	0.13	1.78066e-29	ZNF683+
SLFN5	6.34475e-34	0.580554	0.73	0.467	2.32224e-29	ZNF683+
TMEM123	6.76393e-34	0.487364	0.684	0.394	2.47567e-29	ZNF683+
RCSD1	2.44922e-33	0.46805	0.648	0.362	8.96439e-29	ZNF683+
APMAP	5.30028e-33	-0.695959	0.344	0.55	1.93996e-28	ZNF683+
ATP8B2	2.12616e-32	0.330846	0.301	0.115	7.78195e-28	ZNF683+
TMEM14C	2.40522e-32	0.352471	0.373	0.157	8.80334e-28	ZNF683+
VOPP1	2.47674e-32	0.367187	0.426	0.189	9.06512e-28	ZNF683+
S100A10	6.36526e-32	0.573817	0.986	0.955	2.32975e-27	ZNF683+
NOSIP	9.08218e-32	0.62679	0.662	0.397	3.32417e-27	ZNF683+
ACAP1	4.00838e-31	0.456697	0.758	0.491	1.46711e-26	ZNF683+
VSIR	4.03164e-31	0.57396	0.723	0.493	1.47562e-26	ZNF683+
SH3BP1	6.36078e-31	0.415297	0.463	0.222	2.32811e-26	ZNF683+
TMSB4X	6.86123e-31	0.256783	1	0.999	2.51128e-26	ZNF683+
KLF3	8.89434e-31	-0.636475	0.342	0.576	3.25542e-26	ZNF683+
CDC14A	1.51661e-30	0.399398	0.414	0.19	5.55093e-26	ZNF683+
CLIC3	2.39823e-30	0.574412	0.447	0.222	8.77778e-26	ZNF683+
GABPB1-AS1	3.41249e-30	0.410336	0.428	0.199	1.249e-25	ZNF683+
LAT	3.43949e-30	0.507134	0.828	0.63	1.25889e-25	ZNF683+
LY6E	4.92058e-30	0.433566	0.936	0.749	1.80098e-25	ZNF683+
CASP8	1.13266e-29	0.495719	0.67	0.415	4.14565e-25	ZNF683+
PRSS23	1.49976e-29	-0.693264	0.086	0.323	5.48927e-25	ZNF683+
SPON2	3.55947e-29	-0.919663	0.201	0.431	1.3028e-24	ZNF683+
KLRG1	3.75359e-29	-0.777148	0.168	0.396	1.37385e-24	ZNF683+
CREM	4.13431e-29	-0.858387	0.174	0.4	1.5132e-24	ZNF683+
ANXA5	5.33961e-29	0.526943	0.762	0.549	1.95435e-24	ZNF683+
AC243960.1	7.18178e-29	0.358294	0.455	0.219	2.6286e-24	ZNF683+
ARPC1B	9.35512e-29	0.406139	0.947	0.858	3.42407e-24	ZNF683+
ESYT1	1.71011e-28	0.353799	0.42	0.197	6.25919e-24	ZNF683+
HLA-DPB1	4.28418e-28	0.452782	0.918	0.776	1.56805e-23	ZNF683+
CUL3	6.77097e-28	0.433945	0.436	0.22	2.47824e-23	ZNF683+
MAP3K8	9.33533e-28	-0.727984	0.17	0.391	3.41683e-23	ZNF683+
SMC4	1.67691e-27	0.306889	0.277	0.109	6.13765e-23	ZNF683+
AQP3	2.05642e-27	0.344633	0.264	0.103	7.5267e-23	ZNF683+
UBASH3A	2.55127e-27	0.262408	0.266	0.103	9.33789e-23	ZNF683+
ME2	3.92427e-27	0.304014	0.281	0.112	1.43632e-22	ZNF683+
UBXN11	4.66949e-27	0.412375	0.316	0.139	1.70908e-22	ZNF683+
PTPN6	5.23084e-27	0.404883	0.469	0.24	1.91454e-22	ZNF683+
TRADD	5.35496e-27	0.392964	0.625	0.356	1.95997e-22	ZNF683+
CORO1B	6.02126e-27	0.399069	0.531	0.281	2.20384e-22	ZNF683+
BIRC3	6.58174e-27	0.357484	0.311	0.134	2.40898e-22	ZNF683+
TGFBR3	7.79901e-27	-0.650868	0.178	0.398	2.85452e-22	ZNF683+
GLIPR2	2.60199e-26	0.359661	0.459	0.231	9.52355e-22	ZNF683+
SPTBN1	3.93684e-26	0.326328	0.314	0.136	1.44092e-21	ZNF683+
MT-ND2	4.90658e-26	-0.346526	0.996	0.997	1.79586e-21	ZNF683+
RNASET2	5.80753e-26	0.421903	0.719	0.453	2.12561e-21	ZNF683+
INPP4B	6.01318e-26	0.299733	0.4	0.189	2.20088e-21	ZNF683+
NAP1L1	6.44111e-26	0.431977	0.768	0.534	2.35751e-21	ZNF683+
FOXN2	8.68448e-26	0.327686	0.404	0.192	3.1786e-21	ZNF683+
TAGLN2	8.80666e-26	0.481478	0.943	0.85	3.22332e-21	ZNF683+
CD8A	1.04226e-25	-0.436294	0.961	0.959	3.81478e-21	ZNF683+
PSME2	1.20979e-25	0.439993	0.9	0.696	4.42795e-21	ZNF683+
MIS18BP1	1.34474e-25	0.3027	0.379	0.176	4.9219e-21	ZNF683+
SH3BGRL3	1.70925e-25	0.28458	0.998	0.995	6.25603e-21	ZNF683+
SH3BP5	2.03457e-25	0.4015	0.557	0.307	7.44674e-21	ZNF683+
AC119396.1	4.52708e-25	0.2646	0.322	0.139	1.65696e-20	ZNF683+
SCML4	4.62697e-25	0.37876	0.441	0.226	1.69352e-20	ZNF683+
ACTG1	4.71615e-25	0.459934	0.996	0.974	1.72616e-20	ZNF683+
S100A11	5.23833e-25	0.52857	0.889	0.693	1.91728e-20	ZNF683+
GBP2	5.3306e-25	0.417294	0.578	0.334	1.95105e-20	ZNF683+
TRAC	7.71471e-25	0.48815	0.619	0.379	2.82366e-20	ZNF683+
STAT4	9.67478e-25	-0.574725	0.379	0.548	3.54107e-20	ZNF683+
CDC25B	1.01132e-24	0.465658	0.539	0.306	3.70153e-20	ZNF683+
RGS10	1.01564e-24	0.463539	0.648	0.412	3.71734e-20	ZNF683+
OCIAD2	1.70982e-24	0.400268	0.629	0.375	6.25812e-20	ZNF683+
PRKCB	1.81575e-24	0.44164	0.631	0.392	6.64581e-20	ZNF683+
SLF1	2.13049e-24	0.397183	0.32	0.149	7.79781e-20	ZNF683+
ITM2A	2.46749e-24	0.529352	0.748	0.523	9.03126e-20	ZNF683+
IFNGR1	3.76123e-24	-0.688799	0.15	0.351	1.37665e-19	ZNF683+
TSPAN14	8.57481e-24	0.341875	0.477	0.25	3.13847e-19	ZNF683+
PLSCR3	9.99059e-24	0.368854	0.598	0.353	3.65665e-19	ZNF683+
ATP5MG	1.24126e-23	0.310589	0.973	0.948	4.54313e-19	ZNF683+
CYLD	1.44475e-23	0.441586	0.553	0.324	5.28794e-19	ZNF683+
RPL36AL	1.61459e-23	-0.315509	0.969	0.985	5.90956e-19	ZNF683+
TRIM59	1.70892e-23	0.255708	0.27	0.113	6.2548e-19	ZNF683+
LUC7L3	1.79709e-23	0.393973	0.629	0.397	6.57754e-19	ZNF683+
TAB2	2.08269e-23	0.27876	0.34	0.155	7.62286e-19	ZNF683+
ABRACL	2.1995e-23	0.421354	0.756	0.525	8.0504e-19	ZNF683+
R3HDM4	4.03832e-23	0.373404	0.541	0.306	1.47807e-18	ZNF683+
H3F3A	5.05993e-23	0.323802	0.992	0.947	1.85198e-18	ZNF683+
RIPOR2	5.54859e-23	0.409796	0.816	0.603	2.03084e-18	ZNF683+
CD8B	6.63737e-23	0.447661	0.971	0.875	2.42934e-18	ZNF683+
MCUB	1.14551e-22	0.372693	0.658	0.409	4.19269e-18	ZNF683+
SPTAN1	1.14917e-22	0.389568	0.639	0.388	4.20607e-18	ZNF683+
CDV3	1.38017e-22	0.426274	0.727	0.5	5.05156e-18	ZNF683+
GCHFR	2.13119e-22	0.295956	0.291	0.13	7.80038e-18	ZNF683+
ARHGAP15	2.15694e-22	0.368119	0.754	0.514	7.89463e-18	ZNF683+
MAF	2.36091e-22	-0.618889	0.137	0.334	8.64118e-18	ZNF683+
CD7	3.89366e-22	0.404266	0.918	0.786	1.42512e-17	ZNF683+
EEF2	4.88311e-22	0.330763	0.98	0.964	1.78727e-17	ZNF683+
MT1F	5.08962e-22	0.330387	0.445	0.233	1.86285e-17	ZNF683+
LDLRAP1	9.35181e-22	0.286578	0.281	0.124	3.42286e-17	ZNF683+
GYPC	1.68632e-21	0.431277	0.836	0.651	6.17209e-17	ZNF683+
MT-ND5	1.68915e-21	-0.257444	0.994	0.999	6.18246e-17	ZNF683+
STK38	1.73411e-21	0.344437	0.564	0.324	6.34701e-17	ZNF683+
JAK3	1.73436e-21	0.33554	0.371	0.187	6.34792e-17	ZNF683+
TMEM238	2.19852e-21	0.286752	0.547	0.306	8.04679e-17	ZNF683+
TANK	2.29733e-21	0.322486	0.387	0.196	8.40847e-17	ZNF683+
STAT1	4.21963e-21	0.46578	0.645	0.435	1.54443e-16	ZNF683+
ADSL	5.48972e-21	0.271833	0.381	0.191	2.00929e-16	ZNF683+
ISG15	6.57454e-21	0.38131	0.484	0.273	2.40635e-16	ZNF683+
PELI1	6.86752e-21	0.296709	0.26	0.115	2.51358e-16	ZNF683+
TAF9	7.12236e-21	0.255251	0.404	0.205	2.60686e-16	ZNF683+
PLCG1	7.18005e-21	0.260912	0.285	0.128	2.62797e-16	ZNF683+
ACTR3	1.07664e-20	0.381569	0.787	0.557	3.94059e-16	ZNF683+
SYNGR2	1.11801e-20	0.309617	0.557	0.311	4.09203e-16	ZNF683+
RESF1	1.19746e-20	0.42059	0.877	0.713	4.38281e-16	ZNF683+
HMGA1	1.20441e-20	0.275964	0.371	0.183	4.40828e-16	ZNF683+
CX3CR1	1.49163e-20	-0.590775	0.1	0.286	5.45953e-16	ZNF683+
GPR171	1.54027e-20	0.327151	0.416	0.22	5.63756e-16	ZNF683+
HELB	1.66997e-20	0.250661	0.244	0.104	6.11226e-16	ZNF683+
ATP5F1C	1.88141e-20	0.374426	0.684	0.459	6.88617e-16	ZNF683+
GBP5	2.16829e-20	0.430852	0.678	0.456	7.93617e-16	ZNF683+
PHPT1	2.96607e-20	0.339805	0.506	0.285	1.08561e-15	ZNF683+
PHYKPL	4.23202e-20	0.301444	0.461	0.247	1.54896e-15	ZNF683+
PPP1R2	5.5319e-20	0.396777	0.723	0.478	2.02473e-15	ZNF683+
NIN	5.99799e-20	0.297305	0.416	0.221	2.19533e-15	ZNF683+
PPP6R2	6.33771e-20	0.258592	0.311	0.147	2.31967e-15	ZNF683+
FCGR3A	8.48916e-20	-0.624226	0.066	0.238	3.10712e-15	ZNF683+
SLC35D2	9.66815e-20	0.295795	0.328	0.161	3.53864e-15	ZNF683+
TBX21	1.40321e-19	-0.544858	0.223	0.396	5.13589e-15	ZNF683+
GABARAPL1	1.77885e-19	-0.55168	0.176	0.355	6.51076e-15	ZNF683+
CAPZB	1.88338e-19	0.312272	0.926	0.789	6.89335e-15	ZNF683+
ANXA2	1.99944e-19	0.432629	0.818	0.685	7.31816e-15	ZNF683+
RAC2	2.13892e-19	0.323473	0.963	0.884	7.82867e-15	ZNF683+
CFLAR	2.32209e-19	0.369438	0.746	0.523	8.49909e-15	ZNF683+
NPDC1	3.07438e-19	0.358657	0.385	0.209	1.12526e-14	ZNF683+
RHOC	3.16637e-19	-0.52823	0.246	0.42	1.15892e-14	ZNF683+
NAP1L4	3.5887e-19	0.383692	0.77	0.555	1.3135e-14	ZNF683+
CCL4L2	5.50444e-19	-0.527298	0.113	0.291	2.01468e-14	ZNF683+
ITGB7	5.87191e-19	0.376919	0.656	0.451	2.14918e-14	ZNF683+
GZMM	6.08548e-19	-0.403647	0.795	0.854	2.22735e-14	ZNF683+
PTGDR	9.78129e-19	-0.49906	0.094	0.267	3.58005e-14	ZNF683+
LRRFIP1	1.03616e-18	0.397854	0.816	0.66	3.79245e-14	ZNF683+
UBL3	1.49614e-18	0.298518	0.395	0.213	5.47602e-14	ZNF683+
PRDM1	1.55491e-18	-0.45726	0.566	0.705	5.69111e-14	ZNF683+
TRAV30	1.84482e-18	-0.804224	0.127	0.311	6.75221e-14	ZNF683+
RGS19	1.90388e-18	0.294457	0.523	0.303	6.96839e-14	ZNF683+
ANXA6	1.96176e-18	0.333483	0.805	0.584	7.18024e-14	ZNF683+
GBP4	1.97118e-18	0.344981	0.41	0.226	7.2147e-14	ZNF683+
IFITM1	2.32969e-18	0.271611	0.99	0.992	8.5269e-14	ZNF683+
GZMA	4.17615e-18	-0.374304	0.553	0.77	1.52851e-13	ZNF683+
TPR	4.36e-18	0.443466	0.684	0.5	1.5958e-13	ZNF683+
PCED1B	4.51893e-18	0.27559	0.4	0.212	1.65398e-13	ZNF683+
WARS	4.94678e-18	0.307788	0.326	0.164	1.81057e-13	ZNF683+
CCDC18-AS1	4.99212e-18	0.331411	0.488	0.291	1.82717e-13	ZNF683+
TNFSF10	6.633e-18	0.287235	0.266	0.128	2.42774e-13	ZNF683+
CELF2	8.57825e-18	0.337968	0.795	0.575	3.13973e-13	ZNF683+
RUNX2	9.3422e-18	0.257214	0.223	0.099	3.41934e-13	ZNF683+
ADD3	9.39917e-18	0.367152	0.65	0.454	3.44019e-13	ZNF683+
HERC1	1.06152e-17	0.278691	0.375	0.196	3.88526e-13	ZNF683+
CTSW	1.16994e-17	-0.415878	0.875	0.886	4.28211e-13	ZNF683+
GPR65	1.20856e-17	-0.528799	0.334	0.48	4.42347e-13	ZNF683+
PSMB8	1.38446e-17	0.342525	0.844	0.683	5.06727e-13	ZNF683+
COX5A	1.84211e-17	0.340132	0.748	0.568	6.7423e-13	ZNF683+
EMP3	1.98308e-17	0.306001	0.957	0.877	7.25828e-13	ZNF683+
ANXA11	2.01971e-17	0.342124	0.76	0.536	7.39233e-13	ZNF683+
SFXN1	2.58232e-17	0.293667	0.482	0.279	9.45156e-13	ZNF683+
LSP1	2.76987e-17	0.32799	0.959	0.88	1.0138e-12	ZNF683+
CA5B	4.03647e-17	0.283009	0.422	0.233	1.47739e-12	ZNF683+
JPT1	4.1545e-17	0.318841	0.461	0.268	1.52059e-12	ZNF683+
EIF4E3	4.84408e-17	0.268032	0.365	0.193	1.77298e-12	ZNF683+
PABPC1	5.67416e-17	0.272744	0.947	0.905	2.0768e-12	ZNF683+
SELL	6.76864e-17	0.517594	0.4	0.233	2.47739e-12	ZNF683+
CD3D	7.64975e-17	0.297987	0.967	0.932	2.79989e-12	ZNF683+
FAM107B	8.08296e-17	0.373687	0.773	0.579	2.95844e-12	ZNF683+
FBXO32	1.37408e-16	0.334395	0.35	0.191	5.02928e-12	ZNF683+
ZYX	2.46129e-16	0.321609	0.756	0.558	9.00858e-12	ZNF683+
SET	2.56253e-16	0.337106	0.846	0.683	9.37912e-12	ZNF683+
PSME1	2.98107e-16	0.25212	0.98	0.946	1.0911e-11	ZNF683+
NME2	3.07995e-16	0.344274	0.912	0.84	1.12729e-11	ZNF683+
PIM1	3.38312e-16	0.356085	0.576	0.379	1.23825e-11	ZNF683+
ARPC3	3.62627e-16	0.271048	0.965	0.918	1.32725e-11	ZNF683+
EIF5A	4.25922e-16	0.325159	0.828	0.671	1.55892e-11	ZNF683+
EIF4G2	4.37892e-16	0.313023	0.697	0.471	1.60273e-11	ZNF683+
SEPTIN1	5.08901e-16	0.324716	0.797	0.591	1.86263e-11	ZNF683+
PRDX1	5.74529e-16	0.358131	0.662	0.477	2.10283e-11	ZNF683+
MT2A	5.95833e-16	-0.521592	0.859	0.859	2.18081e-11	ZNF683+
RNASEH2B	6.45248e-16	0.25256	0.42	0.237	2.36167e-11	ZNF683+
DOK2	6.75114e-16	0.353008	0.578	0.369	2.47098e-11	ZNF683+
EID1	7.16029e-16	0.357675	0.859	0.714	2.62074e-11	ZNF683+
ABHD17A	8.1489e-16	-0.418782	0.721	0.764	2.98258e-11	ZNF683+
OSBPL8	1.04695e-15	0.328497	0.609	0.402	3.83193e-11	ZNF683+
NSD3	1.0965e-15	0.325155	0.668	0.454	4.01331e-11	ZNF683+
TNFRSF1B	1.26863e-15	-0.504566	0.352	0.479	4.64332e-11	ZNF683+
TWF2	1.4326e-15	0.342536	0.59	0.396	5.24346e-11	ZNF683+
YBX1	1.47265e-15	0.295408	0.941	0.882	5.39005e-11	ZNF683+
MALT1	1.51755e-15	0.304675	0.436	0.255	5.5544e-11	ZNF683+
MYCBP2	2.21604e-15	0.298946	0.537	0.342	8.11093e-11	ZNF683+
TMPO	2.22881e-15	0.317053	0.465	0.274	8.15767e-11	ZNF683+
FYN	2.23619e-15	-0.467886	0.82	0.831	8.18467e-11	ZNF683+
NEAT1	2.35711e-15	0.359813	0.779	0.598	8.62725e-11	ZNF683+
MAN1A2	2.46047e-15	0.262993	0.4	0.222	9.00555e-11	ZNF683+
ARHGEF1	2.66123e-15	0.330472	0.816	0.636	9.74038e-11	ZNF683+
FDFT1	2.71935e-15	0.261117	0.502	0.302	9.9531e-11	ZNF683+
ITGAE	2.73248e-15	0.255087	0.328	0.175	1.00011e-10	ZNF683+
GIMAP4	2.759e-15	0.322297	0.805	0.619	1.00982e-10	ZNF683+
TBC1D10C	2.79536e-15	0.327423	0.801	0.619	1.02313e-10	ZNF683+
RTRAF	3.22214e-15	0.307132	0.678	0.47	1.17934e-10	ZNF683+
AREG	3.70917e-15	-0.6789	0.076	0.22	1.35759e-10	ZNF683+
F2R	4.06995e-15	-0.452836	0.158	0.311	1.48964e-10	ZNF683+
COX6C	4.16805e-15	0.261858	0.945	0.863	1.52555e-10	ZNF683+
GBP1	4.37552e-15	0.301143	0.432	0.259	1.60148e-10	ZNF683+
OIP5-AS1	7.69736e-15	0.26304	0.375	0.211	2.81731e-10	ZNF683+
ICAM2	8.23212e-15	-0.486158	0.328	0.45	3.01304e-10	ZNF683+
CSK	8.64327e-15	0.30903	0.658	0.451	3.16352e-10	ZNF683+
MATK	8.66116e-15	-0.445926	0.4	0.528	3.17007e-10	ZNF683+
TXN	1.08982e-14	0.300831	0.711	0.508	3.98884e-10	ZNF683+
SYNE1	1.19933e-14	-0.454233	0.432	0.532	4.38965e-10	ZNF683+
CKLF	1.24812e-14	0.299744	0.633	0.413	4.56823e-10	ZNF683+
ATP5MF	1.29223e-14	0.290421	0.828	0.646	4.72969e-10	ZNF683+
PYCARD	1.52712e-14	0.269207	0.445	0.267	5.58941e-10	ZNF683+
MAP4	1.95161e-14	0.282555	0.422	0.251	7.14309e-10	ZNF683+
AKNA	2.35919e-14	-0.541833	0.484	0.569	8.63486e-10	ZNF683+
CEBPB	2.67564e-14	-0.426319	0.457	0.555	9.79311e-10	ZNF683+
AHNAK	3.25059e-14	0.378938	0.912	0.803	1.18975e-09	ZNF683+
CDK6	8.01168e-14	0.285048	0.344	0.194	2.93236e-09	ZNF683+
EMD	8.09904e-14	-0.430104	0.545	0.618	2.96433e-09	ZNF683+
DDX17	8.28624e-14	0.274009	0.746	0.533	3.03285e-09	ZNF683+
PARP1	8.82983e-14	0.297573	0.52	0.332	3.23181e-09	ZNF683+
CLDND1	9.12798e-14	0.274704	0.578	0.388	3.34093e-09	ZNF683+
SEPTIN9	9.48066e-14	0.321737	0.807	0.629	3.47002e-09	ZNF683+
PPP1R18	1.03297e-13	0.310573	0.645	0.447	3.78078e-09	ZNF683+
BIN1	1.22896e-13	0.297831	0.723	0.552	4.49811e-09	ZNF683+
PPP1CC	1.44764e-13	0.256143	0.529	0.328	5.29851e-09	ZNF683+
MZT2A	1.65777e-13	0.295899	0.598	0.396	6.06761e-09	ZNF683+
AC004687.1	1.80279e-13	0.295657	0.482	0.304	6.59839e-09	ZNF683+
NDUFB9	2.27364e-13	0.318548	0.779	0.639	8.32174e-09	ZNF683+
SELENOK	2.72101e-13	-0.38304	0.449	0.548	9.95916e-09	ZNF683+
ATP2B1	3.13673e-13	0.287218	0.41	0.247	1.14808e-08	ZNF683+
ABI3	5.04242e-13	-0.453725	0.246	0.367	1.84558e-08	ZNF683+
TNFAIP3	5.32253e-13	0.363083	0.725	0.562	1.9481e-08	ZNF683+
CEMIP2	5.96658e-13	-0.51716	0.295	0.41	2.18383e-08	ZNF683+
EIF3E	6.4909e-13	0.289526	0.824	0.672	2.37574e-08	ZNF683+
TEX264	6.83082e-13	0.268569	0.488	0.306	2.50015e-08	ZNF683+
EIF3H	7.98906e-13	0.278841	0.846	0.729	2.92408e-08	ZNF683+
GAPDH	8.31453e-13	0.280258	0.998	0.983	3.0432e-08	ZNF683+
GATA3	9.93232e-13	0.334669	0.463	0.291	3.63533e-08	ZNF683+
ZC3HAV1	1.43205e-12	0.283619	0.621	0.423	5.24143e-08	ZNF683+
LCP2	1.46388e-12	0.284056	0.709	0.519	5.35796e-08	ZNF683+
CCL5	1.60719e-12	0.501891	0.924	0.941	5.88249e-08	ZNF683+
S100A4	1.7828e-12	0.257325	0.994	0.975	6.52521e-08	ZNF683+
EZR	2.17706e-12	0.29776	0.842	0.728	7.96825e-08	ZNF683+
CTSC	2.30017e-12	-0.423937	0.572	0.641	8.41886e-08	ZNF683+
RNF213	3.35307e-12	0.300828	0.803	0.656	1.22726e-07	ZNF683+
BTG1	3.6116e-12	-0.257531	0.994	0.991	1.32188e-07	ZNF683+
PNN	3.94895e-12	0.268145	0.572	0.378	1.44535e-07	ZNF683+
SFPQ	4.6569e-12	0.290239	0.633	0.454	1.70447e-07	ZNF683+
SLC25A5	4.83214e-12	0.330561	0.738	0.592	1.76861e-07	ZNF683+
MED15	5.64432e-12	0.271546	0.424	0.261	2.06588e-07	ZNF683+
CCDC167	6.25882e-12	0.252483	0.439	0.276	2.29079e-07	ZNF683+
EIF4A1	7.07131e-12	0.308713	0.832	0.714	2.58817e-07	ZNF683+
PYHIN1	7.98023e-12	-0.439605	0.426	0.505	2.92085e-07	ZNF683+
ANP32B	1.16954e-11	0.259985	0.791	0.613	4.28065e-07	ZNF683+
EIF3A	1.28855e-11	0.28373	0.598	0.427	4.71623e-07	ZNF683+
ITGB2-AS1	1.45477e-11	0.288977	0.457	0.299	5.3246e-07	ZNF683+
TSEN54	2.02002e-11	-0.396454	0.404	0.489	7.39347e-07	ZNF683+
ARGLU1	2.12039e-11	0.295358	0.766	0.617	7.76083e-07	ZNF683+
THEMIS2	2.33093e-11	-0.383685	0.107	0.225	8.53142e-07	ZNF683+
PCBP1	2.65483e-11	0.255228	0.93	0.843	9.71693e-07	ZNF683+
LITAF	2.66026e-11	-0.32501	0.857	0.876	9.7368e-07	ZNF683+
PKM	2.80673e-11	0.256858	0.705	0.517	1.02729e-06	ZNF683+
FBXW5	2.84633e-11	0.278389	0.559	0.385	1.04178e-06	ZNF683+
LCK	2.9325e-11	0.250314	0.869	0.732	1.07333e-06	ZNF683+
PNISR	3.1835e-11	0.258166	0.816	0.678	1.16519e-06	ZNF683+
LPCAT1	3.53615e-11	-0.36267	0.094	0.207	1.29427e-06	ZNF683+
PSMB10	5.74325e-11	0.261186	0.822	0.663	2.10209e-06	ZNF683+
UBE2E3	7.13023e-11	-0.382165	0.176	0.286	2.60974e-06	ZNF683+
TRG-AS1	7.48713e-11	0.26517	0.533	0.362	2.74037e-06	ZNF683+
SERBP1	7.54605e-11	0.265061	0.695	0.516	2.76193e-06	ZNF683+
GMFG	9.01668e-11	0.253303	0.904	0.818	3.3002e-06	ZNF683+
TRBV19	1.50019e-10	-0.982624	0.131	0.25	5.49086e-06	ZNF683+
FOSL2	1.53531e-10	-0.339984	0.123	0.24	5.61937e-06	ZNF683+
UBE2L6	1.5401e-10	0.266974	0.658	0.48	5.63693e-06	ZNF683+
CD81	2.77746e-10	-0.258642	0.787	0.809	1.01658e-05	ZNF683+
SAP30	2.83694e-10	0.262788	0.236	0.13	1.03835e-05	ZNF683+
ENO1	3.15874e-10	0.267541	0.818	0.696	1.15613e-05	ZNF683+
ANP32A	3.19683e-10	0.25649	0.568	0.395	1.17007e-05	ZNF683+
EPB41	3.69446e-10	0.271266	0.656	0.478	1.35221e-05	ZNF683+
SMDT1	3.79418e-10	0.27162	0.697	0.54	1.38871e-05	ZNF683+
FKBP5	4.00684e-10	0.3758	0.66	0.508	1.46654e-05	ZNF683+
FNBP1	4.51578e-10	0.255498	0.703	0.541	1.65282e-05	ZNF683+
TRBC1	4.57263e-10	0.347818	0.6	0.447	1.67363e-05	ZNF683+
CD2	5.33884e-10	0.294714	0.945	0.842	1.95407e-05	ZNF683+
IFITM3	7.4153e-10	0.268898	0.791	0.628	2.71407e-05	ZNF683+
HLA-F	7.43419e-10	-0.280533	0.789	0.82	2.72099e-05	ZNF683+
DNAJB1	8.58593e-10	-0.363013	0.582	0.639	3.14254e-05	ZNF683+
FCRL6	8.70178e-10	-0.381176	0.166	0.279	3.18494e-05	ZNF683+
BHLHE40	1.04382e-09	-0.39188	0.199	0.305	3.82047e-05	ZNF683+
PIK3R1	1.17343e-09	-0.413275	0.762	0.756	4.29486e-05	ZNF683+
APLP2	1.66979e-09	-0.323784	0.102	0.205	6.11161e-05	ZNF683+
RAB9A	2.40516e-09	-0.356384	0.197	0.299	8.80313e-05	ZNF683+
BAX	2.62416e-09	0.285031	0.707	0.529	9.60469e-05	ZNF683+
DNAJB6	3.85656e-09	-0.356386	0.391	0.468	0.000141154	ZNF683+
KLF6	5.50127e-09	0.266904	0.816	0.706	0.000201352	ZNF683+
RAP1B	1.05679e-08	-0.271722	0.773	0.786	0.000386794	ZNF683+
CD300A	1.35797e-08	-0.368283	0.232	0.322	0.000497032	ZNF683+
ITGB2	1.50822e-08	-0.33681	0.855	0.85	0.000552024	ZNF683+
MTSS1	3.40177e-08	-0.37007	0.148	0.236	0.00124508	ZNF683+
SRSF7	4.26813e-08	-0.279033	0.754	0.758	0.00156218	ZNF683+
EML4	5.49432e-08	-0.388324	0.66	0.655	0.00201097	ZNF683+
SRRT	6.06835e-08	-0.430571	0.26	0.339	0.00222108	ZNF683+
SYTL2	6.43756e-08	-0.300062	0.127	0.223	0.00235621	ZNF683+
UBE2F	9.94418e-08	-0.324772	0.232	0.313	0.00363967	ZNF683+
UPP1	1.32868e-07	-0.322571	0.328	0.41	0.00486309	ZNF683+
VAV3	1.74271e-07	-0.292477	0.143	0.233	0.00637851	ZNF683+
SAMD3	2.01828e-07	-0.292342	0.477	0.532	0.0073871	ZNF683+
DHRS7	2.37856e-07	-0.274019	0.578	0.6	0.00870577	ZNF683+
MMP24OS	2.68347e-07	-0.32157	0.389	0.446	0.00982176	ZNF683+
GNG2	2.80772e-07	-0.306767	0.543	0.582	0.0102766	ZNF683+
CMC1	2.85067e-07	-0.591945	0.176	0.255	0.0104337	ZNF683+
LAPTM4A	3.10191e-07	-0.287678	0.338	0.404	0.0113533	ZNF683+
PLEKHA1	3.10852e-07	-0.286721	0.158	0.245	0.0113775	ZNF683+
SYAP1	3.12973e-07	-0.390262	0.291	0.359	0.0114551	ZNF683+
ADGRE5	9.00527e-07	-0.294207	0.66	0.674	0.0329602	ZNF683+
LGALS1	9.98442e-07	0.410886	0.709	0.614	0.036544	ZNF683+
SLA2	1.16716e-06	-0.383237	0.262	0.332	0.0427192	ZNF683+
ATP5IF1	1.19779e-06	-0.260555	0.76	0.759	0.0438403	ZNF683+
IQGAP2	1.21834e-06	-0.307683	0.531	0.57	0.0445926	ZNF683+
CYTOR	1.25188e-06	0.261457	0.539	0.41	0.04582	ZNF683+
CDK2AP2	1.27623e-06	-0.332246	0.377	0.435	0.0467112	ZNF683+
CLEC2B	2.42097e-06	-0.267236	0.719	0.725	0.08861	ZNF683+
AOAH	2.98444e-06	-0.352222	0.158	0.232	0.109234	ZNF683+
RNF125	4.56879e-06	-0.308967	0.471	0.503	0.167222	ZNF683+
DNAJC1	5.19381e-06	-0.25405	0.281	0.353	0.190099	ZNF683+
TERF1	5.37338e-06	-0.391915	0.201	0.269	0.196671	ZNF683+
SATB1	5.52697e-06	-0.318647	0.156	0.226	0.202292	ZNF683+
RNF166	5.99224e-06	-0.278895	0.461	0.477	0.219322	ZNF683+
PHF20	6.93594e-06	-0.312318	0.463	0.491	0.253862	ZNF683+
CNOT6L	8.62351e-06	-0.363742	0.449	0.467	0.315629	ZNF683+
GTF3C1	9.5073e-06	-0.320408	0.182	0.248	0.347977	ZNF683+
MRPL10	1.14824e-05	-0.269071	0.305	0.368	0.420268	ZNF683+
PITPNC1	1.44181e-05	-0.257723	0.348	0.409	0.527718	ZNF683+
TMEM109	1.94896e-05	-0.263913	0.305	0.357	0.713338	ZNF683+
SIPA1	2.47786e-05	-0.254255	0.287	0.35	0.906922	ZNF683+
CCNH	2.6083e-05	-0.306509	0.48	0.491	0.954665	ZNF683+
PDE4D	2.71268e-05	-0.296884	0.227	0.289	0.992868	ZNF683+
VPS37B	2.99381e-05	-0.263929	0.197	0.259	1	ZNF683+
DYNLT1	3.48882e-05	-0.252055	0.439	0.468	1	ZNF683+
CRYBG1	4.12667e-05	-0.29522	0.467	0.49	1	ZNF683+
HERPUD1	4.1906e-05	-0.253481	0.621	0.626	1	ZNF683+
RNF115	4.39082e-05	-0.30339	0.299	0.339	1	ZNF683+
USP36	8.77544e-05	-0.266788	0.158	0.216	1	ZNF683+
SOCS1	0.000146191	-0.30412	0.412	0.438	1	ZNF683+
CMIP	0.000647886	-0.261228	0.184	0.23	1	ZNF683+
CD5	0.000760353	-0.280051	0.445	0.442	1	ZNF683+
LTB	0	1.6831	0.955	0.424	0	CM
LINC02446	0	1.54643	0.571	0.098	0	CM
LEF1	0	1.4352	0.678	0.102	0	CM
NOSIP	0	1.42558	0.785	0.358	0	CM
MAL	0	1.41478	0.58	0.021	0	CM
PRKCQ-AS1	0	1.26096	0.764	0.352	0	CM
CISH	0	1.16257	0.478	0.081	0	CM
TCF7	0	1.14076	0.71	0.217	0	CM
ARHGAP15	0	1.08187	0.854	0.481	0	CM
CCR7	0	1.05381	0.435	0.037	0	CM
LDHB	0	1.00726	0.937	0.717	0	CM
INPP4B	0	0.995602	0.547	0.152	0	CM
RCAN3	0	0.961507	0.534	0.107	0	CM
NELL2	0	0.902138	0.478	0.093	0	CM
ARMH1	0	0.893347	0.416	0.061	0	CM
CD27	0	0.882948	0.545	0.148	0	CM
SESN3	0	0.805388	0.333	0.052	0	CM
RPS13	0	0.727387	0.999	0.998	0	CM
SPINT2	0	0.684451	0.322	0.018	0	CM
RPL9	0	0.639914	0.999	0.996	0	CM
RPS8	0	0.63116	1	0.999	0	CM
RPL22	0	0.62351	0.999	0.992	0	CM
RPL36	0	0.622958	0.999	0.998	0	CM
RPL32	0	0.615127	1	0.999	0	CM
RPS5	0	0.591895	0.999	0.996	0	CM
RPL5	0	0.578436	0.999	0.997	0	CM
RPL8	0	0.567218	0.999	0.998	0	CM
RPL39	0	0.563511	1	0.998	0	CM
RPL13	0	0.548047	1	0.999	0	CM
RPL11	0	0.547138	1	0.999	0	CM
RPL18	0	0.533371	0.999	0.999	0	CM
RPS12	0	0.527072	1	0.999	0	CM
RPL12	0	0.516492	0.999	0.998	0	CM
RPS28	0	0.487583	0.999	0.999	0	CM
RPS25	0	0.487131	0.999	0.998	0	CM
RPL34	0	0.475131	1	0.999	0	CM
RPS18	0	0.470544	1	0.999	0	CM
EEF1A1	0	0.446606	1	1	0	CM
RPS3A	0	0.441582	1	0.999	0	CM
RPL10	0	0.434771	1	1	0	CM
RPS23	0	0.431811	1	0.999	0	CM
RPL30	0	0.406049	1	0.999	0	CM
RPL28	0	0.379231	1	0.999	0	CM
HLA-A	0	-0.509892	1	1	0	CM
HLA-B	0	-0.548367	1	1	0	CM
HLA-C	0	-0.572187	1	1	0	CM
MT-CO1	0	-0.651072	1	1	0	CM
GZMM	0	-1.08188	0.574	0.887	0	CM
LITAF	0	-1.08616	0.628	0.907	0	CM
CTSW	0	-1.1892	0.642	0.916	0	CM
SRGN	0	-1.34208	0.786	0.982	0	CM
ZFP36	0	-1.37217	0.666	0.931	0	CM
CCL5	0	-1.43062	0.534	0.992	0	CM
EFHD2	0	-1.57826	0.254	0.743	0	CM
KLRD1	0	-1.77505	0.138	0.687	0	CM
CCL4	0	-1.9659	0.095	0.724	0	CM
KLRB1	0	-2.10286	0.156	0.733	0	CM
GZMA	0	-2.27871	0.19	0.834	0	CM
PRF1	0	-2.39692	0.261	0.928	0	CM
CST7	0	-2.51807	0.427	0.98	0	CM
FGFBP2	0	-2.55654	0.08	0.712	0	CM
GNLY	0	-2.80155	0.102	0.637	0	CM
GZMB	0	-2.98087	0.103	0.816	0	CM
GZMH	0	-3.03688	0.1	0.85	0	CM
NKG7	0	-3.29477	0.369	0.985	0	CM
RPLP1	1.29281e-307	0.538822	1	0.999	4.73182e-303	CM
PIM1	3.7274e-297	1.07603	0.754	0.34	1.36427e-292	CM
RPL19	2.87568e-295	0.391842	1	0.999	1.05253e-290	CM
TXK	1.03183e-294	0.559524	0.261	0.033	3.7766e-290	CM
ZEB2	1.72549e-287	-1.4317	0.069	0.574	6.31546e-283	CM
BIRC3	9.20153e-287	0.865536	0.431	0.103	3.36785e-282	CM
B2M	2.04641e-285	-0.349014	1	1	7.49007e-281	CM
RPL35A	6.46096e-283	0.399043	1	0.998	2.36478e-278	CM
RPSA	1.10561e-282	0.518106	1	0.998	4.04665e-278	CM
RPL18A	2.21407e-280	0.407032	1	0.999	8.10373e-276	CM
MT2A	5.36346e-276	-1.26056	0.588	0.893	1.96308e-271	CM
CD8A	8.72617e-268	-0.894566	0.855	0.972	3.19387e-263	CM
MYC	1.86948e-267	0.762063	0.392	0.088	6.84248e-263	CM
RPLP0	7.29269e-263	0.566657	0.999	0.997	2.6692e-258	CM
CTSC	2.38241e-262	-1.23783	0.269	0.686	8.71985e-258	CM
MYL6	5.07012e-262	-0.728068	0.948	0.989	1.85571e-257	CM
SH2D2A	1.36028e-261	-1.45028	0.339	0.74	4.97878e-257	CM
PTPRC	5.95219e-260	-0.717343	0.966	0.995	2.17856e-255	CM
VIM	9.17945e-260	0.799108	0.996	0.953	3.35977e-255	CM
TMSB4X	2.248e-259	-0.501842	1	0.999	8.22789e-255	CM
RPS21	1.53841e-249	0.344993	1	0.999	5.63075e-245	CM
ADGRG1	1.30788e-245	-1.34883	0.061	0.525	4.78697e-241	CM
EEF1B2	1.70199e-245	0.577062	0.997	0.993	6.22945e-241	CM
RPL37	4.88842e-236	0.364586	0.999	0.998	1.78921e-231	CM
RPS6	1.3515e-235	0.419635	1	0.999	4.94662e-231	CM
SH3BGRL3	1.10868e-233	-0.703159	0.991	0.996	4.05788e-229	CM
DUSP2	2.47071e-228	-1.33132	0.389	0.775	9.04305e-224	CM
CYBA	3.5235e-227	-0.682822	0.944	0.988	1.28964e-222	CM
RPL29	9.44588e-227	0.37207	1	0.999	3.45729e-222	CM
PLP2	1.43401e-225	0.904649	0.837	0.51	5.24861e-221	CM
TPT1	6.49171e-225	0.44317	1	0.999	2.37603e-220	CM
RPS27A	9.12463e-221	0.305977	1	1	3.33971e-216	CM
RACK1	4.69423e-217	0.452215	0.999	0.997	1.71813e-212	CM
SERINC5	1.49147e-215	0.561994	0.315	0.069	5.45894e-211	CM
RPS2	2.03625e-215	0.379289	0.999	0.999	7.45287e-211	CM
RPLP2	8.01836e-215	0.360767	0.999	0.997	2.9348e-210	CM
RPS15	1.74028e-214	0.333397	1	0.999	6.3696e-210	CM
ITGB2	2.74166e-213	-0.984441	0.704	0.869	1.00348e-208	CM
METRNL	9.86138e-213	-1.38882	0.127	0.547	3.60936e-208	CM
CALM1	3.76413e-211	-0.603243	0.968	0.993	1.37771e-206	CM
EEF1G	7.43948e-207	0.545807	0.994	0.977	2.72292e-202	CM
PLEK	9.72828e-207	-1.16797	0.047	0.454	3.56065e-202	CM
RPS9	4.94731e-200	0.38095	1	0.997	1.81076e-195	CM
RPL13A	8.02612e-200	0.501357	0.998	0.992	2.93764e-195	CM
TNFSF8	9.45866e-200	0.747462	0.496	0.174	3.46197e-195	CM
PRKCA	2.22809e-199	0.468619	0.245	0.045	8.15504e-195	CM
SYTL3	2.34033e-196	-1.35641	0.373	0.707	8.56585e-192	CM
CAPG	3.0833e-194	0.463848	0.223	0.038	1.12852e-189	CM
FYN	3.76621e-194	-0.947563	0.62	0.857	1.37847e-189	CM
C1orf162	1.45614e-192	0.637595	0.371	0.103	5.32963e-188	CM
FXYD5	4.0065e-192	0.624064	0.987	0.935	1.46642e-187	CM
RPL4	9.30898e-191	0.538886	0.995	0.982	3.40718e-186	CM
LSR	3.26948e-190	0.597962	0.379	0.106	1.19666e-185	CM
RPS14	3.06701e-189	0.263563	1	0.999	1.12256e-184	CM
GPR183	3.00366e-188	0.659042	0.395	0.117	1.09937e-183	CM
ITGA4	9.78742e-187	-0.929148	0.422	0.772	3.58229e-182	CM
PPP2R5C	1.2188e-185	-0.869344	0.564	0.827	4.46092e-181	CM
ABHD17A	1.93627e-181	-0.848581	0.526	0.793	7.08695e-177	CM
PABPC1	3.51349e-181	0.589986	0.977	0.897	1.28597e-176	CM
APMAP	1.53935e-179	-0.948811	0.217	0.584	5.63416e-175	CM
IL7R	2.8642e-179	0.660691	0.996	0.777	1.04833e-174	CM
CLEC2B	3.80507e-178	-0.886052	0.457	0.759	1.39269e-173	CM
RPS4X	2.38378e-176	0.312839	1	0.998	8.72488e-172	CM
RPL14	4.54358e-175	0.31673	1	0.999	1.663e-170	CM
TMEM123	1.05238e-173	0.760402	0.69	0.368	3.85183e-169	CM
EEF2	3.28074e-173	0.532707	0.987	0.962	1.20078e-168	CM
PASK	1.34797e-171	0.511604	0.263	0.059	4.93372e-167	CM
CD99	2.52797e-171	-0.643139	0.917	0.965	9.25263e-167	CM
SH3YL1	1.9824e-170	0.515393	0.277	0.066	7.25579e-166	CM
HLA-DPA1	3.20058e-169	-0.9613	0.456	0.728	1.17144e-164	CM
SPON2	3.35508e-169	-1.24178	0.103	0.464	1.22799e-164	CM
HLA-DPB1	4.09308e-168	-0.85509	0.576	0.807	1.49811e-163	CM
LPAR6	3.96159e-167	0.679111	0.354	0.107	1.44998e-162	CM
TGFB1	1.21406e-165	-0.744497	0.716	0.886	4.44357e-161	CM
UBC	3.88643e-164	-0.5083	0.987	0.996	1.42247e-159	CM
GAS5	1.86254e-163	0.692193	0.91	0.712	6.81707e-159	CM
RPL10A	4.88636e-162	0.379108	0.999	0.997	1.78846e-157	CM
STT3B	2.04666e-159	0.72432	0.569	0.265	7.49099e-155	CM
FLNA	1.65365e-158	-0.812223	0.576	0.803	6.05252e-154	CM
C1orf21	7.47754e-157	-0.908768	0.054	0.398	2.73685e-152	CM
AP3M2	6.09835e-156	0.550362	0.318	0.092	2.23206e-151	CM
TESPA1	9.817e-156	0.617173	0.41	0.147	3.59312e-151	CM
PYHIN1	2.0498e-155	-0.907923	0.202	0.54	7.50246e-151	CM
TRAT1	1.46095e-154	0.604481	0.378	0.124	5.34723e-150	CM
ARPC2	1.62122e-153	-0.62493	0.893	0.955	5.93382e-149	CM
RPL3	7.48394e-153	0.290383	0.999	0.999	2.7392e-148	CM
RPS16	8.18792e-149	0.361135	0.997	0.997	2.99686e-144	CM
PRSS23	5.75594e-148	-0.923503	0.028	0.351	2.10673e-143	CM
MAP3K8	6.26561e-148	-0.944778	0.086	0.42	2.29328e-143	CM
RPL21	1.57934e-147	0.316486	0.998	0.998	5.78055e-143	CM
TBX21	5.25605e-147	-0.88117	0.095	0.427	1.92377e-142	CM
FXYD7	5.67792e-147	0.575037	0.319	0.095	2.07818e-142	CM
MT-CO2	1.24654e-146	-0.313046	1	1	4.56248e-142	CM
CD81	2.42825e-146	-0.683062	0.639	0.83	8.88763e-142	CM
SNHG29	6.54945e-146	0.58609	0.95	0.829	2.39716e-141	CM
TGFBR3	2.44506e-145	-0.892945	0.099	0.427	8.94915e-141	CM
CITED4	2.61973e-145	0.459397	0.284	0.077	9.58846e-141	CM
COTL1	9.73796e-145	0.554671	0.721	0.377	3.56419e-140	CM
TPST2	5.85423e-144	-0.849541	0.185	0.511	2.1427e-139	CM
S1PR5	1.4238e-143	-0.857933	0.036	0.352	5.21125e-139	CM
MT-ND5	1.14294e-142	-0.475333	0.998	0.999	4.18326e-138	CM
HLA-DRB1	1.08588e-141	-1.2234	0.259	0.563	3.97444e-137	CM
FLT3LG	9.08347e-141	0.695223	0.689	0.389	3.32464e-136	CM
WDR86-AS1	3.99565e-140	0.473421	0.267	0.072	1.46245e-135	CM
LDLRAP1	6.58809e-139	0.513093	0.328	0.105	2.41131e-134	CM
RPL24	7.4959e-139	0.333545	0.998	0.996	2.74358e-134	CM
RAP1B	4.72424e-137	-0.70629	0.635	0.804	1.72912e-132	CM
SARAF	1.67606e-136	0.489806	0.986	0.952	6.13453e-132	CM
SYNE1	6.6286e-135	-0.837512	0.261	0.562	2.42613e-130	CM
MATK	1.33193e-131	-0.77532	0.248	0.558	4.875e-127	CM
CX3CR1	1.26425e-129	-0.88024	0.021	0.312	4.6273e-125	CM
CDC14A	2.9391e-129	0.561505	0.421	0.17	1.07574e-124	CM
CD74	1.01859e-128	-1.08564	0.837	0.916	3.72812e-124	CM
SUSD3	7.44129e-126	0.406734	0.233	0.061	2.72359e-121	CM
NPM1	9.06943e-126	0.478589	0.98	0.938	3.3195e-121	CM
PFN1	1.23276e-125	-0.676152	0.991	0.991	4.51204e-121	CM
LINC02273	2.00561e-125	0.374547	0.209	0.05	7.34074e-121	CM
DGKA	1.79437e-123	0.523456	0.412	0.163	6.56757e-119	CM
SAMD3	1.80902e-123	-0.747173	0.27	0.563	6.62119e-119	CM
BCL2	1.86958e-123	0.621614	0.569	0.285	6.84287e-119	CM
SOCS3	2.12469e-123	0.527088	0.332	0.115	7.77658e-119	CM
RPL17	4.00895e-122	0.294503	0.999	0.998	1.46732e-117	CM
C12orf75	1.3318e-121	-0.836706	0.238	0.529	4.87452e-117	CM
ABI3	2.00382e-120	-0.786611	0.106	0.396	7.33419e-116	CM
TNFRSF1B	2.73119e-120	-0.808385	0.222	0.506	9.99644e-116	CM
CD82	9.49099e-120	0.404072	0.256	0.074	3.4738e-115	CM
TOB1	2.44545e-119	0.659682	0.497	0.238	8.95058e-115	CM
FCRL6	4.50545e-118	-0.773394	0.031	0.305	1.64904e-113	CM
PPIA	6.15109e-118	-0.43386	0.975	0.989	2.25136e-113	CM
UBALD2	4.02105e-116	0.642839	0.746	0.496	1.47174e-111	CM
DBI	5.35635e-116	-0.656222	0.506	0.72	1.96048e-111	CM
TRAV30	1.56025e-114	-1.27994	0.057	0.336	5.71068e-110	CM
MAF	1.57843e-114	-0.762386	0.074	0.359	5.77721e-110	CM
AKNA	3.12784e-114	-0.829671	0.334	0.595	1.14482e-109	CM
MYBL1	1.59398e-113	-0.751226	0.361	0.632	5.83414e-109	CM
SLC9A3R1	1.80751e-113	-0.733769	0.436	0.67	6.61567e-109	CM
HLA-E	1.60382e-112	-0.383974	0.992	0.997	5.87013e-108	CM
TXNIP	9.71121e-112	0.410007	1	0.994	3.5544e-107	CM
TRABD2A	3.01466e-111	0.439457	0.274	0.089	1.1034e-106	CM
TAB2	7.26272e-111	0.504404	0.354	0.137	2.65823e-106	CM
CCL4L2	1.01263e-110	-0.764407	0.048	0.315	3.70631e-106	CM
TRADD	1.76956e-109	0.645752	0.595	0.336	6.47678e-105	CM
UBB	7.20505e-109	-0.541141	0.792	0.909	2.63712e-104	CM
EIF3E	1.42271e-108	0.565859	0.839	0.657	5.20727e-104	CM
HSP90AA1	1.98951e-107	-0.588467	0.789	0.89	7.2818e-103	CM
GSTK1	6.16715e-107	0.539794	0.921	0.786	2.25724e-102	CM
RPL7	8.3711e-107	0.405497	0.982	0.957	3.0639e-102	CM
H3F3B	5.68279e-106	-0.41273	0.99	0.995	2.07996e-101	CM
PTGER2	4.88745e-105	0.658606	0.696	0.457	1.78885e-100	CM
GPR65	4.04147e-104	-0.739029	0.239	0.505	1.47922e-99	CM
RPL38	5.08205e-104	0.337629	0.996	0.991	1.86008e-99	CM
APOBEC3G	1.18475e-103	-0.768813	0.234	0.496	4.33629e-99	CM
GNG2	5.94194e-103	-0.671141	0.369	0.608	2.17481e-98	CM
PAG1	1.12245e-102	0.528557	0.358	0.146	4.10827e-98	CM
SCML4	1.29553e-102	0.527932	0.446	0.207	4.74175e-98	CM
SERF2	4.14796e-101	-0.366468	0.987	0.99	1.5182e-96	CM
OAZ1	8.85833e-100	-0.457427	0.88	0.947	3.24224e-95	CM
SELL	1.97074e-99	0.69404	0.45	0.212	7.2131e-95	CM
FCGR3A	7.96948e-99	-0.861224	0.022	0.259	2.91691e-94	CM
UGCG	9.20571e-99	0.480064	0.289	0.105	3.36938e-94	CM
ZFAS1	9.09087e-96	0.536602	0.859	0.7	3.32735e-91	CM
IFITM2	9.23782e-96	-0.558089	0.868	0.927	3.38113e-91	CM
RPS19	3.1299e-95	0.260528	1	0.999	1.14557e-90	CM
GSTP1	3.48875e-95	-0.589759	0.552	0.736	1.27692e-90	CM
KLF6	6.57365e-95	0.637426	0.861	0.691	2.40602e-90	CM
TSEN54	8.77068e-95	-0.65649	0.268	0.514	3.21016e-90	CM
AQP3	4.35541e-94	0.369713	0.261	0.089	1.59412e-89	CM
TRBC2	4.61614e-94	-0.626931	0.652	0.825	1.68955e-89	CM
SNHG8	3.74756e-93	0.540549	0.817	0.634	1.37164e-88	CM
FAM102A	2.1615e-92	0.347986	0.211	0.064	7.91132e-88	CM
CALR	1.02674e-91	-0.691407	0.585	0.744	3.75797e-87	CM
CLIC1	1.03866e-91	-0.582389	0.76	0.857	3.80161e-87	CM
TAGAP	2.50459e-91	0.598983	0.679	0.437	9.16704e-87	CM
CFL1	2.79861e-91	-0.419989	0.994	0.991	1.02432e-86	CM
PTP4A2	3.83981e-91	-0.547363	0.679	0.81	1.40541e-86	CM
GATA3	7.38773e-91	0.599688	0.504	0.271	2.70398e-86	CM
DDIT4	8.88249e-91	-0.689144	0.54	0.732	3.25108e-86	CM
PPP1CA	4.34854e-90	-0.557057	0.62	0.761	1.59161e-85	CM
F2R	1.19389e-89	-0.64728	0.092	0.333	4.36975e-85	CM
PLAAT4	2.73531e-89	-0.524146	0.798	0.886	1.00115e-84	CM
NCK2	1.15673e-88	0.536631	0.556	0.314	4.23375e-84	CM
HERPUD1	3.09856e-88	-0.657125	0.439	0.649	1.1341e-83	CM
HINT1	7.09248e-88	0.392336	0.973	0.93	2.59592e-83	CM
RHOH	7.40461e-88	0.559501	0.64	0.407	2.71016e-83	CM
FTH1	1.62664e-87	-1.15209	0.998	0.998	5.95368e-83	CM
HCST	1.94872e-87	-0.493572	0.93	0.962	7.1325e-83	CM
NOP53	2.657e-87	0.400594	0.953	0.901	9.72489e-83	CM
KLF3	1.34511e-86	-0.664777	0.377	0.592	4.92323e-82	CM
GBP5	2.08526e-86	-0.674178	0.244	0.491	7.63225e-82	CM
ATP5IF1	2.74545e-86	-0.57426	0.631	0.775	1.00486e-81	CM
NFKB1	5.99815e-86	0.467395	0.354	0.156	2.19538e-81	CM
ACTN4	1.63756e-85	-0.638476	0.213	0.453	5.99363e-81	CM
RHOC	2.17884e-85	-0.635097	0.201	0.441	7.97477e-81	CM
RAB5IF	3.63418e-85	-0.631169	0.267	0.499	1.33015e-80	CM
MT1E	2.21835e-84	-0.658423	0.125	0.362	8.1194e-80	CM
CAMK4	2.59884e-84	0.468968	0.489	0.257	9.51202e-80	CM
AHR	2.79402e-84	0.351731	0.211	0.068	1.02264e-79	CM
LAG3	4.81214e-84	-0.622177	0.13	0.372	1.76129e-79	CM
PIM2	4.9935e-84	0.504827	0.461	0.236	1.82767e-79	CM
IFNGR1	6.92945e-84	-0.729904	0.137	0.37	2.53625e-79	CM
THOC3	7.38474e-84	0.407986	0.301	0.12	2.70289e-79	CM
ANK3	1.47789e-83	0.352313	0.231	0.078	5.40922e-79	CM
GPR171	5.12327e-83	0.494249	0.417	0.202	1.87517e-78	CM
TTC39C	2.59317e-81	0.516088	0.57	0.332	9.49126e-77	CM
S100A6	3.87392e-81	-0.402512	0.991	0.987	1.41789e-76	CM
COX7C	4.63597e-81	0.354033	0.983	0.952	1.69681e-76	CM
PIK3IP1	4.77913e-80	0.542941	0.642	0.42	1.74921e-75	CM
LSP1	1.53171e-79	-0.463669	0.834	0.889	5.60622e-75	CM
SLA2	1.4116e-78	-0.716906	0.132	0.354	5.16661e-74	CM
CREM	6.64856e-78	-0.802459	0.197	0.417	2.43344e-73	CM
MRPL10	1.29921e-77	-0.581013	0.162	0.392	4.75523e-73	CM
MDFIC	1.04736e-76	0.489063	0.549	0.319	3.83345e-72	CM
IRF1	4.36411e-76	-0.643357	0.448	0.655	1.59731e-71	CM
PTMS	7.44517e-76	-0.605026	0.064	0.277	2.72501e-71	CM
SMDT1	3.93336e-75	0.495697	0.73	0.522	1.43965e-70	CM
ARL6IP1	4.37404e-75	-0.53251	0.506	0.682	1.60094e-70	CM
ENC1	3.30033e-74	-0.516071	0.016	0.202	1.20795e-69	CM
UBXN11	3.84161e-74	0.484067	0.292	0.126	1.40607e-69	CM
AOAH	4.42498e-74	-0.628023	0.051	0.251	1.61959e-69	CM
SOCS1	9.35323e-74	0.499565	0.641	0.411	3.42338e-69	CM
CHST12	2.1226e-73	-0.571689	0.174	0.393	7.76891e-69	CM
CYTOR	2.75639e-73	-0.598004	0.211	0.44	1.00886e-68	CM
CDK2AP2	1.53724e-72	-0.594932	0.241	0.457	5.62645e-68	CM
GAPDH	2.2639e-72	-0.375562	0.974	0.984	8.2861e-68	CM
CD300A	1.0156e-71	-0.581503	0.13	0.342	3.71721e-67	CM
PLAC8	1.02516e-71	-0.641665	0.226	0.439	3.75217e-67	CM
CEMIP2	1.27272e-71	-0.651132	0.216	0.43	4.65827e-67	CM
ARHGAP5	4.3873e-71	0.349777	0.216	0.078	1.6058e-66	CM
ARL4C	5.05005e-71	-0.422619	0.844	0.916	1.84837e-66	CM
POMP	6.21929e-71	-0.521741	0.359	0.56	2.27632e-66	CM
HOPX	1.17737e-70	-0.628012	0.18	0.405	4.30927e-66	CM
CD2	3.42112e-70	-0.494937	0.765	0.855	1.25216e-65	CM
EIF1	6.43116e-70	-0.2661	0.996	0.998	2.35387e-65	CM
ASCL2	1.48675e-69	-0.558367	0.022	0.201	5.44165e-65	CM
RGCC	1.64368e-69	0.391897	0.258	0.104	6.01604e-65	CM
LYAR	3.26366e-69	-0.495897	0.378	0.617	1.19453e-64	CM
KLF9	6.24241e-69	0.441887	0.436	0.233	2.28479e-64	CM
SUB1	6.98072e-69	-0.44524	0.708	0.813	2.55501e-64	CM
CA5B	2.18666e-68	0.432873	0.416	0.217	8.00339e-64	CM
IER2	2.46498e-68	-0.575054	0.257	0.473	9.02208e-64	CM
MSN	1.89508e-67	-0.514873	0.61	0.742	6.93618e-63	CM
DNAJB6	1.21444e-66	-0.533013	0.287	0.488	4.44498e-62	CM
ARHGDIB	4.84656e-66	-0.283209	0.991	0.993	1.77389e-61	CM
CTSD	1.18813e-65	-0.551083	0.31	0.5	4.34868e-61	CM
S100A4	1.35125e-65	-0.496552	0.975	0.976	4.94573e-61	CM
ADRB2	1.71106e-65	-0.48034	0.034	0.213	6.26267e-61	CM
H3F3A	2.4444e-65	-0.359695	0.917	0.953	8.94675e-61	CM
CYLD	6.57591e-65	0.479105	0.509	0.309	2.40685e-60	CM
PDIA3	2.37772e-63	-0.44675	0.652	0.782	8.70271e-59	CM
UBE2F	4.03649e-63	-0.514083	0.137	0.332	1.4774e-58	CM
DDX5	9.00973e-63	-0.333494	0.97	0.985	3.29765e-58	CM
SIRPG	1.00666e-62	0.305538	0.226	0.089	3.68446e-58	CM
SSBP4	2.58059e-62	-0.523894	0.388	0.56	9.44524e-58	CM
MIR4435-2HG	2.79746e-62	-0.480432	0.042	0.218	1.0239e-57	CM
SNHG32	4.93694e-62	0.39539	0.417	0.223	1.80697e-57	CM
CLEC2D	7.37758e-62	-0.503692	0.424	0.604	2.70027e-57	CM
SLAMF7	9.60297e-62	-0.460495	0.037	0.207	3.51478e-57	CM
MT-ATP6	1.32034e-61	-0.267988	1	1	4.83259e-57	CM
CD69	1.59185e-61	0.406683	0.885	0.743	5.82632e-57	CM
ITGAL	1.65299e-61	-0.544247	0.228	0.425	6.05012e-57	CM
GUK1	3.48433e-61	-0.385431	0.789	0.864	1.2753e-56	CM
LPCAT1	5.13704e-61	-0.490241	0.05	0.223	1.88021e-56	CM
RUNX3	7.41402e-60	-0.511102	0.274	0.465	2.71361e-55	CM
SRSF7	1.12323e-59	-0.464337	0.648	0.772	4.11112e-55	CM
CBLB	1.31961e-59	-0.491203	0.333	0.525	4.82991e-55	CM
EIF3H	1.40222e-59	0.394206	0.856	0.718	5.13228e-55	CM
ARPC3	1.64328e-59	-0.360738	0.893	0.923	6.01457e-55	CM
RPS26	1.7595e-59	-0.323494	0.946	0.962	6.43994e-55	CM
FOSL2	5.14481e-59	-0.479501	0.077	0.256	1.88305e-54	CM
MYL12B	5.39742e-59	-0.35021	0.903	0.941	1.97551e-54	CM
EML4	6.14141e-59	-0.570762	0.537	0.67	2.24782e-54	CM
SYAP1	3.75547e-58	-0.54424	0.185	0.379	1.37454e-53	CM
SEPTIN7	5.80214e-58	-0.401591	0.741	0.839	2.12364e-53	CM
PAXX	7.42193e-58	-0.433617	0.646	0.761	2.7165e-53	CM
SERP1	9.80585e-58	0.429513	0.798	0.648	3.58904e-53	CM
RPS4Y1	1.57651e-57	0.298896	0.982	0.967	5.7702e-53	CM
EZR	2.6584e-57	-0.507048	0.619	0.747	9.73003e-53	CM
NDUFB2	2.2574e-56	-0.444109	0.538	0.688	8.26232e-52	CM
NFIL3	4.46356e-56	-0.46469	0.068	0.239	1.63371e-51	CM
DNAJC1	5.03173e-56	-0.491021	0.182	0.371	1.84166e-51	CM
WIPF1	6.73081e-56	-0.451834	0.518	0.664	2.46354e-51	CM
RNF166	8.11002e-56	-0.474324	0.313	0.497	2.96835e-51	CM
IL2RG	1.85661e-55	-0.38613	0.874	0.922	6.79538e-51	CM
TNFSF10	3.75203e-55	0.3698	0.257	0.117	1.37328e-50	CM
TRBV29-1	2.20622e-54	-1.41878	0.045	0.204	8.07498e-50	CM
HLA-DRB5	3.24794e-54	-0.583827	0.056	0.217	1.18878e-49	CM
THEMIS2	6.91148e-54	-0.472204	0.073	0.239	2.52967e-49	CM
SYTL2	7.31273e-54	-0.475535	0.074	0.238	2.67653e-49	CM
CD247	1.4478e-53	-0.447778	0.469	0.629	5.29908e-49	CM
CASK	2.56901e-53	0.28439	0.217	0.091	9.40284e-49	CM
SNHG6	5.14668e-53	0.351867	0.917	0.845	1.88374e-48	CM
RBM38	8.91699e-53	-0.470561	0.288	0.468	3.26371e-48	CM
MYO1F	1.21828e-52	-0.476523	0.22	0.403	4.45903e-48	CM
IL6ST	1.26933e-52	0.318071	0.23	0.1	4.64586e-48	CM
NCF1	3.12855e-52	0.273654	0.216	0.091	1.14508e-47	CM
LCP1	6.11751e-52	-0.408347	0.787	0.847	2.23907e-47	CM
YWHAB	6.54501e-52	-0.383433	0.865	0.917	2.39554e-47	CM
CTSA	7.6457e-52	0.481722	0.353	0.196	2.7984e-47	CM
CNN2	1.32946e-51	0.394395	0.683	0.485	4.86594e-47	CM
KLRG1	2.25062e-51	-0.567123	0.233	0.408	8.23748e-47	CM
SELENOK	2.33099e-51	-0.446037	0.4	0.563	8.53165e-47	CM
NFKBIZ	3.1577e-51	0.342743	0.287	0.139	1.15575e-46	CM
PTGDR	6.74546e-51	-0.462764	0.109	0.28	2.4689e-46	CM
YWHAQ	1.16872e-50	-0.457271	0.489	0.63	4.27764e-46	CM
LYST	1.76027e-50	-0.499873	0.139	0.307	6.44278e-46	CM
AC119396.1	3.0004e-50	0.300102	0.273	0.129	1.09818e-45	CM
PTPRJ	3.04745e-50	-0.433782	0.093	0.255	1.1154e-45	CM
PTPN22	4.3827e-50	-0.469473	0.225	0.398	1.60411e-45	CM
PDE4B	5.71576e-50	0.432861	0.463	0.289	2.09203e-45	CM
TMEM238	6.11782e-50	0.387608	0.477	0.294	2.23918e-45	CM
CMC1	7.27358e-50	-0.721835	0.108	0.27	2.6622e-45	CM
ADSL	7.73597e-50	0.331414	0.34	0.18	2.83144e-45	CM
UBQLN2	8.08039e-50	0.364028	0.33	0.175	2.9575e-45	CM
SELENOM	2.65434e-49	0.339287	0.402	0.225	9.71515e-45	CM
IQGAP2	4.28269e-49	-0.469607	0.424	0.586	1.56751e-44	CM
PPP1R2	6.88214e-49	0.41377	0.649	0.466	2.51893e-44	CM
RHOA	8.96545e-49	-0.357703	0.827	0.879	3.28144e-44	CM
SRRT	9.76504e-49	-0.55904	0.188	0.355	3.5741e-44	CM
ANP32B	1.46838e-48	0.394139	0.746	0.604	5.3744e-44	CM
ELK3	1.61255e-48	0.285798	0.21	0.091	5.90208e-44	CM
ATP8B2	1.88786e-48	0.285349	0.236	0.107	6.90977e-44	CM
ITPKB	7.67145e-48	0.296163	0.252	0.119	2.80783e-43	CM
GABARAPL1	1.09096e-47	-0.518787	0.202	0.367	3.99303e-43	CM
YBX3	1.43762e-47	-0.635046	0.284	0.439	5.26185e-43	CM
MT-ND6	1.83059e-47	-0.402625	0.853	0.897	6.70015e-43	CM
CNOT6L	2.23614e-47	-0.524755	0.326	0.484	8.1845e-43	CM
GNPTAB	2.89815e-47	-0.456712	0.131	0.295	1.06075e-42	CM
TERF1	1.1942e-46	-0.547473	0.125	0.285	4.37088e-42	CM
SYPL1	1.92924e-46	0.281544	0.242	0.112	7.06121e-42	CM
RAB9A	2.19146e-46	-0.437136	0.153	0.313	8.02096e-42	CM
RPS11	3.23324e-46	0.257359	0.981	0.962	1.1834e-41	CM
PPIB	3.6054e-46	-0.334936	0.846	0.9	1.31961e-41	CM
RHOG	3.6957e-46	-0.416281	0.431	0.578	1.35266e-41	CM
CEBPB	4.03598e-46	-0.452337	0.422	0.568	1.47721e-41	CM
MYO1G	5.55164e-46	-0.43656	0.398	0.544	2.03195e-41	CM
ATP1B3	5.93033e-46	-0.47075	0.171	0.33	2.17056e-41	CM
ANXA2	1.33315e-45	-0.425045	0.586	0.703	4.87948e-41	CM
TMEM14C	1.35531e-45	0.300466	0.29	0.149	4.96057e-41	CM
GTF3C1	1.37017e-45	-0.450833	0.108	0.263	5.01494e-41	CM
LBH	1.59486e-45	-0.458872	0.366	0.518	5.83735e-41	CM
PCSK1N	1.72728e-45	0.365817	0.27	0.136	6.32202e-41	CM
VPS37B	1.94901e-45	-0.434888	0.118	0.274	7.13357e-41	CM
IFI16	2.50747e-45	-0.449228	0.362	0.521	9.17757e-41	CM
BSG	4.27409e-45	-0.403137	0.451	0.589	1.56436e-40	CM
IQGAP1	8.98683e-45	-0.422178	0.459	0.604	3.28927e-40	CM
PTPN4	9.24465e-45	-0.436582	0.296	0.456	3.38363e-40	CM
PLAAT3	1.16138e-44	-0.404476	0.12	0.279	4.25077e-40	CM
ATP8A1	1.98057e-44	-0.422855	0.139	0.299	7.24908e-40	CM
FYB1	2.77629e-44	0.365089	0.827	0.691	1.01615e-39	CM
YWHAZ	3.68366e-44	-0.327959	0.849	0.902	1.34826e-39	CM
STAT4	3.82251e-44	-0.425528	0.41	0.559	1.39908e-39	CM
NAP1L4	5.82831e-44	0.392913	0.707	0.544	2.13322e-39	CM
BIN2	5.97062e-44	-0.390274	0.617	0.726	2.1853e-39	CM
RUNX2	6.36388e-44	0.261188	0.204	0.091	2.32924e-39	CM
CLIC3	1.08694e-43	-0.481419	0.096	0.247	3.97831e-39	CM
ILF3-DT	1.16782e-43	0.300627	0.278	0.141	4.27432e-39	CM
ARPC5L	4.25854e-43	-0.438932	0.313	0.468	1.55867e-38	CM
RNF115	4.33621e-43	-0.454034	0.196	0.355	1.5871e-38	CM
SPOCK2	4.89053e-43	-0.402976	0.717	0.799	1.78998e-38	CM
NAP1L1	4.93564e-43	0.385638	0.676	0.525	1.80649e-38	CM
HSP90B1	9.58258e-43	-0.392379	0.704	0.792	3.50732e-38	CM
SPN	1.08265e-42	-0.46283	0.322	0.471	3.96262e-38	CM
SSBP3	1.7874e-42	-0.390276	0.063	0.2	6.54207e-38	CM
ADAM10	2.15099e-42	-0.411659	0.176	0.332	7.87285e-38	CM
MXD4	2.41848e-42	-0.399515	0.122	0.274	8.85188e-38	CM
LLGL2	3.18059e-42	-0.388833	0.072	0.21	1.16413e-37	CM
PCED1B	4.85168e-42	0.328305	0.355	0.202	1.77576e-37	CM
TERF2IP	5.56242e-42	-0.411834	0.508	0.625	2.0359e-37	CM
SYNE2	6.21155e-42	-0.389038	0.673	0.786	2.27349e-37	CM
RPS20	1.59824e-41	0.289885	0.934	0.886	5.84972e-37	CM
ITGA6	4.34398e-41	0.261657	0.219	0.103	1.58994e-36	CM
SIRT2	5.65796e-41	-0.386722	0.117	0.261	2.07087e-36	CM
ATP2B4	6.16557e-41	-0.417219	0.151	0.304	2.25666e-36	CM
THEM4	7.9936e-41	0.316981	0.413	0.248	2.92574e-36	CM
RCBTB2	8.39002e-41	0.368179	0.253	0.13	3.07083e-36	CM
MPRIP	9.46461e-41	0.254257	0.204	0.094	3.46414e-36	CM
AKIRIN2	2.10186e-40	-0.419667	0.228	0.384	7.69303e-36	CM
SIPA1	3.41446e-40	-0.409567	0.211	0.365	1.24973e-35	CM
MVD	4.1142e-40	-0.385643	0.107	0.248	1.50584e-35	CM
BZW1	5.11228e-40	-0.397025	0.468	0.595	1.87115e-35	CM
TENT5C	6.69649e-40	-0.426594	0.17	0.319	2.45098e-35	CM
MCUB	7.57126e-40	0.318858	0.578	0.398	2.77116e-35	CM
CHCHD2	7.9786e-40	-0.279864	0.876	0.905	2.92025e-35	CM
H2AFV	8.85457e-40	-0.386262	0.482	0.612	3.24086e-35	CM
PRR13	1.18253e-39	-0.330664	0.741	0.815	4.32817e-35	CM
ORAI1	1.81062e-39	-0.40661	0.304	0.45	6.62704e-35	CM
SELENOT	2.55491e-39	-0.383588	0.316	0.461	9.35122e-35	CM
SRP14	3.86057e-39	-0.264144	0.923	0.942	1.41301e-34	CM
NDUFA6	5.59176e-39	-0.362743	0.379	0.523	2.04664e-34	CM
ISG20	7.65182e-39	-0.414328	0.82	0.848	2.80064e-34	CM
ADSS	1.023e-38	-0.446395	0.336	0.477	3.74429e-34	CM
ABCC1	1.07039e-38	0.25887	0.206	0.098	3.91775e-34	CM
EIF3L	1.12139e-38	0.343425	0.759	0.653	4.1044e-34	CM
RNF213	1.26937e-38	-0.388151	0.573	0.672	4.64601e-34	CM
PRR5	1.63538e-38	-0.437492	0.194	0.341	5.98566e-34	CM
SRSF3	1.8631e-38	-0.366235	0.517	0.632	6.81914e-34	CM
COX8A	1.99847e-38	-0.337684	0.659	0.743	7.3146e-34	CM
RNF125	2.0835e-38	-0.403913	0.375	0.517	7.62583e-34	CM
LCK	2.62101e-38	-0.337115	0.668	0.746	9.59316e-34	CM
CMIP	3.31648e-38	-0.413928	0.107	0.244	1.21387e-33	CM
RBM39	6.23055e-38	-0.338247	0.696	0.78	2.28044e-33	CM
BEX2	8.41407e-38	0.275239	0.3	0.164	3.07963e-33	CM
RFTN1	1.09261e-37	-0.412044	0.18	0.323	3.99907e-33	CM
DIAPH1	2.10979e-37	-0.405669	0.323	0.465	7.72205e-33	CM
CD8B	2.54066e-37	0.354223	0.933	0.872	9.29909e-33	CM
CD5	2.80134e-37	-0.416407	0.31	0.459	1.02532e-32	CM
RGS10	3.3281e-37	0.35942	0.566	0.402	1.21812e-32	CM
DNAJB1	1.01735e-36	-0.374767	0.527	0.651	3.7236e-32	CM
CD7	1.98681e-36	-0.491668	0.73	0.798	7.27193e-32	CM
HSPA5	2.03924e-36	-0.421636	0.492	0.608	7.4638e-32	CM
PPP2R5A	4.27141e-36	-0.394686	0.218	0.36	1.56338e-31	CM
RAC1	4.49246e-36	-0.362319	0.52	0.637	1.64428e-31	CM
CEP78	1.17201e-35	-0.353518	0.074	0.2	4.28967e-31	CM
TFDP2	1.86424e-35	-0.390792	0.149	0.284	6.82331e-31	CM
FMNL1	2.1752e-35	-0.369658	0.346	0.483	7.96146e-31	CM
TLN1	2.87477e-35	-0.386723	0.538	0.627	1.0522e-30	CM
TIGIT	4.72622e-35	-0.371951	0.202	0.352	1.72984e-30	CM
PARK7	7.1302e-35	-0.307387	0.624	0.713	2.60972e-30	CM
NDFIP1	9.11406e-35	0.3435	0.678	0.536	3.33584e-30	CM
KLRC4	9.80195e-35	-0.427838	0.411	0.537	3.58761e-30	CM
RAB27A	1.17481e-34	-0.371621	0.175	0.315	4.29993e-30	CM
CCNI	1.43841e-34	0.293901	0.876	0.792	5.26473e-30	CM
RAPGEF1	1.57063e-34	-0.359942	0.137	0.272	5.74865e-30	CM
CCDC107	3.58787e-34	-0.371993	0.264	0.4	1.3132e-29	CM
CD53	3.71039e-34	-0.317733	0.72	0.778	1.35804e-29	CM
ARHGAP9	4.11798e-34	-0.379532	0.275	0.412	1.50722e-29	CM
RSL1D1	6.38261e-34	0.362457	0.637	0.48	2.3361e-29	CM
GPX4	7.35554e-34	0.32562	0.69	0.54	2.6922e-29	CM
PLSCR3	1.05979e-33	0.314022	0.499	0.344	3.87895e-29	CM
SUN2	1.0739e-33	-0.371318	0.548	0.648	3.93058e-29	CM
PSAP	1.21841e-33	-0.368082	0.446	0.561	4.45952e-29	CM
CCDC18-AS1	1.75256e-33	0.296187	0.435	0.28	6.41456e-29	CM
ITM2A	1.81484e-33	-0.391609	0.422	0.545	6.64248e-29	CM
TRIR	2.65267e-33	-0.287006	0.784	0.833	9.70902e-29	CM
EIF2S3	2.90721e-33	0.315681	0.459	0.305	1.06407e-28	CM
HNRNPA3	2.92021e-33	-0.340555	0.616	0.709	1.06883e-28	CM
BRK1	3.43025e-33	-0.319252	0.562	0.66	1.25551e-28	CM
ZAP70	4.23779e-33	-0.340555	0.596	0.683	1.55108e-28	CM
FBXO32	6.64978e-33	0.334003	0.306	0.182	2.43389e-28	CM
PPP4C	7.90076e-33	-0.340382	0.361	0.487	2.89176e-28	CM
ADGRE5	1.47595e-32	-0.384867	0.586	0.684	5.40214e-28	CM
FKBP11	1.70346e-32	-0.405623	0.378	0.498	6.23484e-28	CM
TRAPPC10	1.76549e-32	-0.335318	0.19	0.326	6.46188e-28	CM
TMEM50A	2.23953e-32	-0.323862	0.554	0.656	8.19692e-28	CM
HSPB1	3.28531e-32	0.307291	0.505	0.344	1.20246e-27	CM
TSC22D3	4.17966e-32	-0.28449	0.97	0.983	1.5298e-27	CM
AC004687.1	4.19826e-32	-0.380938	0.192	0.325	1.53661e-27	CM
AKAP13	8.79712e-32	-0.37821	0.475	0.581	3.21983e-27	CM
IGF2R	9.77956e-32	-0.38431	0.214	0.343	3.57942e-27	CM
MAPK1	1.00592e-31	-0.352083	0.204	0.337	3.68177e-27	CM
UQCRQ	1.21401e-31	-0.314789	0.522	0.634	4.44339e-27	CM
APBB1IP	1.58899e-31	-0.343831	0.484	0.597	5.81586e-27	CM
DOK2	1.8222e-31	-0.388283	0.26	0.391	6.66942e-27	CM
IDH2	2.07696e-31	-0.35932	0.264	0.392	7.60189e-27	CM
CISD3	2.19975e-31	-0.365557	0.166	0.292	8.05129e-27	CM
PTPRE	2.21698e-31	-0.318675	0.083	0.201	8.11436e-27	CM
WDR83OS	2.36256e-31	-0.323408	0.569	0.667	8.6472e-27	CM
IKZF3	2.51072e-31	-0.358509	0.262	0.4	9.18948e-27	CM
SH2D1A	2.75066e-31	-0.374923	0.226	0.356	1.00677e-26	CM
STK10	2.92608e-31	-0.371936	0.339	0.459	1.07098e-26	CM
ACAA2	3.17897e-31	-0.36041	0.207	0.334	1.16353e-26	CM
CXCR4	3.30865e-31	-0.282224	0.929	0.953	1.211e-26	CM
PPP1R18	3.66234e-31	-0.376079	0.35	0.467	1.34045e-26	CM
PITPNC1	4.14019e-31	-0.363717	0.296	0.421	1.51535e-26	CM
RASSF1	6.32131e-31	-0.361518	0.212	0.343	2.31366e-26	CM
IFI27L2	7.89633e-31	-0.338837	0.272	0.402	2.89014e-26	CM
GABPB1-AS1	9.11898e-31	0.265574	0.32	0.192	3.33764e-26	CM
EMP3	1.02702e-30	-0.32841	0.871	0.881	3.75901e-26	CM
UTRN	1.39256e-30	-0.375958	0.332	0.45	5.09689e-26	CM
SRPK2	2.11563e-30	-0.361357	0.245	0.369	7.74341e-26	CM
MIEN1	2.7809e-30	-0.319484	0.242	0.377	1.01784e-25	CM
RSBN1	3.75282e-30	0.330896	0.385	0.254	1.37357e-25	CM
PKN1	4.47465e-30	-0.349646	0.303	0.427	1.63777e-25	CM
C5orf56	4.7576e-30	-0.352627	0.279	0.404	1.74133e-25	CM
PHF20	1.03433e-29	-0.373947	0.395	0.502	3.78575e-25	CM
CDKN2D	1.79101e-29	-0.373496	0.289	0.41	6.55528e-25	CM
TRAF3IP3	1.95972e-29	0.271611	0.687	0.537	7.17276e-25	CM
ATP5F1B	2.73066e-29	-0.288206	0.655	0.723	9.99448e-25	CM
TCF25	5.4398e-29	-0.358996	0.47	0.579	1.99102e-24	CM
PIP4K2A	5.65123e-29	-0.343533	0.429	0.539	2.06841e-24	CM
GLIPR1	5.74354e-29	0.349597	0.548	0.406	2.10219e-24	CM
MAML2	6.01005e-29	0.251944	0.305	0.182	2.19974e-24	CM
AC012615.1	6.40747e-29	-0.329016	0.132	0.25	2.3452e-24	CM
PGAM1	7.31449e-29	-0.306712	0.533	0.619	2.67718e-24	CM
CARS	7.64745e-29	0.267241	0.265	0.155	2.79904e-24	CM
SFXN1	8.45921e-29	0.294116	0.404	0.271	3.09616e-24	CM
GNB2	8.77104e-29	-0.30952	0.529	0.621	3.21029e-24	CM
SASH3	9.14764e-29	-0.334713	0.173	0.295	3.34813e-24	CM
B4GALT1	1.03164e-28	-0.320838	0.142	0.261	3.77592e-24	CM
CD6	1.07726e-28	-0.346762	0.335	0.462	3.94288e-24	CM
PAIP2	1.2424e-28	-0.311763	0.574	0.664	4.54729e-24	CM
DNAJC8	1.34925e-28	-0.323009	0.433	0.549	4.93838e-24	CM
RNPEPL1	1.38703e-28	-0.334753	0.323	0.441	5.07668e-24	CM
PET100	1.50124e-28	-0.306663	0.533	0.633	5.49469e-24	CM
ITK	1.63199e-28	0.303851	0.645	0.502	5.97326e-24	CM
NDUFC2	1.94821e-28	-0.284026	0.531	0.638	7.13065e-24	CM
AGTRAP	2.50545e-28	-0.327317	0.119	0.235	9.17021e-24	CM
GNAI2	2.68056e-28	-0.280594	0.709	0.765	9.81111e-24	CM
COPE	2.71949e-28	-0.29855	0.521	0.617	9.9536e-24	CM
SF3B2	5.36363e-28	-0.28775	0.575	0.661	1.96314e-23	CM
TMED9	5.47096e-28	-0.318067	0.346	0.459	2.00242e-23	CM
NSA2	7.1503e-28	0.290511	0.741	0.618	2.61708e-23	CM
FAM49B	1.29684e-27	-0.336402	0.332	0.448	4.74657e-23	CM
CYC1	1.52463e-27	-0.317894	0.231	0.349	5.58032e-23	CM
UGP2	1.72664e-27	0.273323	0.463	0.327	6.31968e-23	CM
REL	1.95733e-27	-0.341906	0.242	0.359	7.16401e-23	CM
CUTA	2.61703e-27	0.299327	0.69	0.555	9.57858e-23	CM
CYCS	2.81289e-27	-0.318864	0.337	0.45	1.02955e-22	CM
CAP1	4.41877e-27	-0.328185	0.604	0.673	1.61731e-22	CM
BUB3	4.70616e-27	-0.304118	0.414	0.524	1.7225e-22	CM
HCLS1	5.98601e-27	-0.254963	0.772	0.816	2.19094e-22	CM
APOBEC3C	9.34592e-27	-0.307884	0.12	0.232	3.4207e-22	CM
PSMB6	1.00705e-26	-0.282861	0.388	0.5	3.68589e-22	CM
NAA50	1.12745e-26	-0.309967	0.117	0.227	4.12659e-22	CM
PTPN6	1.14543e-26	0.261552	0.358	0.234	4.19239e-22	CM
RBM8A	2.08466e-26	-0.314418	0.388	0.5	7.63008e-22	CM
SPSB3	2.56246e-26	-0.30678	0.424	0.53	9.37884e-22	CM
TRBV19	2.59217e-26	-0.924189	0.146	0.259	9.48761e-22	CM
IKZF1	2.82885e-26	0.309921	0.704	0.577	1.03539e-21	CM
RAB1B	2.90863e-26	-0.320494	0.311	0.425	1.06459e-21	CM
PDE4D	3.02379e-26	-0.336069	0.18	0.3	1.10674e-21	CM
TUBB4B	4.00143e-26	-0.304679	0.136	0.25	1.46456e-21	CM
MTSS1	5.01314e-26	-0.312576	0.131	0.246	1.83486e-21	CM
DIP2A	6.22787e-26	-0.31782	0.146	0.259	2.27946e-21	CM
PSMB3	8.24036e-26	-0.286658	0.451	0.547	3.01605e-21	CM
FAM107B	8.7699e-26	0.303933	0.699	0.571	3.20987e-21	CM
GPS2	9.34813e-26	-0.303932	0.411	0.519	3.42151e-21	CM
CD3G	1.09855e-25	-0.295679	0.765	0.807	4.02082e-21	CM
TMEM59	1.50298e-25	-0.275216	0.562	0.651	5.50107e-21	CM
GET3	1.65053e-25	-0.284886	0.179	0.294	6.04109e-21	CM
DDX6	1.75211e-25	-0.293747	0.515	0.61	6.4129e-21	CM
SATB1	2.12765e-25	0.251766	0.332	0.21	7.7874e-21	CM
RASAL3	2.15352e-25	-0.326897	0.333	0.442	7.88208e-21	CM
FAM177A1	2.48759e-25	-0.432592	0.321	0.423	9.10484e-21	CM
GIMAP4	4.27869e-25	0.284085	0.741	0.611	1.56604e-20	CM
SAT1	4.48832e-25	-0.35121	0.453	0.551	1.64277e-20	CM
S1PR4	5.4404e-25	-0.320146	0.5	0.594	1.99124e-20	CM
THEMIS	6.78717e-25	-0.323691	0.262	0.38	2.48417e-20	CM
APLP2	6.81938e-25	-0.314289	0.11	0.213	2.49596e-20	CM
STK17B	1.7563e-24	0.32047	0.752	0.66	6.42823e-20	CM
VPS26A	1.95247e-24	-0.301639	0.156	0.266	7.14625e-20	CM
AP2S1	1.97652e-24	-0.295138	0.29	0.399	7.23427e-20	CM
G6PD	2.16546e-24	-0.289223	0.137	0.245	7.92581e-20	CM
LAPTM4A	2.43223e-24	-0.302547	0.303	0.414	8.90221e-20	CM
YPEL3	2.77641e-24	-0.279604	0.583	0.676	1.01619e-19	CM
PSMB9	2.88388e-24	-0.25639	0.82	0.858	1.05553e-19	CM
EIF4B	3.34232e-24	0.277146	0.735	0.63	1.22332e-19	CM
MAP1LC3B	4.35641e-24	-0.296463	0.395	0.5	1.59449e-19	CM
PSMB10	5.40113e-24	-0.288343	0.604	0.677	1.97687e-19	CM
KLRK1	5.50282e-24	-0.272499	0.782	0.817	2.01409e-19	CM
CDKN1B	5.53494e-24	0.271532	0.63	0.494	2.02584e-19	CM
LAMTOR5	5.5748e-24	-0.27732	0.276	0.386	2.04043e-19	CM
CAPNS1	6.69612e-24	-0.309887	0.47	0.557	2.45085e-19	CM
WDR1	6.72608e-24	-0.306615	0.425	0.526	2.46181e-19	CM
XBP1	7.07428e-24	0.271736	0.537	0.403	2.58926e-19	CM
GNG5	8.60728e-24	-0.283859	0.508	0.592	3.15035e-19	CM
STMN1	1.12663e-23	-0.322902	0.1	0.203	4.12359e-19	CM
ST13	1.40784e-23	0.25257	0.652	0.511	5.15285e-19	CM
GYG1	1.86075e-23	-0.261815	0.1	0.201	6.81054e-19	CM
ARF5	2.26334e-23	-0.256142	0.587	0.656	8.28404e-19	CM
ATP6V1F	2.4819e-23	-0.276794	0.409	0.506	9.08402e-19	CM
DARS	3.03618e-23	0.253031	0.391	0.265	1.11127e-18	CM
PSMA7	3.32546e-23	-0.270822	0.668	0.718	1.21715e-18	CM
TMEM109	3.63413e-23	-0.282849	0.26	0.368	1.33013e-18	CM
NDUFB7	3.77836e-23	-0.267948	0.517	0.598	1.38292e-18	CM
LINC00861	6.40883e-23	0.267476	0.592	0.455	2.3457e-18	CM
RAB29	8.67973e-23	-0.293349	0.196	0.305	3.17687e-18	CM
LEPROTL1	1.12152e-22	0.277633	0.776	0.684	4.10487e-18	CM
DRAP1	1.26504e-22	-0.286646	0.487	0.576	4.63016e-18	CM
BUD31	1.28793e-22	-0.275211	0.231	0.341	4.71394e-18	CM
OXNAD1	1.53809e-22	0.277009	0.58	0.448	5.62957e-18	CM
CLDND1	1.55311e-22	0.309837	0.506	0.38	5.68454e-18	CM
OSTF1	1.65483e-22	-0.306355	0.339	0.435	6.05683e-18	CM
MAP2K3	1.70506e-22	-0.269794	0.126	0.227	6.24067e-18	CM
CTBP1	2.02859e-22	-0.296236	0.281	0.386	7.42485e-18	CM
ZNF683	2.06548e-22	-0.633114	0.136	0.233	7.55987e-18	CM
SUPT4H1	2.15844e-22	-0.293658	0.241	0.354	7.90012e-18	CM
CASP4	2.21456e-22	-0.317354	0.324	0.421	8.10552e-18	CM
RIPOR2	2.48947e-22	0.256149	0.715	0.598	9.11171e-18	CM
ZBP1	2.52262e-22	-0.288648	0.177	0.282	9.23304e-18	CM
PSMA6	2.58574e-22	-0.282151	0.45	0.535	9.46406e-18	CM
PPA1	3.58787e-22	0.257653	0.497	0.369	1.3132e-17	CM
ARIH2	3.84189e-22	-0.28522	0.263	0.37	1.40617e-17	CM
IL2RB	4.22865e-22	-0.295657	0.148	0.25	1.54773e-17	CM
SCP2	4.42034e-22	-0.282908	0.369	0.465	1.61789e-17	CM
ATP6V0B	6.73286e-22	-0.276569	0.346	0.44	2.46429e-17	CM
SRSF9	6.74574e-22	-0.282161	0.48	0.557	2.46901e-17	CM
SNRPB	7.07803e-22	-0.264072	0.487	0.568	2.59063e-17	CM
DDOST	1.05456e-21	-0.27584	0.526	0.605	3.8598e-17	CM
SUMO1	1.22368e-21	-0.269807	0.388	0.477	4.47881e-17	CM
ATP6V0D1	1.70183e-21	-0.262155	0.177	0.28	6.22888e-17	CM
SELPLG	2.09938e-21	-0.261207	0.721	0.765	7.68396e-17	CM
NUCB2	2.21661e-21	-0.291753	0.231	0.339	8.113e-17	CM
PARP15	2.98829e-21	-0.279478	0.194	0.298	1.09375e-16	CM
TBCB	3.34265e-21	-0.28924	0.432	0.521	1.22344e-16	CM
CRELD2	3.46226e-21	-0.297524	0.17	0.269	1.26722e-16	CM
UBE2L3	5.96149e-21	-0.273175	0.381	0.471	2.18197e-16	CM
ARRB2	5.97953e-21	-0.277433	0.485	0.566	2.18857e-16	CM
MRPS6	6.27022e-21	-0.2843	0.179	0.281	2.29496e-16	CM
RABGAP1L	6.90357e-21	-0.297626	0.238	0.339	2.52678e-16	CM
ARAP2	7.01645e-21	-0.293526	0.229	0.332	2.56809e-16	CM
RNF181	1.10878e-20	-0.2725	0.296	0.396	4.05825e-16	CM
PIK3R1	1.16248e-20	-0.399399	0.737	0.759	4.25481e-16	CM
CYB561D2	1.33427e-20	-0.280565	0.204	0.304	4.88357e-16	CM
ARPC4	1.36088e-20	-0.287175	0.426	0.509	4.98097e-16	CM
PXN	1.79596e-20	-0.278982	0.316	0.417	6.57339e-16	CM
PSMB8	2.07083e-20	-0.255102	0.634	0.695	7.57946e-16	CM
MAPKAPK2	2.08799e-20	-0.260102	0.146	0.243	7.64227e-16	CM
THRAP3	2.3892e-20	-0.266794	0.48	0.567	8.74471e-16	CM
PTPN18	2.46029e-20	-0.278797	0.152	0.25	9.00491e-16	CM
FBXW5	2.52971e-20	-0.277956	0.301	0.403	9.25898e-16	CM
ARF6	3.38153e-20	-0.261064	0.579	0.646	1.23767e-15	CM
RBMS1	3.75363e-20	0.250103	0.526	0.401	1.37387e-15	CM
EIF4A1	4.38299e-20	-0.253168	0.67	0.724	1.60422e-15	CM
BHLHE40	5.17227e-20	-0.316572	0.212	0.313	1.8931e-15	CM
UBE2V1	5.66712e-20	-0.261022	0.511	0.587	2.07422e-15	CM
TXNL4A	6.38167e-20	-0.253046	0.482	0.561	2.33576e-15	CM
ARHGAP30	6.42183e-20	-0.290447	0.33	0.425	2.35045e-15	CM
BLOC1S1	1.02858e-19	-0.250287	0.508	0.584	3.7647e-15	CM
HIST1H1E	1.20573e-19	-0.357779	0.624	0.685	4.41308e-15	CM
BPTF	1.52673e-19	-0.302464	0.453	0.546	5.58799e-15	CM
MOB2	1.7284e-19	-0.25193	0.153	0.247	6.32611e-15	CM
SSNA1	1.73694e-19	-0.272074	0.346	0.434	6.35739e-15	CM
TOMM5	2.24158e-19	-0.255687	0.407	0.496	8.2044e-15	CM
ITCH	2.8356e-19	-0.25196	0.136	0.227	1.03786e-14	CM
IDS	2.89797e-19	-0.273687	0.416	0.5	1.06069e-14	CM
EIF6	3.03982e-19	-0.266633	0.242	0.335	1.11261e-14	CM
MAPRE2	3.37808e-19	-0.267059	0.184	0.277	1.23641e-14	CM
RAC2	3.7406e-19	-0.252132	0.892	0.886	1.3691e-14	CM
ANXA5	3.98156e-19	-0.308324	0.489	0.565	1.45729e-14	CM
CD47	4.22488e-19	-0.26344	0.462	0.543	1.54635e-14	CM
MAD1L1	5.54623e-19	-0.257721	0.204	0.302	2.02997e-14	CM
IFITM3	7.04331e-19	-0.283904	0.568	0.641	2.57792e-14	CM
POLR2G	7.21826e-19	-0.259094	0.314	0.41	2.64196e-14	CM
RAB5C	8.05195e-19	-0.255411	0.368	0.461	2.94709e-14	CM
LMAN2	8.2336e-19	-0.270548	0.451	0.526	3.01358e-14	CM
EBP	9.98605e-19	-0.263815	0.163	0.253	3.65499e-14	CM
RALBP1	1.03069e-18	-0.274502	0.252	0.348	3.77242e-14	CM
CARD16	1.25779e-18	-0.265468	0.395	0.479	4.60365e-14	CM
PDCL3	1.263e-18	-0.25702	0.144	0.234	4.62269e-14	CM
PARP8	1.56733e-18	-0.261814	0.611	0.677	5.73657e-14	CM
MAD2L2	2.09733e-18	-0.250513	0.154	0.245	7.67645e-14	CM
MT1F	2.74897e-18	-0.273796	0.159	0.25	1.00615e-13	CM
ZBTB7A	2.93809e-18	-0.275192	0.34	0.432	1.07537e-13	CM
TOMM20	5.66553e-18	0.257998	0.709	0.596	2.07364e-13	CM
DYNC1H1	6.76106e-18	-0.279317	0.355	0.441	2.47462e-13	CM
DYNLL1	7.01249e-18	-0.30735	0.269	0.354	2.56664e-13	CM
SLC20A1	1.20267e-17	-0.254553	0.158	0.248	4.40188e-13	CM
FERMT3	1.36782e-17	-0.263089	0.288	0.377	5.00637e-13	CM
UBE2E3	1.5433e-17	-0.269381	0.204	0.292	5.64864e-13	CM
PRKCH	1.7125e-17	-0.252176	0.41	0.492	6.26792e-13	CM
CDC42SE1	2.05619e-17	-0.261412	0.404	0.487	7.52585e-13	CM
FNBP1	2.29175e-17	-0.266634	0.481	0.555	8.38804e-13	CM
PTPRCAP	2.32896e-17	-0.260063	0.457	0.534	8.52421e-13	CM
RASGRP1	2.47877e-17	-0.279739	0.344	0.425	9.07254e-13	CM
RAP2B	3.41122e-17	-0.254108	0.19	0.28	1.24854e-12	CM
PPP3CC	3.60388e-17	-0.262814	0.317	0.4	1.31906e-12	CM
NFATC2	3.79908e-17	-0.269414	0.231	0.318	1.3905e-12	CM
VTI1B	4.09655e-17	-0.256939	0.224	0.312	1.49938e-12	CM
LY6E	7.65045e-17	-0.324977	0.76	0.755	2.80014e-12	CM
MT1X	8.7344e-17	-0.254269	0.243	0.331	3.19688e-12	CM
SMCHD1	1.09834e-16	-0.291369	0.672	0.717	4.02004e-12	CM
NOP10	1.18577e-16	-0.254049	0.262	0.351	4.34004e-12	CM
CASP1	1.57656e-16	-0.258816	0.298	0.381	5.77035e-12	CM
CCPG1	2.01513e-16	-0.255057	0.151	0.234	7.37556e-12	CM
PDIA6	2.14406e-16	-0.25953	0.39	0.464	7.84748e-12	CM
EMD	2.14528e-16	-0.261897	0.572	0.621	7.85195e-12	CM
SELENOS	2.20697e-16	-0.259654	0.238	0.324	8.07774e-12	CM
RNF167	2.39567e-16	-0.255349	0.388	0.463	8.7684e-12	CM
FBXO7	2.81994e-16	-0.258984	0.32	0.402	1.03213e-11	CM
AL138963.4	2.92963e-16	0.405643	0.641	0.561	1.07227e-11	CM
PYCARD	2.32624e-15	-0.251198	0.201	0.282	8.51426e-11	CM
ENSA	2.62925e-15	-0.252621	0.376	0.454	9.62332e-11	CM
TUBA1B	3.63604e-15	-0.268812	0.503	0.571	1.33083e-10	CM
MMP24OS	8.76358e-15	-0.263126	0.381	0.452	3.20756e-10	CM
ATF7IP	3.2494e-14	-0.252931	0.35	0.426	1.18931e-09	CM
MAPK1IP1L	4.85999e-14	-0.251034	0.306	0.377	1.77881e-09	CM
GZMK	1.81034e-13	-0.741489	0.197	0.27	6.62601e-09	CM
LGALS1	4.5383e-13	-0.407243	0.569	0.624	1.66106e-08	CM
ACTB	2.5869e-12	-0.341763	1	1	9.4683e-08	CM
MCL1	6.63821e-12	-0.253197	0.432	0.487	2.42965e-07	CM
STAT1	1.00004e-09	0.267823	0.51	0.434	3.66024e-05	CM
NCR3	1.0556e-09	-0.320549	0.195	0.255	3.8636e-05	CM
TRBC1	1.70663e-08	-0.343539	0.421	0.456	0.000624645	CM
ALOX5AP	1.17497e-07	-0.277746	0.54	0.545	0.00430052	CM
AREG	4.87014e-05	-0.362234	0.187	0.218	1	CM
LTB	0	2.27049	0.974	0.444	0	MAIT
TRBV6-4	0	2.01019	0.475	0.004	0	MAIT
KLRB1	0	1.9378	0.996	0.642	0	MAIT
CEBPD	0	1.91336	0.757	0.051	0	MAIT
NCR3	0	1.87103	0.853	0.199	0	MAIT
TRAV1-2	0	1.86831	0.791	0.041	0	MAIT
DUSP1	0	1.75227	0.925	0.479	0	MAIT
SLC4A10	0	1.6285	0.684	0.001	0	MAIT
GZMK	0	1.16787	0.91	0.209	0	MAIT
TLE1	0	1.11331	0.495	0.015	0	MAIT
LST1	0	1.07719	0.458	0.044	0	MAIT
CCR6	0	1.07481	0.441	0.01	0	MAIT
AQP3	0	1.04458	0.509	0.076	0	MAIT
IL18RAP	0	1.0338	0.504	0.064	0	MAIT
TMIGD2	0	1.00929	0.433	0.008	0	MAIT
DPP4	0	0.958063	0.458	0.042	0	MAIT
LTK	0	0.831414	0.378	0.004	0	MAIT
ZBTB16	0	0.823047	0.376	0.02	0	MAIT
CXCR6	0	0.789936	0.376	0.045	0	MAIT
RPLP0	0	0.76877	1	0.997	0	MAIT
CD40LG	0	0.705659	0.323	0.025	0	MAIT
RPLP1	0	0.640976	1	0.999	0	MAIT
COLQ	0	0.542029	0.247	0.008	0	MAIT
CXXC5	0	0.526411	0.226	0.009	0	MAIT
IKZF2	0	0.497165	0.23	0.007	0	MAIT
ME1	0	0.472202	0.201	0	0	MAIT
MYC	5.76023e-305	0.945611	0.481	0.093	2.1083e-300	MAIT
FGFBP2	4.02208e-277	-2.55967	0.076	0.687	1.47212e-272	MAIT
PHACTR2	6.77401e-271	0.860224	0.512	0.117	2.47936e-266	MAIT
JAML	1.60196e-270	0.644761	0.352	0.054	5.86335e-266	MAIT
GZMH	2.40243e-264	-2.12753	0.402	0.796	8.79315e-260	MAIT
GZMB	2.56113e-264	-2.49432	0.337	0.768	9.37401e-260	MAIT
ABCB1	8.18925e-259	0.521934	0.264	0.03	2.99735e-254	MAIT
CD8B	6.38734e-238	-1.2655	0.55	0.905	2.33783e-233	MAIT
ITGB1	6.31399e-236	-1.56022	0.372	0.786	2.31098e-231	MAIT
PRR5	3.0227e-228	1.10713	0.72	0.293	1.10634e-223	MAIT
RPL13	2.29107e-224	0.37815	1	0.999	8.38553e-220	MAIT
TRGV4	3.22516e-222	0.662662	0.306	0.048	1.18044e-217	MAIT
IL7R	2.72965e-220	1.03592	0.998	0.786	9.99078e-216	MAIT
RUNX2	1.13234e-218	0.668048	0.388	0.08	4.14448e-214	MAIT
KLRG1	1.25214e-217	1.05484	0.783	0.357	4.58294e-213	MAIT
KLRK1	3.41413e-217	-1.17169	0.467	0.841	1.24961e-212	MAIT
KIF5C	7.82406e-215	0.494356	0.236	0.029	2.86368e-210	MAIT
PABPC1	9.29707e-214	0.886827	0.983	0.9	3.40282e-209	MAIT
GNLY	1.06664e-205	-3.19065	0.109	0.615	3.90403e-201	MAIT
PDE4D	2.87008e-204	0.963308	0.673	0.256	1.05048e-199	MAIT
EEF1A1	8.57385e-199	0.348526	1	1	3.13811e-194	MAIT
CTSH	3.89079e-197	0.591755	0.346	0.07	1.42407e-192	MAIT
HPGD	1.00388e-193	0.767753	0.494	0.136	3.67429e-189	MAIT
NRIP1	1.28829e-190	0.608634	0.34	0.07	4.71528e-186	MAIT
NFKBIA	1.08396e-188	1.19461	0.845	0.493	3.96739e-184	MAIT
CD69	3.84112e-181	0.980957	0.95	0.744	1.40589e-176	MAIT
RPL32	8.37352e-181	0.337163	1	0.999	3.06479e-176	MAIT
TMSB10	6.3914e-180	-0.626707	1	0.999	2.33932e-175	MAIT
KLRC4	2.94069e-179	-1.34112	0.088	0.559	1.07632e-174	MAIT
NKG7	7.83088e-173	-1.16627	0.984	0.911	2.86618e-168	MAIT
TPT1	3.57123e-170	0.414133	1	0.999	1.30711e-165	MAIT
KLRD1	5.84159e-170	-1.41745	0.215	0.659	2.13808e-165	MAIT
ADGRG1	6.6517e-169	-1.40143	0.054	0.507	2.43459e-164	MAIT
RPS8	1.82531e-167	0.349718	1	0.999	6.68083e-163	MAIT
ERN1	1.28941e-165	0.897477	0.728	0.337	4.71937e-161	MAIT
RPS13	4.35667e-165	0.395356	1	0.998	1.59458e-160	MAIT
WDR86-AS1	1.82397e-161	0.555574	0.329	0.075	6.6759e-157	MAIT
ZFP36L2	3.06861e-156	0.70469	0.999	0.975	1.12314e-151	MAIT
TTC39C	2.21854e-155	0.827855	0.706	0.33	8.12009e-151	MAIT
HLA-DPB1	2.67443e-152	-0.9971	0.549	0.8	9.7887e-148	MAIT
AC245014.3	2.88099e-150	0.431085	0.215	0.035	1.05447e-145	MAIT
MYBL1	3.5021e-147	0.864242	0.872	0.58	1.2818e-142	MAIT
ALOX5AP	2.2224e-142	0.74019	0.891	0.516	8.1342e-138	MAIT
ZEB2	3.11263e-142	-1.20008	0.155	0.547	1.13925e-137	MAIT
LGALS3	1.64963e-141	0.693416	0.369	0.103	6.03781e-137	MAIT
ATF7IP2	2.38566e-140	0.649198	0.458	0.153	8.73175e-136	MAIT
FURIN	2.06223e-135	0.435341	0.223	0.042	7.54795e-131	MAIT
LGALS1	5.00171e-132	-1.52225	0.301	0.643	1.83067e-127	MAIT
CST7	8.18107e-131	-0.906813	0.955	0.915	2.99435e-126	MAIT
HLA-A	1.26836e-130	-0.362275	1	1	4.64234e-126	MAIT
RPS27	1.83016e-127	-0.263559	1	1	6.69856e-123	MAIT
B2M	7.23186e-127	-0.26621	1	1	2.64693e-122	MAIT
G3BP2	1.22145e-126	0.794738	0.803	0.481	4.47065e-122	MAIT
RPL8	5.68883e-122	0.356954	1	0.998	2.08217e-117	MAIT
HLA-C	2.36137e-121	-0.311101	1	1	8.64286e-117	MAIT
GPR171	6.13451e-120	0.695954	0.516	0.203	2.24529e-115	MAIT
SIRPG	7.15977e-120	0.480431	0.318	0.087	2.62055e-115	MAIT
ARID5B	7.81914e-120	-1.01109	0.109	0.482	2.86188e-115	MAIT
YBX3	9.50054e-120	-1.14099	0.08	0.449	3.47729e-115	MAIT
SATB1	5.18294e-118	0.629264	0.512	0.2	1.89701e-113	MAIT
CD28	3.32973e-117	0.355166	0.239	0.053	1.21871e-112	MAIT
RPS18	8.14261e-117	0.303589	1	0.999	2.98028e-112	MAIT
CD99	5.67121e-113	-0.630624	0.931	0.962	2.07572e-108	MAIT
RPL12	3.12166e-112	0.323918	1	0.998	1.14256e-107	MAIT
CCL5	1.00379e-109	-0.692065	0.976	0.937	3.67398e-105	MAIT
RPS2	2.27871e-107	0.296753	1	0.999	8.34032e-103	MAIT
FOS	6.4487e-107	0.574001	0.206	0.044	2.36029e-102	MAIT
ITGB2	7.57018e-106	-0.830658	0.735	0.86	2.77076e-101	MAIT
LINC01871	5.06372e-105	0.748849	0.813	0.518	1.85337e-100	MAIT
RPL18A	3.31698e-104	0.266992	1	0.999	1.21405e-99	MAIT
GYG1	1.28923e-102	0.556667	0.443	0.17	4.71871e-98	MAIT
AC007952.4	2.44641e-102	0.424443	0.25	0.064	8.95409e-98	MAIT
EFHD2	6.87575e-102	-0.973978	0.49	0.705	2.51659e-97	MAIT
TNFRSF25	3.21601e-101	0.443507	0.29	0.084	1.17709e-96	MAIT
IL18R1	1.66116e-99	0.516326	0.404	0.145	6.08002e-95	MAIT
RPL5	7.48965e-99	0.325784	1	0.997	2.74129e-94	MAIT
C1orf21	1.92102e-98	-0.887124	0.066	0.383	7.03112e-94	MAIT
RPL17	1.24044e-97	0.307189	1	0.998	4.54013e-93	MAIT
SOCS3	9.60598e-96	0.485287	0.357	0.122	3.51589e-91	MAIT
RCAN3	1.34066e-94	0.490641	0.382	0.137	4.90697e-90	MAIT
JUNB	2.23577e-94	0.836341	0.966	0.879	8.18312e-90	MAIT
PRSS23	8.57445e-93	-0.893079	0.036	0.338	3.13834e-88	MAIT
TIGIT	2.08066e-92	-0.86987	0.053	0.358	7.61544e-88	MAIT
CAMK4	2.59499e-91	0.55778	0.56	0.26	9.49793e-87	MAIT
RORA	4.47927e-90	0.615663	0.754	0.451	1.63946e-85	MAIT
NCF1	4.68209e-90	0.432948	0.289	0.09	1.71369e-85	MAIT
PDCD4	3.29487e-89	0.663314	0.742	0.453	1.20596e-84	MAIT
ZFP36L1	4.30671e-88	0.699046	0.652	0.365	1.5763e-83	MAIT
RPL9	4.25815e-87	0.282721	0.999	0.997	1.55853e-82	MAIT
TRAV30	9.1524e-87	-1.40232	0.037	0.326	3.34987e-82	MAIT
CERK	1.87137e-86	0.489399	0.388	0.15	6.8494e-82	MAIT
PLCB1	6.52086e-86	0.387024	0.282	0.087	2.3867e-81	MAIT
RPL10A	9.61554e-86	0.306444	1	0.997	3.51938e-81	MAIT
XBP1	1.86432e-85	0.623632	0.688	0.396	6.8236e-81	MAIT
S100A10	5.74548e-84	-0.579274	0.924	0.959	2.1029e-79	MAIT
ARL14EP	9.10637e-84	0.541495	0.457	0.199	3.33302e-79	MAIT
EEF1G	2.92974e-83	0.375443	0.994	0.977	1.07232e-78	MAIT
EEF1B2	1.64717e-81	0.336203	0.999	0.993	6.02881e-77	MAIT
RPS5	1.76724e-81	0.285533	1	0.996	6.46826e-77	MAIT
TSC22D3	2.49726e-80	-0.536151	0.967	0.982	9.14023e-76	MAIT
LINC02273	6.33854e-80	0.326052	0.209	0.056	2.31997e-75	MAIT
BHLHE40	4.34273e-79	0.646036	0.546	0.282	1.58948e-74	MAIT
SESN1	2.51578e-78	0.420779	0.275	0.091	9.20802e-74	MAIT
GPR65	4.41537e-78	0.619011	0.726	0.455	1.61607e-73	MAIT
RPSA	2.9014e-77	0.27486	1	0.998	1.06194e-72	MAIT
YWHAH	6.89167e-77	0.519754	0.546	0.27	2.52242e-72	MAIT
FLT3LG	9.08982e-77	0.52566	0.7	0.4	3.32697e-72	MAIT
CX3CR1	1.1466e-76	-0.825496	0.037	0.3	4.19667e-72	MAIT
FCRL6	1.14866e-74	-0.756428	0.038	0.294	4.20423e-70	MAIT
RPL22	2.0944e-74	0.2921	0.999	0.993	7.66571e-70	MAIT
ID2	2.23665e-74	0.716945	0.807	0.592	8.18636e-70	MAIT
TC2N	4.69697e-74	0.555931	0.761	0.483	1.71914e-69	MAIT
FYB1	1.48346e-73	-0.701691	0.529	0.72	5.4296e-69	MAIT
CXCR4	5.84871e-73	0.471353	0.981	0.948	2.14069e-68	MAIT
CD8A	1.57553e-72	-0.518455	0.926	0.962	5.76659e-68	MAIT
HLA-DPA1	2.20001e-71	-0.748982	0.559	0.708	8.05226e-67	MAIT
PTPRC	2.70352e-71	-0.427317	0.984	0.992	9.89516e-67	MAIT
TPST2	1.7049e-70	-0.736178	0.262	0.492	6.24012e-66	MAIT
MT-ND5	3.2546e-70	-0.428089	0.998	0.999	1.19122e-65	MAIT
SH3BGRL3	6.70412e-70	-0.454084	1	0.995	2.45378e-65	MAIT
PIM1	1.13329e-68	0.531746	0.647	0.365	4.14797e-64	MAIT
RPL4	1.24016e-68	0.336886	0.995	0.982	4.5391e-64	MAIT
BCL2	5.57073e-68	0.559788	0.559	0.297	2.03894e-63	MAIT
SPON2	1.78968e-67	-1.00866	0.206	0.441	6.55039e-63	MAIT
LSP1	1.11645e-66	-0.519232	0.836	0.886	4.08631e-62	MAIT
RPL15	1.3985e-66	0.260374	0.999	0.997	5.11866e-62	MAIT
ITGA4	2.89223e-66	-0.722924	0.627	0.742	1.05858e-61	MAIT
RBMS1	5.95001e-66	0.534468	0.663	0.395	2.17776e-61	MAIT
CRIP1	2.4267e-65	-0.65273	0.87	0.927	8.88195e-61	MAIT
CKLF	3.29331e-65	0.526224	0.672	0.4	1.20538e-60	MAIT
HOPX	3.05653e-64	0.526769	0.631	0.36	1.11872e-59	MAIT
HLA-DRB1	9.46594e-64	-0.978606	0.318	0.546	3.46463e-59	MAIT
CCL3L1	6.94281e-63	0.391961	0.25	0.086	2.54114e-58	MAIT
TRBV19	7.16876e-62	-2.0925	0.037	0.263	2.62384e-57	MAIT
SPOCK2	3.43167e-61	0.45605	0.927	0.779	1.25603e-56	MAIT
ZNF683	6.18405e-61	-1.02727	0.021	0.239	2.26342e-56	MAIT
MKNK1	3.54503e-60	0.34421	0.287	0.11	1.29752e-55	MAIT
FCGR3A	1.03781e-59	-0.812195	0.031	0.248	3.7985e-55	MAIT
ARL6IP5	1.86823e-59	-0.518218	0.758	0.833	6.83791e-55	MAIT
IL10RA	2.79391e-59	-0.632702	0.38	0.58	1.0226e-54	MAIT
TLE5	7.54629e-59	-0.435918	0.929	0.953	2.76202e-54	MAIT
ODF2L	2.19502e-58	0.454935	0.475	0.243	8.03401e-54	MAIT
NINJ1	2.52623e-57	0.328424	0.243	0.088	9.24625e-53	MAIT
CSRNP1	3.1204e-57	0.31613	0.244	0.088	1.1421e-52	MAIT
PPP1R14B	3.30267e-57	0.414049	0.348	0.154	1.20881e-52	MAIT
CYTOR	2.58491e-56	-0.68589	0.212	0.431	9.46102e-52	MAIT
TBX21	4.22088e-56	-0.651809	0.185	0.406	1.54488e-51	MAIT
GBP5	7.93782e-56	0.500229	0.69	0.445	2.90532e-51	MAIT
RPS6KA3	1.04444e-55	0.452695	0.533	0.291	3.82275e-51	MAIT
[truncated: 2,605 more rows]
