# Supplementary material for: Clonal dynamics of alloreactive T cells in kidney allograft rejection after anti-PD-1 therapy
Source: Nat Commun. 2023 Mar 21;14:1549. doi: 10.1038/s41467-023-37230-4 (PMC10027853; doi:10.1038/s41467-023-37230-4)
Supplement: Supplementary file 8 — Supplementary Data 5 [file 41467_2023_37230_MOESM8_ESM.xlsx]

## Sheet: Sheet1
Marker	Clone	Company	Catalog#	Dilution
CD3	OKT3	Biolegend	317336	1:200
CD4	OKT4	Biolegend	317450	1:200
CD8a	SK1	Biolegend	980904	1:200
CD45RA	HI100	Biolegend	304150	1:100
CD25	M-A251	Biolegend	356134	1:50
CD127	A019D5	Biolegend	351322	1:50
CXCR5	J252D4	Biolegend	356914	1:50
CCR7	G043H7	Biolegend	353204	1:40
CXCR3	G025H7	Biolegend	353704	1:50
CCR6	C034E3	Biolegend	353418	1:40
CD11c	3.9	Biolegend	301614	1:50
CD14	M5E2	Biolegend	301842	1:50
CD16	3G8	Biolegend	980104	1:100
HLA-DR	5.1H11	Biolegend	307618	1:100
CD19	HIB19	Biolegend	302254	1:100
IgG	HP6017	Biolegend	409310	1:50
IgD	IA6-2	Biolegend	348234	1:100
IgM	MHM-88	Biolegend	314514	1:100
CD38	HB-7	Biolegend	356608	1:100
CD27	O323	Biolegend	302810	1:20
IFN-g	4S.B3	Biolegend	502530	1:40
IL-4	8D4-8	eBioscience	17-7049-42	1:40
IL-17	eBio64DEC17	eBioscience	12-7179-42	1:40
