# Supplementary material for: Clonal dynamics of alloreactive T cells in kidney allograft rejection after anti-PD-1 therapy
Source: Nat Commun. 2023 Mar 21;14:1549. doi: 10.1038/s41467-023-37230-4 (PMC10027853; doi:10.1038/s41467-023-37230-4)
Supplement: Supplementary file 10 — Source Data [file 41467_2023_37230_MOESM10_ESM.xlsx]

## Sheet: Fig1A
Day	Cr
0	1.34
15	1.36
36	1.49
49	2.49
50	2.98
51	2.87
52	2.72
55	2.19
63	3.13
65	2.66
71	2.1
78	1.74

## Sheet: FigS2B
QC	Nums
preQC	1587
postQC	1505

## Sheet: FigS3
	orig.ident	nCount_RNA	nFeature_RNA	barcode	CTgene	CTnt	CTaa	CTstrict	Frequency	cloneType	clonal	percent.mito	percent.ribo	RNA_snn_res.0.7	seurat_clusters	orig_cluster_order	Proliferation_sig1	Activation_sig1	Virus_specific_sig1	Influenza_TIL_sig1	Tumor_specific_sig1	Tumor_reactive_sig1	Proliferating_peripheralCD8_sig1	Progenitor_sig1	CD8_exhaustion_sig1	Proliferation_Li_sig1	S.Score	G2M.Score	Phase
AAACCTGAGAAACGCC-1	10xMLR	1318	797	NA	NA	NA	NA	NA	NA	No TCR information	NA	20.8649	4.24886	0	C4	C0	0.0649482	0.0933721	-0.162625	0.118622	-0.104449	0.0335466	-0.132067	0.100516	0.0862957	-0.178201	-0.132233	-0.153384	G1
AAACCTGAGAGTACAT-1	10xMLR	4468	1689	AAACCTGAGAGTACAT-1	TRAV8-4.TRAJ9.TRAC_TRBV19.TRBJ2-3..TRBC2	TGTGCTGTGAGTGATCGGAAAGCTGGAGGCTTCAAAACTATCTTT_TGTGCCAGTAGTATAGGGCAGCCCACAGATACGCAGTATTTT	CAVSDRKAGGFKTIF_CASSIGQPTDTQYF	TRAV8-4.TRAJ9.TRAC_TGTGCTGTGAGTGATCGGAAAGCTGGAGGCTTCAAAACTATCTTT_TRBV19.TRBJ2-3..TRBC2_TGTGCCAGTAGTATAGGGCAGCCCACAGATACGCAGTATTTT	1	Single (0 < X <= 1)	No	3.11101	37.7798	1	C6	C1	0.0807064	0.112938	0.284626	0.348225	-0.0455273	0.132981	-0.0600716	0.482859	-0.0616016	0.0312715	-0.11902	-0.178489	G1
AAACCTGAGTGGTCCC-1	10xMLR	5731	1967	AAACCTGAGTGGTCCC-1	TRAV9-2.TRAJ49.TRAC_TRBV6-5.TRBJ1-2..TRBC1	TGTGCTCTGAGTGATCGCGGTAACCAGTTCTATTTT_TGTGCCAGCAGTACCCCGGCAGGAGGGAACTATGGCTACACCTTC	CALSDRGNQFYF_CASSTPAGGNYGYTF	TRAV9-2.TRAJ49.TRAC_TGTGCTCTGAGTGATCGCGGTAACCAGTTCTATTTT_TRBV6-5.TRBJ1-2..TRBC1_TGTGCCAGCAGTACCCCGGCAGGAGGGAACTATGGCTACACCTTC	1	Single (0 < X <= 1)	No	4.29244	34.008	0	C4	C0	0.123989	0.143795	0.0387811	0.223375	-0.0489037	-0.31495	-0.121993	0.322911	0.0287017	-0.0756203	-0.226443	-0.212938	G1
AAACCTGGTAGCTCCG-1	10xMLR	3710	1573	AAACCTGGTAGCTCCG-1	NA_TRBV20-1.TRBJ1-1..TRBC1	NA_TGCAGTGGTATCGAAAGGGAGTACACTGAAGCTTTCTTT	NA_CSGIEREYTEAFF	NA_NA_TRBV20-1.TRBJ1-1..TRBC1_TGCAGTGGTATCGAAAGGGAGTACACTGAAGCTTTCTTT	1	Single (0 < X <= 1)	No	3.50404	30.9704	1	C6	C1	0.117828	0.130921	0.20848	0.294791	-0.081653	-0.293339	-0.134036	0.609416	-0.181442	-0.0209289	-0.245959	-0.0915847	G1
AAACGGGGTTGATTCG-1	10xMLR	6218	2170	AAACGGGGTTGATTCG-1	TRAV38-2/DV8.TRAJ37.TRAC_TRBV7-9.TRBJ1-1..TRBC1	TGTGCTTATAGGACCTACAAAGGCTCTGGCAACACAGGCAAACTAATCTTT_TGTGCCAGCAGCCCAGGGAACACTGAAGCTTTCTTT	CAYRTYKGSGNTGKLIF_CASSPGNTEAFF	TRAV38-2/DV8.TRAJ37.TRAC_TGTGCTTATAGGACCTACAAAGGCTCTGGCAACACAGGCAAACTAATCTTT_TRBV7-9.TRBJ1-1..TRBC1_TGTGCCAGCAGCCCAGGGAACACTGAAGCTTTCTTT	1	Single (0 < X <= 1)	No	4.34223	29.9775	5	C7	C5	0.118158	0.164096	0.03479	0.091416	0.041347	-0.0535491	-0.0739222	0.20698	-0.0693687	-0.0916627	-0.163541	-0.218297	G1
AAACGGGTCTTACCTA-1	10xMLR	91508	8202	AAACGGGTCTTACCTA-1	TRAV13-1.TRAJ42.TRAC_TRBV7-2.TRBJ2-1..TRBC2	TGTGCAGCAAGTATGAATTATGGAGGAAGCCAAGGAAATCTCATCTTT_TGTGCCAGCAGCTTAGTAGTAGCGGGCAATGAGCAGTTCTTC	CAASMNYGGSQGNLIF_CASSLVVAGNEQFF	TRAV13-1.TRAJ42.TRAC_TGTGCAGCAAGTATGAATTATGGAGGAAGCCAAGGAAATCTCATCTTT_TRBV7-2.TRBJ2-1..TRBC2_TGTGCCAGCAGCTTAGTAGTAGCGGGCAATGAGCAGTTCTTC	1	Single (0 < X <= 1)	No	2.0031	18.7984	2	C3	C2	0.205601	0.197192	-0.0607752	0.0419999	0.0167978	0.152234	0.156217	0.0312449	-0.0274511	0.806795	0.140432	0.458619	G2M
AAAGATGCAATAGCAA-1	10xMLR	53835	7041	AAAGATGCAATAGCAA-1	TRAV8-1.TRAJ43.TRAC_TRBV7-2.TRBJ1-1..TRBC1	TGTGCCGTGAGCCACCCGGATAACAATGACATGCGCTTT_TGTGCCAGCAGCTTAGTACAGGGGAGTGAAGCTTTCTTT	CAVSHPDNNDMRF_CASSLVQGSEAFF	TRAV8-1.TRAJ43.TRAC_TGTGCCGTGAGCCACCCGGATAACAATGACATGCGCTTT_TRBV7-2.TRBJ1-1..TRBC1_TGTGCCAGCAGCTTAGTACAGGGGAGTGAAGCTTTCTTT	2	Small (1 < X <= 3)	Yes	4.15529	15.1184	2	C3	C2	0.212716	0.214335	-0.129673	-0.0484667	0.101993	0.0490111	0.348547	0.0428866	-0.0568242	0.990609	0.453268	0.504003	G2M
AAAGATGCACCGATAT-1	10xMLR	4846	1968	AAAGATGCACCGATAT-1	TRAV8-4.TRAJ20.TRAC_TRBV20-1.TRBJ1-1..TRBC1	TGTGCTGTGAGTGATAACGACTACAAGCTCAGCTTT_TGCAGTGCTAGTGACACTGGGAAATTCACTGAAGCTTTCTTT	CAVSDNDYKLSF_CSASDTGKFTEAFF	TRAV8-4.TRAJ20.TRAC_TGTGCTGTGAGTGATAACGACTACAAGCTCAGCTTT_TRBV20-1.TRBJ1-1..TRBC1_TGCAGTGCTAGTGACACTGGGAAATTCACTGAAGCTTTCTTT	1	Single (0 < X <= 1)	No	3.44614	32.501	1	C6	C1	0.131747	0.137064	0.0345634	0.106858	-0.0146067	-0.317864	-0.0982815	0.234459	-0.0506804	-0.123452	-0.144207	-0.13657	G1
AAAGATGGTAAGTGGC-1	10xMLR	8798	2899	AAAGATGGTAAGTGGC-1	TRAV12-2.TRAJ29.TRAC_TRBV7-2.TRBJ1-3.TRBD1.TRBC1	TGTGCCGTATATTCAGGAAACACACCTCTTGTCTTT_TGTGCCAGCAGCTTTCCCGGGACATCGGGAAACACCATATATTTT	CAVYSGNTPLVF_CASSFPGTSGNTIYF	TRAV12-2.TRAJ29.TRAC_TGTGCCGTATATTCAGGAAACACACCTCTTGTCTTT_TRBV7-2.TRBJ1-3.TRBD1.TRBC1_TGTGCCAGCAGCTTTCCCGGGACATCGGGAAACACCATATATTTT	1	Single (0 < X <= 1)	No	3.02341	27.2448	0	C4	C0	0.137245	0.185566	0.00295483	0.133227	-0.0919944	-0.235246	-0.18592	0.263024	0.0390895	-0.122126	-0.257698	-0.221721	G1
AAAGATGTCGGCGCAT-1	10xMLR	44927	6279	AAAGATGTCGGCGCAT-1	TRAV39.TRAJ40.TRAC_TRBV5-6.TRBJ2-7..TRBC2	TGTGCCGTGGACATATCAGGAACCTACAAATACATCTTT_TGTGCCAGCAGCTTGGATCCGATATCCCCCAACGAGCAGTACTTC	CAVDISGTYKYIF_CASSLDPISPNEQYF	TRAV39.TRAJ40.TRAC_TGTGCCGTGGACATATCAGGAACCTACAAATACATCTTT_TRBV5-6.TRBJ2-7..TRBC2_TGTGCCAGCAGCTTGGATCCGATATCCCCCAACGAGCAGTACTTC	3	Small (1 < X <= 3)	Yes	3.14288	15.5563	2	C3	C2	0.201577	0.205884	-0.0709001	0.0555025	0.0456482	0.10085	0.110717	0.0282346	-0.0208698	0.807037	0.0674	0.501336	G2M
AAAGCAAAGATGTGGC-1	10xMLR	1129	799	NA	NA	NA	NA	NA	NA	No TCR information	NA	9.12312	2.12578	7	C9	C7	0.0584376	0.0543359	-0.0793789	-0.168488	-0.0779182	-0.185597	-0.132999	0.119703	0.0952488	-0.136091	-0.135392	-0.164604	G1
AAAGCAAAGTCGTTTG-1	10xMLR	4927	2049	AAAGCAAAGTCGTTTG-1	TRAV8-4.TRAJ8.TRAC_TRBV13.TRBJ2-3..TRBC2	TGTGCTGTGAGGGGGAACACAGGCTTTCAGAAACTTGTATTT_TGTGCCAGCAGCACCAGACAGAGCACAGATACGCAGTATTTT	CAVRGNTGFQKLVF_CASSTRQSTDTQYF	TRAV8-4.TRAJ8.TRAC_TGTGCTGTGAGGGGGAACACAGGCTTTCAGAAACTTGTATTT_TRBV13.TRBJ2-3..TRBC2_TGTGCCAGCAGCACCAGACAGAGCACAGATACGCAGTATTTT	9	Medium (3 < X <= 10)	Yes	3.34889	21.6968	6	C2	C6	0.118882	0.170863	0.0652868	0.0762508	-0.0197361	-0.159931	-0.127665	-0.120529	-0.00673201	-0.00733562	-0.218452	-0.174105	G1
AAAGCAAGTCAATGTC-1	10xMLR	19034	4421	AAAGCAAGTCAATGTC-1	TRAV34.TRAJ52.TRAC_TRBV29-1.TRBJ2-7..TRBC2	TGTGGAGCAGACAGGACTGGTGGTACTAGCTATGGAAAGCTGACATTT_TGCAGCGTTCGTAATTCGCCCTACGAGCAGTACTTC	CGADRTGGTSYGKLTF_CSVRNSPYEQYF	TRAV34.TRAJ52.TRAC_TGTGGAGCAGACAGGACTGGTGGTACTAGCTATGGAAAGCTGACATTT_TRBV29-1.TRBJ2-7..TRBC2_TGCAGCGTTCGTAATTCGCCCTACGAGCAGTACTTC	2	Small (1 < X <= 3)	Yes	4.97531	24.3932	4	C5	C4	0.168205	0.222157	0.00808712	0.105265	-0.0130448	-0.114965	-0.0740156	0.200554	-0.00661849	-0.0604633	-0.164261	-0.29874	G1
AAAGCAATCAGTGTTG-1	10xMLR	8231	2614	AAAGCAATCAGTGTTG-1	TRAV29/DV5.TRAJ29.TRAC_TRBV5-6.TRBJ1-2.TRBD1.TRBC1	TGTGCAGCAAGCGCGGACACACCTCTTGTCTTT_TGTGCCAGCAGCTCTTTAGGACAGGGTGAGGGGCTCGGTGGCTACACCTTC	CAASADTPLVF_CASSSLGQGEGLGGYTF	TRAV29/DV5.TRAJ29.TRAC_TGTGCAGCAAGCGCGGACACACCTCTTGTCTTT_TRBV5-6.TRBJ1-2.TRBD1.TRBC1_TGTGCCAGCAGCTCTTTAGGACAGGGTGAGGGGCTCGGTGGCTACACCTTC	1	Single (0 < X <= 1)	No	3.11019	29.7291	0	C4	C0	0.139251	0.154442	0.102201	0.259361	-0.0806841	-0.350237	-0.18375	0.134611	-0.0804003	-0.0433076	-0.238669	-0.235146	G1
AAAGCAATCCCAGGTG-1	10xMLR	28258	5508	NA	NA	NA	NA	NA	NA	No TCR information	NA	4.45184	18.8478	2	C3	C2	0.192231	0.193871	-0.0317446	-0.03568	0.0117586	-0.0582769	0.243714	0.139054	-0.0587517	0.950377	0.441632	0.352675	S
AAAGTAGTCCGAGCCA-1	10xMLR	90642	7761	AAAGTAGTCCGAGCCA-1	TRAV9-2.TRAJ17.TRAC_TRBV14.TRBJ2-1..TRBC2	TGTGCTCTGAGTGATCTGGGGGCTGCAGGCAACAAGCTAACTTTT_TGTGCCAGCAGCCAAATTGGTCTTTACAATGAGCAGTTCTTC	CALSDLGAAGNKLTF_CASSQIGLYNEQFF	TRAV9-2.TRAJ17.TRAC_TGTGCTCTGAGTGATCTGGGGGCTGCAGGCAACAAGCTAACTTTT_TRBV14.TRBJ2-1..TRBC2_TGTGCCAGCAGCCAAATTGGTCTTTACAATGAGCAGTTCTTC	2	Small (1 < X <= 3)	Yes	3.78853	21.383	2	C3	C2	0.194477	0.183028	-0.108479	-0.00867317	0.13428	0.0254956	0.0612917	-0.136288	-0.0204896	0.464926	0.211464	0.0909325	S
AAATGCCAGCACACAG-1	10xMLR	4497	1597	AAATGCCAGCACACAG-1	TRAV2.TRAJ17.TRAC_TRBV10-3.TRBJ2-3..TRBC2	TGTGCTGTGGGGGCTGCAGGCAACAAGCTAACTTTT_TGTGCCATCAGTGAGCCGACGGGGCTGGTAGATACGCAGTATTTT	CAVGAAGNKLTF_CAISEPTGLVDTQYF	TRAV2.TRAJ17.TRAC_TGTGCTGTGGGGGCTGCAGGCAACAAGCTAACTTTT_TRBV10-3.TRBJ2-3..TRBC2_TGTGCCATCAGTGAGCCGACGGGGCTGGTAGATACGCAGTATTTT	1	Single (0 < X <= 1)	No	2.73516	39.115	1	C6	C1	0.110203	0.132805	0.00603821	-0.0630693	-0.117212	-0.141231	-0.10669	0.0451893	-0.127722	-0.0808603	-0.182065	-0.174135	G1
AAATGCCCACAGGCCT-1	10xMLR	5442	1726	AAATGCCCACAGGCCT-1	NA_TRBV3-1.TRBJ2-5.TRBD1.TRBC2	NA_TGTGCCAGCAGAAGGACAGGGGGCGAGGAGACCCAGTACTTC	NA_CASRRTGGEETQYF	NA_NA_TRBV3-1.TRBJ2-5.TRBD1.TRBC2_TGTGCCAGCAGAAGGACAGGGGGCGAGGAGACCCAGTACTTC	1	Single (0 < X <= 1)	No	1.13929	42.172	1	C6	C1	0.120738	0.123629	0.089568	0.022154	-0.0410685	-0.275743	-0.074472	0.0666335	-0.082614	-0.05848	-0.160352	-0.182123	G1
AAATGCCCATCGATGT-1	10xMLR	55186	6751	AAATGCCCATCGATGT-1	TRAV8-4.TRAJ4.TRAC_TRBV4-1.TRBJ1-4..TRBC1	TGTGCTGTAAGTTCTGGTGGCTACAATAAGCTGATTTTT_TGCGCCAGCAGCCAAGAGGGGCAGGGGAACGAAAAACTGTTTTTT	CAVSSGGYNKLIF_CASSQEGQGNEKLFF	TRAV8-4.TRAJ4.TRAC_TGTGCTGTAAGTTCTGGTGGCTACAATAAGCTGATTTTT_TRBV4-1.TRBJ1-4..TRBC1_TGCGCCAGCAGCCAAGAGGGGCAGGGGAACGAAAAACTGTTTTTT	1	Single (0 < X <= 1)	No	3.12398	14.4095	2	C3	C2	0.204628	0.216571	-0.0500211	0.0201204	0.117171	-0.123798	0.18432	0.107285	-0.00887933	1.05296	-0.0290062	0.830283	G2M
AAATGCCGTAAGTTCC-1	10xMLR	46118	6537	NA	NA	NA	NA	NA	NA	No TCR information	NA	2.2811	18.9709	3	C1	C3	0.197768	0.220992	-0.177878	-0.110551	0.254398	0.0109723	0.275541	-0.0873371	0.102617	0.662401	0.257334	0.290286	G2M
AAATGCCGTCACACGC-1	10xMLR	7147	2165	AAATGCCGTCACACGC-1	TRAV25.TRAJ48.TRAC_TRBV14.TRBJ1-1..TRBC1	TGTGCAGCTTGGGGCTTTGGAAATGAGAAATTAACCTTT_TGTGCCAGCAGCCAAGGCGGGGGAACAACTGAAGCTTTCTTT	CAAWGFGNEKLTF_CASSQGGGTTEAFF	TRAV25.TRAJ48.TRAC_TGTGCAGCTTGGGGCTTTGGAAATGAGAAATTAACCTTT_TRBV14.TRBJ1-1..TRBC1_TGTGCCAGCAGCCAAGGCGGGGGAACAACTGAAGCTTTCTTT	1	Single (0 < X <= 1)	No	2.82636	37.2324	1	C6	C1	0.10797	0.150927	0.0506469	0.113292	0.0137575	-0.314099	-0.157529	0.420356	0.026504	0.0122672	-0.197367	-0.212039	G1
AAATGCCGTCGGCTCA-1	10xMLR	63776	7336	AAATGCCGTCGGCTCA-1	TRAV13-2.TRAJ54.TRAC_TRBV4-1.TRBJ1-3..TRBC1	TGTGCAGAGACGGTAGCTCAGGGAGCCCAGAAGCTGGTATTT_TGCGCCAGCAGCCAAGACCCAGGGCCTGGAAACACCATATATTTT	CAETVAQGAQKLVF_CASSQDPGPGNTIYF	TRAV13-2.TRAJ54.TRAC_TGTGCAGAGACGGTAGCTCAGGGAGCCCAGAAGCTGGTATTT_TRBV4-1.TRBJ1-3..TRBC1_TGCGCCAGCAGCCAAGACCCAGGGCCTGGAAACACCATATATTTT	73	Hyperexpanded (30 < X)	Yes	2.40373	17.6022	3	C1	C3	0.197069	0.199587	-0.16114	-0.0133714	0.177904	-0.0977506	0.223863	-0.207282	-0.0120085	0.663204	0.211657	0.355393	G2M
AAATGCCGTGTGAAAT-1	10xMLR	933	551	NA	NA	NA	NA	NA	NA	No TCR information	NA	23.7942	3.75134	7	C9	C7	0.0593898	0.0524918	0.115868	0.241799	-0.0478764	-0.153992	-0.100953	0.291941	-0.0180287	0.0216318	-0.139813	-0.0771363	G1
AACACGTTCAATACCG-1	10xMLR	46595	6758	AACACGTTCAATACCG-1	TRAV29/DV5.TRAJ52.TRAC_TRBV19.TRBJ1-2.TRBD1.TRBC1	TGTGCAGCAAGCGCGGAGGGTACTAGCTATGGAAAGCTGACATTT_TGTGCCAGTAGTATAGGACAGGGGAGGAACTATGGCTACACCTTC	CAASAEGTSYGKLTF_CASSIGQGRNYGYTF	TRAV29/DV5.TRAJ52.TRAC_TGTGCAGCAAGCGCGGAGGGTACTAGCTATGGAAAGCTGACATTT_TRBV19.TRBJ1-2.TRBD1.TRBC1_TGTGCCAGTAGTATAGGACAGGGGAGGAACTATGGCTACACCTTC	1	Single (0 < X <= 1)	No	3.76006	15.7013	2	C3	C2	0.221084	0.187766	0.00483142	0.00418155	0.0289502	0.0347256	0.2508	0.220893	-0.0832158	1.00449	0.599392	0.455003	S
AACACGTTCCTTTCGG-1	10xMLR	6698	2328	AACACGTTCCTTTCGG-1	TRAV12-1.TRAJ42.TRAC_TRBV4-1.TRBJ2-5..TRBC2	TGTGTGGTGAACATGCAAGGAAGCCAAGGAAATCTCATCTTT_TGCGCCAGCAGCCAAATTATTAGCGGGGGATCCGGCCAAGAGACCCAGTACTTC	CVVNMQGSQGNLIF_CASSQIISGGSGQETQYF	TRAV12-1.TRAJ42.TRAC_TGTGTGGTGAACATGCAAGGAAGCCAAGGAAATCTCATCTTT_TRBV4-1.TRBJ2-5..TRBC2_TGCGCCAGCAGCCAAATTATTAGCGGGGGATCCGGCCAAGAGACCCAGTACTTC	1	Single (0 < X <= 1)	No	4.41923	21.5736	0	C4	C0	0.157546	0.239412	0.0735962	0.223339	-0.0243388	-0.0305864	0.0163069	0.724614	0.0869005	-0.0168896	-0.238455	-0.162749	G1
AACCATGGTAGCCTCG-1	10xMLR	5138	2067	AACCATGGTAGCCTCG-1	TRAV12-1.TRAJ10.TRAC_TRBV20-1.TRBJ2-1..TRBC2	TGTGTGGTCCGGGGGACGGGAGGAGGAAACAAACTCACCTTT_TGCAGTGCTAGAGATCTGCTAGCGGGGGCAAACAATGAGCAGTTCTTC	CVVRGTGGGNKLTF_CSARDLLAGANNEQFF	TRAV12-1.TRAJ10.TRAC_TGTGTGGTCCGGGGGACGGGAGGAGGAAACAAACTCACCTTT_TRBV20-1.TRBJ2-1..TRBC2_TGCAGTGCTAGAGATCTGCTAGCGGGGGCAAACAATGAGCAGTTCTTC	1	Single (0 < X <= 1)	No	2.25769	35.364	1	C6	C1	0.112568	0.16119	0.157888	0.276477	-0.0272684	-0.323908	-0.0222584	0.253984	-0.0753809	-0.114283	-0.215368	-0.194578	G1
AACCATGGTGAGGGTT-1	10xMLR	7238	2453	AACCATGGTGAGGGTT-1	TRAV17.TRAJ38.TRAC_TRBV5-1.TRBJ2-7.TRBD2.TRBC2	TGTGCTACGGGTAATGCTGGCAACAACCGTAAGCTGATTTGG_TGCGCCAGCAGCTTGGGGACTAGCGGGGGGTACGAGCAGTACTTC	CATGNAGNNRKLIW_CASSLGTSGGYEQYF	TRAV17.TRAJ38.TRAC_TGTGCTACGGGTAATGCTGGCAACAACCGTAAGCTGATTTGG_TRBV5-1.TRBJ2-7.TRBD2.TRBC2_TGCGCCAGCAGCTTGGGGACTAGCGGGGGGTACGAGCAGTACTTC	1	Single (0 < X <= 1)	No	3.99282	30.8787	0	C4	C0	0.136843	0.182623	0.222943	0.102941	-0.0438789	-0.138302	-0.00687716	0.578059	-0.0183602	-0.0844139	-0.244268	-0.238063	G1
AACCATGGTTGCTCCT-1	10xMLR	64108	7504	AACCATGGTTGCTCCT-1	TRAV8-3.TRAJ48.TRAC_TRBV12-4.TRBJ2-3..TRBC2	TGTGCTGTGGGAAATGAGAAATTAACCTTT_TGTGGCATTAAGATAGGCACAGATACGCAGTATTTT	CAVGNEKLTF_CGIKIGTDTQYF	TRAV8-3.TRAJ48.TRAC_TGTGCTGTGGGAAATGAGAAATTAACCTTT_TRBV12-4.TRBJ2-3..TRBC2_TGTGGCATTAAGATAGGCACAGATACGCAGTATTTT	5	Medium (3 < X <= 10)	Yes	2.22281	15.5051	3	C1	C3	0.208075	0.222549	-0.119463	-0.0407914	0.250275	0.0276125	0.375175	0.0263754	-0.00916572	0.886074	0.122041	0.678519	G2M
AACCGCGAGGGATGGG-1	10xMLR	4878	1869	AACCGCGAGGGATGGG-1	TRAV14/DV4.TRAJ11.TRAC_TRBV24-1.TRBJ1-2.TRBD1.TRBC1	TGTGCAATGAGAGAGGAGGGATACAGCACCCTCACCTTT_TGTGCCACCAGTAAAGGGGGCGTCTCTGGCTACACCTTC	CAMREEGYSTLTF_CATSKGGVSGYTF	TRAV14/DV4.TRAJ11.TRAC_TGTGCAATGAGAGAGGAGGGATACAGCACCCTCACCTTT_TRBV24-1.TRBJ1-2.TRBD1.TRBC1_TGTGCCACCAGTAAAGGGGGCGTCTCTGGCTACACCTTC	1	Single (0 < X <= 1)	No	4.22304	34.5838	1	C6	C1	0.117594	0.211103	0.41451	0.384621	-0.0477065	-0.195353	-0.150518	0.536548	-0.0413749	-0.110896	-0.139739	-0.192458	G1
AACCGCGAGTACGACG-1	10xMLR	6382	2347	AACCGCGAGTACGACG-1	TRAV35.TRAJ39.TRAC_TRBV30.TRBJ1-2..TRBC1	TGTGCTGGGAAGGGGAATGCAGGCAACATGCTCACCTTT_TGTGCCTGCCAATATGACCGTGGGTATGGCTACACCTTC	CAGKGNAGNMLTF_CACQYDRGYGYTF	TRAV35.TRAJ39.TRAC_TGTGCTGGGAAGGGGAATGCAGGCAACATGCTCACCTTT_TRBV30.TRBJ1-2..TRBC1_TGTGCCTGCCAATATGACCGTGGGTATGGCTACACCTTC	1	Single (0 < X <= 1)	No	4.38734	28.2983	8	C8	C8	0.139702	0.16696	0.0940263	0.546405	-0.0669122	-0.342504	-0.0914979	0.399735	-0.0228783	-0.0450798	-0.312206	-0.202953	G1
AACCGCGGTAGCACGA-1	10xMLR	74065	7688	AACCGCGGTAGCACGA-1	TRAV13-1.TRAJ23.TRAC_TRBV9.TRBJ2-2.TRBD2.TRBC2	TGTGCAGCTCCTCAACCCCTTAGGAACCAGGGAGGAAAGCTTATCTTC_TGTGCCAGCAGCGTGGGACTAGCGGGGGGGCCGGACACCGGGGAGCTGTTTTTT	CAAPQPLRNQGGKLIF_CASSVGLAGGPDTGELFF	TRAV13-1.TRAJ23.TRAC_TGTGCAGCTCCTCAACCCCTTAGGAACCAGGGAGGAAAGCTTATCTTC_TRBV9.TRBJ2-2.TRBD2.TRBC2_TGTGCCAGCAGCGTGGGACTAGCGGGGGGGCCGGACACCGGGGAGCTGTTTTTT	2	Small (1 < X <= 3)	Yes	2.34929	21.176	2	C3	C2	0.201426	0.189499	-0.0585332	-0.0571365	0.0204116	-0.0025596	0.0280413	-0.00356785	-0.0686318	0.444458	0.447484	0.00188048	S
AACCGCGGTGCATCTA-1	10xMLR	7251	1966	AACCGCGGTGCATCTA-1	TRAV17.TRAJ57.TRAC_NA	TGTGCTACTCTTGCGAAGGGGCAGGGCGGATCTGAAAAGCTGGTCTTT_NA	CATLAKGQGGSEKLVF_NA	TRAV17.TRAJ57.TRAC_TGTGCTACTCTTGCGAAGGGGCAGGGCGGATCTGAAAAGCTGGTCTTT_NA_NA	1	Single (0 < X <= 1)	No	4.0684	43.4974	1	C6	C1	0.108011	0.150164	0.240258	0.214033	-0.0584644	-0.0921696	-0.107597	0.526917	-0.0237079	-0.11025	-0.18803	-0.161913	G1
AACGTTGAGCACCGTC-1	10xMLR	18759	4139	AACGTTGAGCACCGTC-1	TRAV2.TRAJ36.TRAC_TRBV28.TRBJ2-4..TRBC2	TGTGCTGTGGAGATCCAAACTGGGGCAAACAACCTCTTCTTT_TGTGCCAGCAGTTTCTACGGGGCCAAAAACATTCAGTACTTC	CAVEIQTGANNLFF_CASSFYGAKNIQYF	TRAV2.TRAJ36.TRAC_TGTGCTGTGGAGATCCAAACTGGGGCAAACAACCTCTTCTTT_TRBV28.TRBJ2-4..TRBC2_TGTGCCAGCAGTTTCTACGGGGCCAAAAACATTCAGTACTTC	1	Single (0 < X <= 1)	No	4.07804	36.1746	0	C4	C0	0.151846	0.156218	0.0824782	0.202148	0.0615206	-0.321025	-0.00673856	0.361897	-0.0086452	0.0623337	0.166643	-0.160483	S
AACGTTGAGTGTGGCA-1	10xMLR	84785	7973	AACGTTGAGTGTGGCA-1	TRAV13-1.TRAJ23.TRAC_TRBV9.TRBJ2-2.TRBD2.TRBC2	TGTGCAGCTCCTCAACCCCTTAGGAACCAGGGAGGAAAGCTTATCTTC_TGTGCCAGCAGCGTGGGACTAGCGGGGGGGCCGGACACCGGGGAGCTGTTTTTT	CAAPQPLRNQGGKLIF_CASSVGLAGGPDTGELFF	TRAV13-1.TRAJ23.TRAC_TGTGCAGCTCCTCAACCCCTTAGGAACCAGGGAGGAAAGCTTATCTTC_TRBV9.TRBJ2-2.TRBD2.TRBC2_TGTGCCAGCAGCGTGGGACTAGCGGGGGGGCCGGACACCGGGGAGCTGTTTTTT	2	Small (1 < X <= 3)	Yes	2.94392	19.3584	2	C3	C2	0.189883	0.198141	-0.0898838	-0.0834794	0.0448457	0.0884615	0.119593	0.0308249	-0.0862554	0.614512	0.311982	0.12997	S
AACGTTGCACACCGAC-1	10xMLR	26894	5081	AACGTTGCACACCGAC-1	TRAV13-2.TRAJ32.TRAC_TRBV18.TRBJ2-5..TRBC2	TGTGCAGAGATCTTTGGTGCTACAAACAAGCTCATCTTT_TGTGCCAGCTCACCCGGGACTAGTATGGAGACCCAGTACTTC	CAEIFGATNKLIF_CASSPGTSMETQYF	TRAV13-2.TRAJ32.TRAC_TGTGCAGAGATCTTTGGTGCTACAAACAAGCTCATCTTT_TRBV18.TRBJ2-5..TRBC2_TGTGCCAGCTCACCCGGGACTAGTATGGAGACCCAGTACTTC	2	Small (1 < X <= 3)	Yes	5.68156	26.5189	2	C3	C2	0.156962	0.154693	-0.145389	-0.00230703	0.070246	0.165948	0.0937967	-0.0114837	0.034122	0.452189	0.139386	-0.0396074	S
AACGTTGCATATACCG-1	10xMLR	87274	7805	AACGTTGCATATACCG-1	TRAV13-2.TRAJ54.TRAC_TRBV4-1.TRBJ1-3..TRBC1	TGTGCAGAGACGGTAGCTCAGGGAGCCCAGAAGCTGGTATTT_TGCGCCAGCAGCCAAGACCCAGGGCCTGGAAACACCATATATTTT	CAETVAQGAQKLVF_CASSQDPGPGNTIYF	TRAV13-2.TRAJ54.TRAC_TGTGCAGAGACGGTAGCTCAGGGAGCCCAGAAGCTGGTATTT_TRBV4-1.TRBJ1-3..TRBC1_TGCGCCAGCAGCCAAGACCCAGGGCCTGGAAACACCATATATTTT	73	Hyperexpanded (30 < X)	Yes	2.37986	15.2474	3	C1	C3	0.194933	0.213263	-0.212728	-0.082748	0.30634	0.0945603	0.429087	-0.135723	0.0504416	0.822031	-0.0388603	0.637566	G2M
AACGTTGGTTACTGAC-1	10xMLR	24400	5117	AACGTTGGTTACTGAC-1	TRAV9-2.TRAJ37.TRAC_TRBV7-6.TRBJ2-7..TRBC2	TGTGCTCTGAGTGATAATGGGGGCTCTAGCAACACAGGCAAACTAATCTTT_TGTGCCAGCAGCTTAGGACAGCAAAGCTACGAGCAGTACTTC	CALSDNGGSSNTGKLIF_CASSLGQQSYEQYF	TRAV9-2.TRAJ37.TRAC_TGTGCTCTGAGTGATAATGGGGGCTCTAGCAACACAGGCAAACTAATCTTT_TRBV7-6.TRBJ2-7..TRBC2_TGTGCCAGCAGCTTAGGACAGCAAAGCTACGAGCAGTACTTC	1	Single (0 < X <= 1)	No	4.05328	21.7008	4	C5	C4	0.174083	0.230046	0.115544	0.0239891	0.0488303	-0.0566391	0.00773717	0.182839	0.0536153	-0.0660359	-0.277541	-0.278415	G1
AACGTTGTCTTTACGT-1	10xMLR	10776	2977	AACGTTGTCTTTACGT-1	TRAV9-2.TRAJ9.TRAC_TRBV19.TRBJ1-5..TRBC1	TGTGCTCTGAGTGATCAGAACGGAGGCTTCAAAACTATCTTT_TGTGCCAGTAGTATTTTGGCAGCGAATCAGCCCCAGCATTTT	CALSDQNGGFKTIF_CASSILAANQPQHF	TRAV9-2.TRAJ9.TRAC_TGTGCTCTGAGTGATCAGAACGGAGGCTTCAAAACTATCTTT_TRBV19.TRBJ1-5..TRBC1_TGTGCCAGTAGTATTTTGGCAGCGAATCAGCCCCAGCATTTT	1	Single (0 < X <= 1)	No	1.99517	34.3263	0	C4	C0	0.151567	0.195961	0.0204735	0.079696	-0.0117332	-0.201055	-0.0451384	0.386834	-0.0311741	-0.0359072	-0.192381	-0.213957	G1
AACTCAGAGCGCTCCA-1	10xMLR	4267	1559	AACTCAGAGCGCTCCA-1	NA_TRBV20-1.TRBJ2-5..TRBC2	NA_TGCAGCTTTAGCGGGGGCCTTACACAAGAGACCCAGTACTTC	NA_CSFSGGLTQETQYF	NA_NA_TRBV20-1.TRBJ2-5..TRBC2_TGCAGCTTTAGCGGGGGCCTTACACAAGAGACCCAGTACTTC	1	Single (0 < X <= 1)	No	2.48418	40.9421	1	C6	C1	0.0812341	0.126844	0.217761	0.126002	-0.109836	-0.148016	-0.106615	0.115304	-0.0706716	-0.0456888	-0.111227	-0.229565	G1
AACTCAGCATTGCGGC-1	10xMLR	7735	2516	AACTCAGCATTGCGGC-1	TRAV17.TRAJ47.TRAC_TRBV28.TRBJ1-5..TRBC1	TGTGCTTGCAAGGAATATGGAAACAAACTGGTCTTT_TGTGCCAGCAGTTTAAGCGACCAGGGGATTCAGCCCCAGCATTTT	CACKEYGNKLVF_CASSLSDQGIQPQHF	TRAV17.TRAJ47.TRAC_TGTGCTTGCAAGGAATATGGAAACAAACTGGTCTTT_TRBV28.TRBJ1-5..TRBC1_TGTGCCAGCAGTTTAAGCGACCAGGGGATTCAGCCCCAGCATTTT	1	Single (0 < X <= 1)	No	2.1978	36.0957	1	C6	C1	0.138186	0.184232	0.267595	0.410265	-0.0547581	-0.0819197	-0.146529	0.562347	-0.0524143	-0.103698	-0.195658	-0.22207	G1
AACTCAGTCCACGCAG-1	10xMLR	78943	7469	AACTCAGTCCACGCAG-1	TRAV26-1.TRAJ50.TRAC_TRBV20-1.TRBJ2-7..TRBC2	TGCATCGTCAGAGTCTTGAGAACCTCCTACGACAAGGTGATATTT_TGCAGTGCTAGCGGGACAGCCTACGAGCAGTACTTC	CIVRVLRTSYDKVIF_CSASGTAYEQYF	TRAV26-1.TRAJ50.TRAC_TGCATCGTCAGAGTCTTGAGAACCTCCTACGACAAGGTGATATTT_TRBV20-1.TRBJ2-7..TRBC2_TGCAGTGCTAGCGGGACAGCCTACGAGCAGTACTTC	1	Single (0 < X <= 1)	No	2.69562	17.505	2	C3	C2	0.201415	0.190044	-0.104398	-0.039326	0.136976	-0.0948938	0.233935	0.0342724	-0.0752739	0.887178	0.104623	0.508686	G2M
AACTCCCCACACAGAG-1	10xMLR	2703	1086	AACTCCCCACACAGAG-1	TRAV21.TRAJ39.TRAC_TRBV19.TRBJ1-5..TRBC1	TGTGCTGTGAGTGGTAATGCAGGCAACATGCTCACCTTT_TGTGCCAGTAGGCTAAACAGGGAGTTGACGCAGCCCCAGCATTTT	CAVSGNAGNMLTF_CASRLNRELTQPQHF	TRAV21.TRAJ39.TRAC_TGTGCTGTGAGTGGTAATGCAGGCAACATGCTCACCTTT_TRBV19.TRBJ1-5..TRBC1_TGTGCCAGTAGGCTAAACAGGGAGTTGACGCAGCCCCAGCATTTT	1	Single (0 < X <= 1)	No	3.40363	35.8491	1	C6	C1	0.117071	0.149627	0.317146	0.154618	0.0552237	-0.0742069	-0.090197	0.557834	-0.0242271	-0.0469651	-0.0734009	-0.113878	G1
AACTCCCTCACCACCT-1	10xMLR	15999	3947	NA	NA	NA	NA	NA	NA	No TCR information	NA	2.58766	16.0323	4	C5	C4	0.148188	0.221009	0.0589472	0.0893806	0.112438	-0.157697	0.0174827	0.411898	-0.113897	-0.000883074	-0.301816	-0.287993	G1
AACTCTTAGATGTGGC-1	10xMLR	6194	2217	AACTCTTAGATGTGGC-1	TRAV3.TRAJ43.TRAC_TRBV5-4.TRBJ2-1..TRBC2	TGTGCTGTGAGAGACATGCCCAACAATGACATGCGCTTT_TGTGCCAGCAGCTTGGTTGGGTCCTACAATGAGCAGTTCTTC	CAVRDMPNNDMRF_CASSLVGSYNEQFF	TRAV3.TRAJ43.TRAC_TGTGCTGTGAGAGACATGCCCAACAATGACATGCGCTTT_TRBV5-4.TRBJ2-1..TRBC2_TGTGCCAGCAGCTTGGTTGGGTCCTACAATGAGCAGTTCTTC	1	Single (0 < X <= 1)	No	3.55182	33.9845	1	C6	C1	0.132894	0.177929	0.220946	0.237512	-0.0614927	-0.327625	-0.169139	0.712082	-0.0575825	0.0157306	-0.169473	-0.172451	G1
AACTCTTAGTCCCACG-1	10xMLR	89776	8064	AACTCTTAGTCCCACG-1	TRAV29/DV5.TRAJ28.TRAC_TRBV12-3.TRBJ1-5.TRBD1.TRBC1	TGTGCAGCAACTGGGGCTGGGAGTTACCAACTCACTTTC_TGTGCCAGCAGTCTATATGGACAGGGAGGTAGCAATCAGCCCCAGCATTTT	CAATGAGSYQLTF_CASSLYGQGGSNQPQHF	TRAV29/DV5.TRAJ28.TRAC_TGTGCAGCAACTGGGGCTGGGAGTTACCAACTCACTTTC_TRBV12-3.TRBJ1-5.TRBD1.TRBC1_TGTGCCAGCAGTCTATATGGACAGGGAGGTAGCAATCAGCCCCAGCATTTT	14	Large (10 < X <= 30)	Yes	2.83818	19.5074	3	C1	C3	0.189984	0.213281	-0.208109	-0.0561999	0.290655	0.0510799	0.375907	-0.026961	0.0706019	0.75517	0.294201	0.261924	S
AACTCTTCAAGCTGAG-1	10xMLR	7934	2795	AACTCTTCAAGCTGAG-1	TRAV9-2.TRAJ29.TRAC_TRBV7-9.TRBJ2-5..TRBC2	TGTGCTCTGAGTGATCGGGGGGGAAACACACCTCTTGTCTTT_TGTGCCAGCAGCTTAATCCTGGCCTCACAAGAGACCCAGTACTTC	CALSDRGGNTPLVF_CASSLILASQETQYF	TRAV9-2.TRAJ29.TRAC_TGTGCTCTGAGTGATCGGGGGGGAAACACACCTCTTGTCTTT_TRBV7-9.TRBJ2-5..TRBC2_TGTGCCAGCAGCTTAATCCTGGCCTCACAAGAGACCCAGTACTTC	1	Single (0 < X <= 1)	No	3.64255	22.3973	5	C7	C5	0.161076	0.211439	-0.0820258	-0.0852903	0.0610866	0.209546	0.0998467	0.277216	0.169289	-0.0267382	-0.219778	-0.256279	G1
AACTCTTCATCCGGGT-1	10xMLR	18969	4667	AACTCTTCATCCGGGT-1	TRAV17.TRAJ22.TRAC_TRBV7-9.TRBJ2-7..TRBC2	TGTGCTACGGCCCCTTCTGGTTCTGCAAGGCAACTGACCTTT_TGTGCCAGCAGCTTAGCGTCGGGAGCGGGGGGGCCCTACGAGCAGTACTTC	CATAPSGSARQLTF_CASSLASGAGGPYEQYF	TRAV17.TRAJ22.TRAC_TGTGCTACGGCCCCTTCTGGTTCTGCAAGGCAACTGACCTTT_TRBV7-9.TRBJ2-7..TRBC2_TGTGCCAGCAGCTTAGCGTCGGGAGCGGGGGGGCCCTACGAGCAGTACTTC	1	Single (0 < X <= 1)	No	2.54099	15.3197	4	C5	C4	0.192188	0.199748	0.06567	-0.0314669	0.092123	-0.0686783	-0.126117	0.5693	-0.0782504	0.248704	0.280784	-0.11813	S
AACTGGTAGCCCTAAT-1	10xMLR	4441	1446	AACTGGTAGCCCTAAT-1	TRAV10.TRAJ27.TRAC_TRBV4-3.TRBJ1-1..TRBC1	TGTGTGGTGAGCGTTAACACCAATGCAGGCAAATCAACCTTT_TGCGCCAGCAGCCAAGAGGGTTATGAGGGCACTGAAGCTTTCTTT	CVVSVNTNAGKSTF_CASSQEGYEGTEAFF	TRAV10.TRAJ27.TRAC_TGTGTGGTGAGCGTTAACACCAATGCAGGCAAATCAACCTTT_TRBV4-3.TRBJ1-1..TRBC1_TGCGCCAGCAGCCAAGAGGGTTATGAGGGCACTGAAGCTTTCTTT	1	Single (0 < X <= 1)	No	3.03986	42.1752	1	C6	C1	0.0850144	0.124933	0.171221	0.299117	-0.0526075	-0.26132	-0.0390536	0.205418	0.0289962	0.00959255	-0.196713	-0.181957	G1
AACTGGTCACGCTTTC-1	10xMLR	11402	3030	AACTGGTCACGCTTTC-1	TRAV8-1.TRAJ52.TRAC_TRBV5-1.TRBJ2-3..TRBC2	TGTGCCTTACGGGGTGGTGGTACTAGCTATGGAAAGCTGACATTT_TGCGCCAGCAGTGCCGGGACTAGCCCAACAGATACGCAGTATTTT	CALRGGGTSYGKLTF_CASSAGTSPTDTQYF	TRAV8-1.TRAJ52.TRAC_TGTGCCTTACGGGGTGGTGGTACTAGCTATGGAAAGCTGACATTT_TRBV5-1.TRBJ2-3..TRBC2_TGCGCCAGCAGTGCCGGGACTAGCCCAACAGATACGCAGTATTTT	1	Single (0 < X <= 1)	No	2.79775	36.2393	0	C4	C0	0.153612	0.158125	0.155126	0.181299	-0.0435421	-0.15116	-0.0837445	0.324981	-0.0629658	-0.0733721	-0.227251	-0.211342	G1
AACTGGTCAGACTCGC-1	10xMLR	7512	2792	NA	NA	NA	NA	NA	NA	No TCR information	NA	2.71565	21.2859	6	C2	C6	0.134663	0.230267	0.0502985	0.075135	0.0782844	-0.133451	-0.0474338	0.235916	0.126604	-0.0993909	-0.252587	-0.200406	G1
AACTGGTTCCCAAGAT-1	10xMLR	7684	2806	AACTGGTTCCCAAGAT-1	TRAV19.TRAJ37.TRAC_TRBV3-1.TRBJ1-1..TRBC1	TGTGCTCTGATTCAACATGGCTCTGGCAACACAGGCAAACTAATCTTT_TGTGCCAGCAGCCAAGCGGACATGCCATCTGCAGCTTTCTTT	CALIQHGSGNTGKLIF_CASSQADMPSAAFF	TRAV19.TRAJ37.TRAC_TGTGCTCTGATTCAACATGGCTCTGGCAACACAGGCAAACTAATCTTT_TRBV3-1.TRBJ1-1..TRBC1_TGTGCCAGCAGCCAAGCGGACATGCCATCTGCAGCTTTCTTT	2	Small (1 < X <= 3)	Yes	6.72827	15.4086	4	C5	C4	0.155196	0.199472	-0.0478185	0.126635	0.195568	-0.177105	0.122334	0.325786	0.00575736	-0.131508	-0.276231	-0.280081	G1
AACTGGTTCGGTGTCG-1	10xMLR	12645	4157	AACTGGTTCGGTGTCG-1	TRAV3.TRAJ40.TRAC_TRBV6-2.TRBJ1-6..TRBC1	TGTGCTGTGAGAGACTCTGCCTCAGGAACCTACAAATACATCTTT_TGTGCCAGCAGTGCGGACAGGAATTCACCCCTCCACTTT	CAVRDSASGTYKYIF_CASSADRNSPLHF	TRAV3.TRAJ40.TRAC_TGTGCTGTGAGAGACTCTGCCTCAGGAACCTACAAATACATCTTT_TRBV6-2.TRBJ1-6..TRBC1_TGTGCCAGCAGTGCGGACAGGAATTCACCCCTCCACTTT	1	Single (0 < X <= 1)	No	5.67813	10.344	4	C5	C4	0.19035	0.255056	0.0402098	0.0843157	0.0503146	0.147514	-0.0354752	0.0303073	0.107591	0.0572116	0.325735	-0.168	S
AACTTTCAGCAGACTG-1	10xMLR	11893	3307	AACTTTCAGCAGACTG-1	TRAV17.TRAJ27.TRAC_TRBV27.TRBJ1-5.TRBD1.TRBC1	TGTGCTACGGACGCACACAATGCAGGCAAATCAACCTTT_TGTGCCAGCAGTCCGACGGGACAGCGAGGTCAGCCCCAGCATTTT	CATDAHNAGKSTF_CASSPTGQRGQPQHF	TRAV17.TRAJ27.TRAC_TGTGCTACGGACGCACACAATGCAGGCAAATCAACCTTT_TRBV27.TRBJ1-5.TRBD1.TRBC1_TGTGCCAGCAGTCCGACGGGACAGCGAGGTCAGCCCCAGCATTTT	1	Single (0 < X <= 1)	No	4.43118	28.5546	0	C4	C0	0.123152	0.21214	0.239956	0.312235	0.0134069	0.0135235	-0.10886	0.53928	0.0418779	-0.087739	-0.213368	-0.224256	G1
AACTTTCCAAACGTGG-1	10xMLR	590	408	AACTTTCCAAACGTGG-1	NA_TRBV30.TRBJ2-1..TRBC2	NA_TGTGCCTGGAGTGTACAGCGGGGGCTGATTGAGCAGTTCTTC	NA_CAWSVQRGLIEQFF	NA_NA_TRBV30.TRBJ2-1..TRBC2_TGTGCCTGGAGTGTACAGCGGGGGCTGATTGAGCAGTTCTTC	1	Single (0 < X <= 1)	No	18.1356	2.71186	7	C9	C7	0.0590352	0.105534	0.114157	0.0798906	0.00847967	0.262228	0.0202913	0.0680379	-0.0853391	-0.0610895	-0.0562175	-0.0803799	G1
AACTTTCCACGGTGTC-1	10xMLR	112232	8528	AACTTTCCACGGTGTC-1	TRAV13-2.TRAJ54.TRAC_TRBV4-1.TRBJ1-3..TRBC1	TGTGCAGAGACGGTAGCTCAGGGAGCCCAGAAGCTGGTATTT_TGCGCCAGCAGCCAAGACCCAGGGCCTGGAAACACCATATATTTT	CAETVAQGAQKLVF_CASSQDPGPGNTIYF	TRAV13-2.TRAJ54.TRAC_TGTGCAGAGACGGTAGCTCAGGGAGCCCAGAAGCTGGTATTT_TRBV4-1.TRBJ1-3..TRBC1_TGCGCCAGCAGCCAAGACCCAGGGCCTGGAAACACCATATATTTT	73	Hyperexpanded (30 < X)	Yes	2.33801	18.991	3	C1	C3	0.203109	0.182504	-0.163299	-0.0511249	0.188437	-0.0542913	0.348698	-0.0576808	-0.0992554	0.899761	0.23824	0.513353	G2M
AACTTTCGTTCAGACT-1	10xMLR	5862	2074	AACTTTCGTTCAGACT-1	TRAV38-2/DV8.TRAJ42.TRAC_TRBV6-5.TRBJ1-4..TRBC1	TGTGCTTATAGCAATTATGGAGGAAGCCAAGGAAATCTCATCTTT_TGTGCCAGCAGTTCCGGACAGGGATTGGAAAAACTGTTTTTT	CAYSNYGGSQGNLIF_CASSSGQGLEKLFF	TRAV38-2/DV8.TRAJ42.TRAC_TGTGCTTATAGCAATTATGGAGGAAGCCAAGGAAATCTCATCTTT_TRBV6-5.TRBJ1-4..TRBC1_TGTGCCAGCAGTTCCGGACAGGGATTGGAAAAACTGTTTTTT	1	Single (0 < X <= 1)	No	3.29239	35.3975	0	C4	C0	0.137067	0.20357	0.280094	0.231926	-0.0270992	-0.207756	-0.0660591	0.457664	-0.0774012	0.0188487	-0.206951	-0.18014	G1
AAGACCTAGGGAAACA-1	10xMLR	10634	2928	AAGACCTAGGGAAACA-1	TRAV14/DV4.TRAJ39.TRAC_TRBV5-1.TRBJ2-3..TRBC2	TGTGCAATGAGAGAGGGCATAGGTGCAGGCAACATGCTCACCTTT_TGCGCCAGCAGCTTGGGAGCGGATACGCAGTATTTT	CAMREGIGAGNMLTF_CASSLGADTQYF	TRAV14/DV4.TRAJ39.TRAC_TGTGCAATGAGAGAGGGCATAGGTGCAGGCAACATGCTCACCTTT_TRBV5-1.TRBJ2-3..TRBC2_TGCGCCAGCAGCTTGGGAGCGGATACGCAGTATTTT	1	Single (0 < X <= 1)	No	2.51081	21.7604	5	C7	C5	0.181726	0.252343	0.212362	0.275453	0.114175	0.308569	0.122769	0.617949	0.269776	-0.0777006	-0.225889	-0.185853	G1
AAGACCTAGTTCCACA-1	10xMLR	9018	2508	AAGACCTAGTTCCACA-1	TRAV27.TRAJ44.TRAC_TRBV27.TRBJ1-1..TRBC1	TGTGCAGGAGAAGCGGCCGGCACTGCCAGTAAACTCACCTTT_TGTGCCAGCAGTCGACAGGGTAGCACTGAAGCTTTCTTT	CAGEAAGTASKLTF_CASSRQGSTEAFF	TRAV27.TRAJ44.TRAC_TGTGCAGGAGAAGCGGCCGGCACTGCCAGTAAACTCACCTTT_TRBV27.TRBJ1-1..TRBC1_TGTGCCAGCAGTCGACAGGGTAGCACTGAAGCTTTCTTT	1	Single (0 < X <= 1)	No	4.26924	37.6469	5	C7	C5	0.123326	0.1678	0.0467214	-0.0712229	0.0868218	-0.0182266	0.0197652	0.325435	0.153125	-0.152894	-0.145274	-0.258024	G1
AAGACCTCAATGGTCT-1	10xMLR	6360	2193	AAGACCTCAATGGTCT-1	TRAV12-3.TRAJ22.TRAC_TRBV20-1.TRBJ2-2..TRBC2	TGTGCAATGCGACGCCCGGGTTCTGCAAGGCAACTGACCTTT_TGCAGTGCTAGAGATACGACGGCTAGCGGTAACACCGGGGAGCTGTTTTTT	CAMRRPGSARQLTF_CSARDTTASGNTGELFF	TRAV12-3.TRAJ22.TRAC_TGTGCAATGCGACGCCCGGGTTCTGCAAGGCAACTGACCTTT_TRBV20-1.TRBJ2-2..TRBC2_TGCAGTGCTAGAGATACGACGGCTAGCGGTAACACCGGGGAGCTGTTTTTT	1	Single (0 < X <= 1)	No	2.48428	33.7421	0	C4	C0	0.140078	0.162199	0.0810574	0.0766583	-0.0771946	-0.165528	-0.130559	0.375451	-0.0255635	-0.0624134	-0.229362	-0.255278	G1
AAGCCGCAGGTGGGTT-1	10xMLR	6556	2190	AAGCCGCAGGTGGGTT-1	TRAV38-2/DV8.TRAJ29.TRAC_TRBV15.TRBJ2-5.TRBD1.TRBC2	TGTGCTTATAAGGCAGGAAACACACCTCTTGTCTTT_TGTGCCACCAGCAGGGGATCAGGGGGCGCCGGAGAGACCCAGTACTTC	CAYKAGNTPLVF_CATSRGSGGAGETQYF	TRAV38-2/DV8.TRAJ29.TRAC_TGTGCTTATAAGGCAGGAAACACACCTCTTGTCTTT_TRBV15.TRBJ2-5.TRBD1.TRBC2_TGTGCCACCAGCAGGGGATCAGGGGGCGCCGGAGAGACCCAGTACTTC	1	Single (0 < X <= 1)	No	1.99817	36.2569	5	C7	C5	0.124247	0.142088	0.132865	0.0225553	-0.0614395	-0.0123362	-0.0250931	0.189604	-0.0400613	0.0378036	-0.188017	-0.184752	G1
AAGCCGCTCACCACCT-1	10xMLR	4587	1529	AAGCCGCTCACCACCT-1	TRAV12-1.TRAJ49.TRAC_TRBV6-2.TRBJ1-5..TRBC1	TGTGTGGTGTTTCGCACCGGTAACCAGTTCTATTTT_TGTGCCAGCAGTTCAAGCCGTGTGCAGCCCCAGCATTTT	CVVFRTGNQFYF_CASSSSRVQPQHF	TRAV12-1.TRAJ49.TRAC_TGTGTGGTGTTTCGCACCGGTAACCAGTTCTATTTT_TRBV6-2.TRBJ1-5..TRBC1_TGTGCCAGCAGTTCAAGCCGTGTGCAGCCCCAGCATTTT	1	Single (0 < X <= 1)	No	2.61609	43.8631	1	C6	C1	0.102206	0.100718	0.138903	-0.0462228	-0.111035	-0.265368	-0.162253	0.385901	-0.0461101	-0.121975	-0.153698	-0.188755	G1
AAGCCGCTCGAGCCCA-1	10xMLR	19796	4148	AAGCCGCTCGAGCCCA-1	TRAV12-2.TRAJ24.TRAC_TRBV9.TRBJ2-1..TRBC2	TGTGCCGTGAACAAGTTTGAGGCGGGACCGGGTCGGACTATGACAACTGACAGCTGGGGGAAATTGCAGTTT_TGTGCCAGCAGCCCCCTCCCCGGAAATGAGCAGTTCTTC	CAVNKFEAGPGRTMTTDSWGKLQF_CASSPLPGNEQFF	TRAV12-2.TRAJ24.TRAC_TGTGCCGTGAACAAGTTTGAGGCGGGACCGGGTCGGACTATGACAACTGACAGCTGGGGGAAATTGCAGTTT_TRBV9.TRBJ2-1..TRBC2_TGTGCCAGCAGCCCCCTCCCCGGAAATGAGCAGTTCTTC	1	Single (0 < X <= 1)	No	3.03597	27.0964	0	C4	C0	0.152978	0.157725	0.0382278	0.129035	-0.0445707	-0.268495	0.0461009	0.0406135	-0.0761051	-0.0483241	0.0135708	-0.238159	S
AAGCCGCTCGTTGCCT-1	10xMLR	6090	2154	AAGCCGCTCGTTGCCT-1	TRAV16.TRAJ23.TRAC_TRBV12-4.TRBJ1-2..TRBC1	TGTGCTCTAAGTGGGGTTAAAACGGGCCAGGGAGGAAAGCTTATCTTC_TGTGCCAGCAGTTTTACCGGGACTCTCCTTTTGAATGGCTACACCTTC	CALSGVKTGQGGKLIF_CASSFTGTLLLNGYTF	TRAV16.TRAJ23.TRAC_TGTGCTCTAAGTGGGGTTAAAACGGGCCAGGGAGGAAAGCTTATCTTC_TRBV12-4.TRBJ1-2..TRBC1_TGTGCCAGCAGTTTTACCGGGACTCTCCTTTTGAATGGCTACACCTTC	4	Medium (3 < X <= 10)	Yes	4.49918	18.8342	6	C2	C6	0.144401	0.199154	0.0709302	0.188597	0.0885783	-0.174578	-0.205652	0.2441	-0.0416924	-0.127415	-0.301651	-0.152234	G1
AAGGAGCCAGGTTTCA-1	10xMLR	55989	6737	AAGGAGCCAGGTTTCA-1	TRAV8-3.TRAJ48.TRAC_TRBV12-4.TRBJ2-3..TRBC2	TGTGCTGTGGGAAATGAGAAATTAACCTTT_TGTGGCATTAAGATAGGCACAGATACGCAGTATTTT	CAVGNEKLTF_CGIKIGTDTQYF	TRAV8-3.TRAJ48.TRAC_TGTGCTGTGGGAAATGAGAAATTAACCTTT_TRBV12-4.TRBJ2-3..TRBC2_TGTGGCATTAAGATAGGCACAGATACGCAGTATTTT	5	Medium (3 < X <= 10)	Yes	2.8845	19.9307	3	C1	C3	0.187575	0.171968	-0.166132	-0.0470023	0.189225	0.0821538	0.273971	-0.183537	0.0328541	0.456275	0.238625	0.116789	S
AAGGCAGCATGCAATC-1	10xMLR	4407	1716	AAGGCAGCATGCAATC-1	TRAV2.TRAJ6.TRAC_TRBV10-3.TRBJ1-2..TRBC1	TGTGCTGTATGGGGAGGAAGCTACATACCTACATTT_TGTGCCATCAGAGAAGACACGGGTCCTGAAAGTGGCTACACCTTC	CAVWGGSYIPTF_CAIREDTGPESGYTF	TRAV2.TRAJ6.TRAC_TGTGCTGTATGGGGAGGAAGCTACATACCTACATTT_TRBV10-3.TRBJ1-2..TRBC1_TGTGCCATCAGAGAAGACACGGGTCCTGAAAGTGGCTACACCTTC	1	Single (0 < X <= 1)	No	3.65328	30.0885	1	C6	C1	0.111212	0.180996	0.199476	-0.161333	-0.0813525	-0.296938	-0.0787761	0.123209	-0.0604068	-0.0213585	-0.266909	-0.178186	G1
AAGGCAGTCCTCCTAG-1	10xMLR	5671	2194	AAGGCAGTCCTCCTAG-1	TRAV26-2.TRAJ52.TRAC_TRBV3-1.TRBJ2-3.TRBD2.TRBC2	TGCATCCTCCCTGTGACCCCTGGTGGTACTAGCTATGGAAAGCTGACATTT_TGTGCCAGCAGCCGGACTAGCGGGGGGGCCGTGGGAACAGATACGCAGTATTTT	CILPVTPGGTSYGKLTF_CASSRTSGGAVGTDTQYF	TRAV26-2.TRAJ52.TRAC_TGCATCCTCCCTGTGACCCCTGGTGGTACTAGCTATGGAAAGCTGACATTT_TRBV3-1.TRBJ2-3.TRBD2.TRBC2_TGTGCCAGCAGCCGGACTAGCGGGGGGGCCGTGGGAACAGATACGCAGTATTTT	1	Single (0 < X <= 1)	No	3.13878	28.2843	0	C4	C0	0.159476	0.183362	0.502149	0.309802	-0.0432073	-0.0244092	-0.0882613	0.373442	0.0225229	-0.0304518	-0.241308	-0.19423	G1
AAGGCAGTCGCGATCG-1	10xMLR	5591	2101	AAGGCAGTCGCGATCG-1	TRAV13-2.TRAJ49.TRAC_TRBV20-1.TRBJ1-2..TRBC1	TGTGCAGAGAGAAGTTCCGGTAACCAGTTCTATTTT_TGCAGTGCTAGAGGGGCCTATGGCTACACCTTC	CAERSSGNQFYF_CSARGAYGYTF	TRAV13-2.TRAJ49.TRAC_TGTGCAGAGAGAAGTTCCGGTAACCAGTTCTATTTT_TRBV20-1.TRBJ1-2..TRBC1_TGCAGTGCTAGAGGGGCCTATGGCTACACCTTC	1	Single (0 < X <= 1)	No	2.80808	33.3751	5	C7	C5	0.130679	0.168249	0.187521	0.077808	-0.0473511	-0.215311	-0.0313478	0.173725	0.0765904	-0.0841242	-0.1706	-0.211729	G1
AAGGCAGTCGTATCAG-1	10xMLR	5316	2057	AAGGCAGTCGTATCAG-1	TRAV17.TRAJ33.TRAC_TRBV28.TRBJ1-5..TRBC1	TGTGCTACGGACGGGAGTAGCAACTATCAGTTAATCTGG_TGTGCCAGCAGTTTAGCTGCGACCGTCTTTTATAGCAATCAGCCCCAGCATTTT	CATDGSSNYQLIW_CASSLAATVFYSNQPQHF	TRAV17.TRAJ33.TRAC_TGTGCTACGGACGGGAGTAGCAACTATCAGTTAATCTGG_TRBV28.TRBJ1-5..TRBC1_TGTGCCAGCAGTTTAGCTGCGACCGTCTTTTATAGCAATCAGCCCCAGCATTTT	1	Single (0 < X <= 1)	No	1.80587	30.1166	0	C4	C0	0.125998	0.151498	0.0333297	0.0485117	-0.0447572	-0.0934414	-0.0857417	0.406393	0.017211	-0.105364	-0.195138	-0.184376	G1
AAGGTTCAGTAGGTGC-1	10xMLR	45677	7117	AAGGTTCAGTAGGTGC-1	TRAV27.TRAJ58.TRAC_TRBV5-1.TRBJ2-5..TRBC2	TGTGCAGGAAAAGAAACCAGTGGCTCTAGGTTGACCTTT_TGCGCCAGCAGCCTCACCCAACTAGCGGGGGAGGGCACCCAGTACTTC	CAGKETSGSRLTF_CASSLTQLAGEGTQYF	TRAV27.TRAJ58.TRAC_TGTGCAGGAAAAGAAACCAGTGGCTCTAGGTTGACCTTT_TRBV5-1.TRBJ2-5..TRBC2_TGCGCCAGCAGCCTCACCCAACTAGCGGGGGAGGGCACCCAGTACTTC	1	Single (0 < X <= 1)	No	4.22532	15.1761	2	C3	C2	0.205187	0.235351	-0.102077	-0.0408987	0.228164	0.127271	0.35058	0.091763	0.0926941	0.538266	0.44	0.0757828	S
AAGTCTGGTCGCATAT-1	10xMLR	4404	1672	AAGTCTGGTCGCATAT-1	TRAV8-2.TRAJ23.TRAC_TRBV6-2.TRBJ2-2..TRBC2	TGTGTTGTGAGTGATTGGGGCCAGGGAGGAAAGCTTATCTTC_TGTGCCAGCAGTCGTGGACTAGCGGGGAACACCGGGGAGCTGTTTTTT	CVVSDWGQGGKLIF_CASSRGLAGNTGELFF	TRAV8-2.TRAJ23.TRAC_TGTGTTGTGAGTGATTGGGGCCAGGGAGGAAAGCTTATCTTC_TRBV6-2.TRBJ2-2..TRBC2_TGTGCCAGCAGTCGTGGACTAGCGGGGAACACCGGGGAGCTGTTTTTT	1	Single (0 < X <= 1)	No	3.36058	34.6276	1	C6	C1	0.135349	0.166006	0.287249	0.0387419	-0.0111994	0.0998912	-0.031518	0.496982	-0.0235792	0.0431512	-0.196505	-0.0892384	G1
AAGTCTGGTGACGCCT-1	10xMLR	86292	7761	AAGTCTGGTGACGCCT-1	TRAV17.TRAJ58.TRAC_TRBV30.TRBJ1-4.TRBD1.TRBC1	TGTGCTACGGACGCGATCCAGGGTCGATCCAGTGGCTCTAGGTTGACCTTT_TGTGCCTGGAGCCCCCAACCCGGGACAGGGTTGTTTTTT	CATDAIQGRSSGSRLTF_CAWSPQPGTGLFF	TRAV17.TRAJ58.TRAC_TGTGCTACGGACGCGATCCAGGGTCGATCCAGTGGCTCTAGGTTGACCTTT_TRBV30.TRBJ1-4.TRBD1.TRBC1_TGTGCCTGGAGCCCCCAACCCGGGACAGGGTTGTTTTTT	1	Single (0 < X <= 1)	No	3.66314	22.7599	2	C3	C2	0.175474	0.147305	-0.176492	-0.101627	0.00801756	-0.104479	0.0811788	0.0151163	-0.133417	0.539854	0.408313	0.0480781	S
AATCGGTTCGGCGCAT-1	10xMLR	11590	3535	AATCGGTTCGGCGCAT-1	TRAV24.TRAJ33.TRAC_TRBV6-5.TRBJ2-7..TRBC2	TGTGCCTTTGGCAACTATCAGTTAATCTGG_TGTGCCAGCATGCCACCGGGCTCCTACGAGCAGTACTTC	CAFGNYQLIW_CASMPPGSYEQYF	TRAV24.TRAJ33.TRAC_TGTGCCTTTGGCAACTATCAGTTAATCTGG_TRBV6-5.TRBJ2-7..TRBC2_TGTGCCAGCATGCCACCGGGCTCCTACGAGCAGTACTTC	1	Single (0 < X <= 1)	No	5.28904	17.61	4	C5	C4	0.159472	0.255325	0.147115	0.232246	0.120231	0.367532	-0.121795	0.400134	0.178768	-0.074806	-0.225111	-0.222391	G1
ACACCAAAGCCACCTG-1	10xMLR	29383	6172	ACACCAAAGCCACCTG-1	TRAV13-2.TRAJ54.TRAC_TRBV4-1.TRBJ1-3..TRBC1	TGTGCAGAGACGGTAGCTCAGGGAGCCCAGAAGCTGGTATTT_TGCGCCAGCAGCCAAGACCCAGGGCCTGGAAACACCATATATTTT	CAETVAQGAQKLVF_CASSQDPGPGNTIYF	TRAV13-2.TRAJ54.TRAC_TGTGCAGAGACGGTAGCTCAGGGAGCCCAGAAGCTGGTATTT_TRBV4-1.TRBJ1-3..TRBC1_TGCGCCAGCAGCCAAGACCCAGGGCCTGGAAACACCATATATTTT	73	Hyperexpanded (30 < X)	Yes	15.1278	2.16452	3	C1	C3	0.194706	0.209738	-0.158818	-0.0637957	0.16467	0.178181	0.579851	-0.0145325	0.0348025	0.860943	0.456745	0.747991	G2M
ACACCAAAGGAACTGC-1	10xMLR	10520	3633	ACACCAAAGGAACTGC-1	TRAV16.TRAJ37.TRAC_NA	TGTGCTTTAAAAGGCTCTAGCAACACAGGCAAACTAATCTTT_NA	CALKGSSNTGKLIF_NA	TRAV16.TRAJ37.TRAC_TGTGCTTTAAAAGGCTCTAGCAACACAGGCAAACTAATCTTT_NA_NA	1	Single (0 < X <= 1)	No	20.2947	1.98669	4	C5	C4	0.147278	0.262766	0.127835	-0.0833868	0.0904516	0.0539152	0.203506	0.0478351	-0.0140822	0.0167128	-0.137414	-0.017756	G1
ACACCCTAGTACGATA-1	10xMLR	725	491	NA	NA	NA	NA	NA	NA	No TCR information	NA	18.3448	5.37931	7	C9	C7	0.0526446	0.0667702	0.0858597	0.0951449	-0.00562454	-0.146853	-0.0998696	0.287272	0.0815174	-0.0816291	-0.159238	-0.147434	G1
ACACCCTTCTGCTGCT-1	10xMLR	5689	2066	ACACCCTTCTGCTGCT-1	TRAV12-1.TRAJ44.TRAC_NA	TGTGTGGTCCTTACCGGCACTGCCAGTAAACTCACCTTT_NA	CVVLTGTASKLTF_NA	TRAV12-1.TRAJ44.TRAC_TGTGTGGTCCTTACCGGCACTGCCAGTAAACTCACCTTT_NA_NA	1	Single (0 < X <= 1)	No	2.97065	37.634	1	C6	C1	0.135967	0.12165	0.0902368	-0.113203	-0.0654202	0.0117836	-0.0625473	0.00207044	-0.0291838	-0.0470885	-0.253132	-0.115872	G1
ACACCGGAGACTACAA-1	10xMLR	29442	5186	NA	NA	NA	NA	NA	NA	No TCR information	NA	4.54792	23.7688	4	C5	C4	0.158594	0.258634	0.254406	0.177213	0.00415732	-0.0931062	-0.0983177	0.436573	0.0848597	-0.157447	-0.250433	-0.252299	G1
ACACCGGCAGCTCGAC-1	10xMLR	48969	6762	ACACCGGCAGCTCGAC-1	TRAV8-3.TRAJ20.TRAC_TRBV27.TRBJ1-6..TRBC1	TGTGCTGTGGGTGCAGAGGACAAGCTCAGCTTT_TGTGCCAGCAGTATGGTGGGATATAATTCACCCCTCCACTTT	CAVGAEDKLSF_CASSMVGYNSPLHF	TRAV8-3.TRAJ20.TRAC_TGTGCTGTGGGTGCAGAGGACAAGCTCAGCTTT_TRBV27.TRBJ1-6..TRBC1_TGTGCCAGCAGTATGGTGGGATATAATTCACCCCTCCACTTT	1	Single (0 < X <= 1)	No	3.14689	20.5702	4	C5	C4	0.20319	0.232223	-0.0455751	0.0503593	0.0771078	-0.0182843	0.127872	0.141491	-0.0582638	0.21802	0.320088	-0.0885636	S
ACACCGGCAGGCTGAA-1	10xMLR	103984	8633	NA	NA	NA	NA	NA	NA	No TCR information	NA	2.81966	19.0789	3	C1	C3	0.201009	0.199669	-0.0860597	0.046979	0.221321	-0.068448	0.309242	0.00341079	-0.00683217	0.854422	0.29167	0.401721	G2M
ACACTGAAGGACACCA-1	10xMLR	94585	8013	ACACTGAAGGACACCA-1	TRAV1-1.TRAJ31.TRAC_TRBV7-2.TRBJ2-6..TRBC2	TGCGCTGTGAGAGATCGAGCACATGCCAGACTCATGTTT_TGTGCCAGCAGCTCTAGCGGGGGTTTCTCTGGGGCCAACGTCCTGACTTTC	CAVRDRAHARLMF_CASSSSGGFSGANVLTF	TRAV1-1.TRAJ31.TRAC_TGCGCTGTGAGAGATCGAGCACATGCCAGACTCATGTTT_TRBV7-2.TRBJ2-6..TRBC2_TGTGCCAGCAGCTCTAGCGGGGGTTTCTCTGGGGCCAACGTCCTGACTTTC	1	Single (0 < X <= 1)	No	3.41809	21.772	2	C3	C2	0.183845	0.154958	-0.219064	-0.140836	0.0939138	-0.0543706	0.108924	0.0360613	-0.0770751	0.674059	0.300102	0.200126	S
ACACTGAGTCCGTTAA-1	10xMLR	30413	5815	ACACTGAGTCCGTTAA-1	TRAV12-3.TRAJ49.TRAC_TRBV3-1.TRBJ1-2..TRBC1	TGTGCAATGACCCTCACCGGTAACCAGTTCTATTTT_TGTGCCAGCAGCCAAGGGTACGCTGGCTACACCTTC	CAMTLTGNQFYF_CASSQGYAGYTF	TRAV12-3.TRAJ49.TRAC_TGTGCAATGACCCTCACCGGTAACCAGTTCTATTTT_TRBV3-1.TRBJ1-2..TRBC1_TGTGCCAGCAGCCAAGGGTACGCTGGCTACACCTTC	5	Medium (3 < X <= 10)	Yes	2.51866	13.1128	3	C1	C3	0.207362	0.234957	-0.0723845	0.0084789	0.258077	0.266584	0.393238	0.330966	0.0445663	1.32151	0.0752172	0.912566	G2M
ACACTGATCAAACCGT-1	10xMLR	6446	1959	NA	NA	NA	NA	NA	NA	No TCR information	NA	2.73038	45.6097	1	C6	C1	0.10221	0.151282	0.126416	0.15741	-0.113601	-0.278054	-0.0541462	0.366189	-0.00703737	-0.0367109	-0.162592	-0.189985	G1
ACACTGATCGAACGGA-1	10xMLR	11861	2747	ACACTGATCGAACGGA-1	TRAV22.TRAJ50.TRAC_TRBV20-1.TRBJ1-2..TRBC1	TGTGCTGTGAAAACCTCCTACGACAAGGTGATATTT_TGCAGTGCTAGTCAGCAGGGGGCAATTTATGGCTACACCTTC	CAVKTSYDKVIF_CSASQQGAIYGYTF	TRAV22.TRAJ50.TRAC_TGTGCTGTGAAAACCTCCTACGACAAGGTGATATTT_TRBV20-1.TRBJ1-2..TRBC1_TGCAGTGCTAGTCAGCAGGGGGCAATTTATGGCTACACCTTC	1	Single (0 < X <= 1)	No	4.29138	41.4215	0	C4	C0	0.120345	0.147171	0.0459397	-0.126634	-0.0552032	-0.179301	-0.094314	0.193154	-0.028286	-0.035095	-0.193395	-0.180069	G1
ACAGCCGAGGAATCGC-1	10xMLR	11958	3268	ACAGCCGAGGAATCGC-1	TRAV13-1.TRAJ48.TRAC_TRBV27.TRBJ2-4..TRBC2	TGTGCAGCAAGTATTCTATTCAGTTGGAATGAGAAATTAACCTTT_TGTGCCAGCAGTCCGCCGGCACAGACAAACATTCAGTACTTC	CAASILFSWNEKLTF_CASSPPAQTNIQYF	TRAV13-1.TRAJ48.TRAC_TGTGCAGCAAGTATTCTATTCAGTTGGAATGAGAAATTAACCTTT_TRBV27.TRBJ2-4..TRBC2_TGTGCCAGCAGTCCGCCGGCACAGACAAACATTCAGTACTTC	1	Single (0 < X <= 1)	No	4.4489	28.8761	0	C4	C0	0.147946	0.203623	0.216626	0.146799	-0.0363961	-0.18697	-0.165804	0.347614	-0.017989	-0.158501	-0.275532	-0.267917	G1
ACAGCCGCAGTATCTG-1	10xMLR	66840	7576	ACAGCCGCAGTATCTG-1	TRAV13-2.TRAJ54.TRAC_TRBV4-1.TRBJ1-3..TRBC1	TGTGCAGAGACGGTAGCTCAGGGAGCCCAGAAGCTGGTATTT_TGCGCCAGCAGCCAAGACCCAGGGCCTGGAAACACCATATATTTT	CAETVAQGAQKLVF_CASSQDPGPGNTIYF	TRAV13-2.TRAJ54.TRAC_TGTGCAGAGACGGTAGCTCAGGGAGCCCAGAAGCTGGTATTT_TRBV4-1.TRBJ1-3..TRBC1_TGCGCCAGCAGCCAAGACCCAGGGCCTGGAAACACCATATATTTT	73	Hyperexpanded (30 < X)	Yes	1.924	16.9764	3	C1	C3	0.204928	0.232678	-0.165339	-0.0625218	0.254828	0.0943079	0.251925	-0.122816	0.251651	0.227877	0.279993	-0.0329888	S
ACAGCTACAGTGGGAT-1	10xMLR	36388	5987	ACAGCTACAGTGGGAT-1	TRAV13-2.TRAJ54.TRAC_TRBV4-1.TRBJ1-3..TRBC1	TGTGCAGAGACGGTAGCTCAGGGAGCCCAGAAGCTGGTATTT_TGCGCCAGCAGCCAAGACCCAGGGCCTGGAAACACCATATATTTT	CAETVAQGAQKLVF_CASSQDPGPGNTIYF	TRAV13-2.TRAJ54.TRAC_TGTGCAGAGACGGTAGCTCAGGGAGCCCAGAAGCTGGTATTT_TRBV4-1.TRBJ1-3..TRBC1_TGCGCCAGCAGCCAAGACCCAGGGCCTGGAAACACCATATATTTT	73	Hyperexpanded (30 < X)	Yes	5.96076	22.1996	3	C1	C3	0.166617	0.182037	-0.173303	0.0252951	0.133948	0.0640574	0.21914	-0.0300545	0.0626124	0.709383	0.0757353	0.311133	G2M
ACAGCTACATGCCCGA-1	10xMLR	2111	1328	NA	NA	NA	NA	NA	NA	No TCR information	NA	11.0848	5.96874	0	C4	C0	0.0918468	0.221197	0.0226169	0.193389	0.0456656	0.383786	0.0759682	0.37374	-0.0253022	-0.167	-0.213145	-0.129386	G1
ACATACGAGGCGCTCT-1	10xMLR	5713	1998	ACATACGAGGCGCTCT-1	NA_TRBV12-3.TRBJ1-2..TRBC1	NA_TGTGCCAGCAGTCTCCGGGAGGACTATGGCTACACCTTC	NA_CASSLREDYGYTF	NA_NA_TRBV12-3.TRBJ1-2..TRBC1_TGTGCCAGCAGTCTCCGGGAGGACTATGGCTACACCTTC	1	Single (0 < X <= 1)	No	1.66287	39.5764	1	C6	C1	0.116405	0.153613	0.121652	0.195503	-0.0802691	-0.195088	0.00729966	0.349205	0.0575775	-0.120563	-0.153297	-0.167361	G1
ACATACGCAAGCTGTT-1	10xMLR	811	585	NA	NA	NA	NA	NA	NA	No TCR information	NA	17.1393	1.97287	7	C9	C7	0.0488284	0.14358	0.0619919	-0.141324	-0.0192598	-0.172179	-0.0144961	0.0515785	0.184514	0.0534372	-0.182262	-0.0496203	G1
ACATACGGTTCCCTTG-1	10xMLR	10261	2760	ACATACGGTTCCCTTG-1	TRAV12-3.TRAJ54.TRAC_TRBV7-2.TRBJ2-2..TRBC2	TGTGCCTCTCCAATTCAGGGAGCCCAGAAGCTGGTATTT_TGTGCCAGCAGCTTCCAGCGGGGGAACACCGGGGAGCTGTTTTTT	CASPIQGAQKLVF_CASSFQRGNTGELFF	TRAV12-3.TRAJ54.TRAC_TGTGCCTCTCCAATTCAGGGAGCCCAGAAGCTGGTATTT_TRBV7-2.TRBJ2-2..TRBC2_TGTGCCAGCAGCTTCCAGCGGGGGAACACCGGGGAGCTGTTTTTT	1	Single (0 < X <= 1)	No	5.20417	31.381	0	C4	C0	0.12684	0.143447	-0.0628208	0.130761	-0.0666357	0.0655335	-0.130229	0.246136	0.063273	-0.117927	-0.250799	-0.178089	G1
ACATACGTCAAGAAGT-1	10xMLR	9761	2700	ACATACGTCAAGAAGT-1	TRAV8-6.TRAJ13.TRAC_TRBV10-3.TRBJ2-7..TRBC2	TGTGCTGTGAGTCTTTCTGGGGGTTACCAGAAAGTTACCTTT_TGTGCCATCAGTGAAGTAACTAGCGGGGCCTCCTACGAGCAGTACTTC	CAVSLSGGYQKVTF_CAISEVTSGASYEQYF	TRAV8-6.TRAJ13.TRAC_TGTGCTGTGAGTCTTTCTGGGGGTTACCAGAAAGTTACCTTT_TRBV10-3.TRBJ2-7..TRBC2_TGTGCCATCAGTGAAGTAACTAGCGGGGCCTCCTACGAGCAGTACTTC	1	Single (0 < X <= 1)	No	3.98525	33.1114	0	C4	C0	0.16243	0.207589	0.390406	0.211163	-0.0432416	-0.249083	-0.124663	0.584213	-0.0741777	-0.0795205	-0.204768	-0.221691	G1
ACATCAGCAACTGCGC-1	10xMLR	5106	1712	ACATCAGCAACTGCGC-1	TRAV21.TRAJ44.TRAC_TRBV27.TRBJ1-1..TRBC1	TGTGCTGTGAACGGCGGCACTGCCAGTAAACTCACCTTT_TGTGCCAGCAGCACAGACAGGATCACTGAAGCTTTCTTT	CAVNGGTASKLTF_CASSTDRITEAFF	TRAV21.TRAJ44.TRAC_TGTGCTGTGAACGGCGGCACTGCCAGTAAACTCACCTTT_TRBV27.TRBJ1-1..TRBC1_TGTGCCAGCAGCACAGACAGGATCACTGAAGCTTTCTTT	1	Single (0 < X <= 1)	No	1.72346	42.6753	1	C6	C1	0.0971464	0.109175	0.154495	0.10185	-0.0751432	-0.158485	-0.130773	0.393798	-0.0607372	-0.0810433	-0.131786	-0.175662	G1
ACATCAGGTCTAGAGG-1	10xMLR	51628	6700	ACATCAGGTCTAGAGG-1	TRAV29/DV5.TRAJ28.TRAC_TRBV12-3.TRBJ1-5.TRBD1.TRBC1	TGTGCAGCAACTGGGGCTGGGAGTTACCAACTCACTTTC_TGTGCCAGCAGTCTATATGGACAGGGAGGTAGCAATCAGCCCCAGCATTTT	CAATGAGSYQLTF_CASSLYGQGGSNQPQHF	TRAV29/DV5.TRAJ28.TRAC_TGTGCAGCAACTGGGGCTGGGAGTTACCAACTCACTTTC_TRBV12-3.TRBJ1-5.TRBD1.TRBC1_TGTGCCAGCAGTCTATATGGACAGGGAGGTAGCAATCAGCCCCAGCATTTT	14	Large (10 < X <= 30)	Yes	3.54459	19.7509	3	C1	C3	0.185209	0.184557	-0.161772	-0.0501062	0.255385	-0.00727142	0.287968	-0.127083	-0.0145797	0.663163	0.345509	0.230263	S
ACATGGTAGATGAGAG-1	10xMLR	8669	2525	ACATGGTAGATGAGAG-1	TRAV9-2.TRAJ49.TRAC_TRBV20-1.TRBJ2-7..TRBC2	TGTGCTCTGACCGGTAACCAGTTCTATTTT_TGCAGTGCTGGCCTTTTCGGGGCGGGCTACGAGCAGTACTTC	CALTGNQFYF_CSAGLFGAGYEQYF	TRAV9-2.TRAJ49.TRAC_TGTGCTCTGACCGGTAACCAGTTCTATTTT_TRBV20-1.TRBJ2-7..TRBC2_TGCAGTGCTGGCCTTTTCGGGGCGGGCTACGAGCAGTACTTC	1	Single (0 < X <= 1)	No	3.0338	39.2433	1	C6	C1	0.108609	0.133157	-0.0772869	0.00558116	-0.0636755	-0.316848	-0.14108	-0.0103935	-0.120025	0.00669854	-0.193194	-0.143931	G1
ACATGGTAGGCAATTA-1	10xMLR	10067	2863	ACATGGTAGGCAATTA-1	TRAV12-1.TRAJ4.TRAC_TRBV5-4.TRBJ2-1..TRBC2	TGTGTGGTGAACGGCCCTGGTGGCTACAATAAGCTGATTTTT_TGTGCCAGCAGCCCGGGCGGGGGGGCTAGGGATGAGCAGTTCTTC	CVVNGPGGYNKLIF_CASSPGGGARDEQFF	TRAV12-1.TRAJ4.TRAC_TGTGTGGTGAACGGCCCTGGTGGCTACAATAAGCTGATTTTT_TRBV5-4.TRBJ2-1..TRBC2_TGTGCCAGCAGCCCGGGCGGGGGGGCTAGGGATGAGCAGTTCTTC	1	Single (0 < X <= 1)	No	3.45684	32.6711	0	C4	C0	0.123249	0.190897	0.421402	0.15102	-0.0759982	-0.00806993	-0.158864	0.466143	0.088174	-0.0511712	-0.196016	-0.190903	G1
ACATGGTGTTGTCTTT-1	10xMLR	84069	7852	ACATGGTGTTGTCTTT-1	TRAV13-2.TRAJ54.TRAC_TRBV4-1.TRBJ1-3..TRBC1	TGTGCAGAGACGGTAGCTCAGGGAGCCCAGAAGCTGGTATTT_TGCGCCAGCAGCCAAGACCCAGGGCCTGGAAACACCATATATTTT	CAETVAQGAQKLVF_CASSQDPGPGNTIYF	TRAV13-2.TRAJ54.TRAC_TGTGCAGAGACGGTAGCTCAGGGAGCCCAGAAGCTGGTATTT_TRBV4-1.TRBJ1-3..TRBC1_TGCGCCAGCAGCCAAGACCCAGGGCCTGGAAACACCATATATTTT	73	Hyperexpanded (30 < X)	Yes	2.8655	20.6319	3	C1	C3	0.19921	0.187092	-0.094222	-0.0710862	0.234062	0.0642562	0.366273	-0.23683	-0.0119882	0.687154	0.300565	0.192707	S
ACCAGTACAAAGCAAT-1	10xMLR	6171	2372	ACCAGTACAAAGCAAT-1	NA_TRBV9.TRBJ1-2..TRBC1	NA_TGTGCCAGCAGCGTATTGGACAGTAACTATGGCTACACCTTC	NA_CASSVLDSNYGYTF	NA_NA_TRBV9.TRBJ1-2..TRBC1_TGTGCCAGCAGCGTATTGGACAGTAACTATGGCTACACCTTC	1	Single (0 < X <= 1)	No	3.61368	27.37	0	C4	C0	0.121652	0.169005	0.0690173	0.173813	-0.0543812	-0.186927	-0.144317	0.405647	0.148609	-0.0768094	-0.257465	-0.222077	G1
ACCAGTACAAGCTGGA-1	10xMLR	54721	6971	ACCAGTACAAGCTGGA-1	TRAV13-2.TRAJ54.TRAC_TRBV4-1.TRBJ1-3..TRBC1	TGTGCAGAGACGGTAGCTCAGGGAGCCCAGAAGCTGGTATTT_TGCGCCAGCAGCCAAGACCCAGGGCCTGGAAACACCATATATTTT	CAETVAQGAQKLVF_CASSQDPGPGNTIYF	TRAV13-2.TRAJ54.TRAC_TGTGCAGAGACGGTAGCTCAGGGAGCCCAGAAGCTGGTATTT_TRBV4-1.TRBJ1-3..TRBC1_TGCGCCAGCAGCCAAGACCCAGGGCCTGGAAACACCATATATTTT	73	Hyperexpanded (30 < X)	Yes	2.87458	16.6536	3	C1	C3	0.197714	0.23845	-0.17278	-0.00399979	0.272725	0.135583	0.309748	0.0585592	0.102942	0.738341	0.0388076	0.505962	G2M
ACCAGTACAGCATGAG-1	10xMLR	72628	7722	ACCAGTACAGCATGAG-1	TRAV23/DV6.TRAJ40.TRAC_TRBV19.TRBJ2-2.TRBD1.TRBC2	TGTGCAGCAAGCTACCAGGGAACCTACAAATACATCTTT_TGTGCCAGTAGTATAGCGACAGGGGGGACCGGGGAGCTGTTTTTT	CAASYQGTYKYIF_CASSIATGGTGELFF	TRAV23/DV6.TRAJ40.TRAC_TGTGCAGCAAGCTACCAGGGAACCTACAAATACATCTTT_TRBV19.TRBJ2-2.TRBD1.TRBC2_TGTGCCAGTAGTATAGCGACAGGGGGGACCGGGGAGCTGTTTTTT	3	Small (1 < X <= 3)	Yes	3.70794	18.5617	2	C3	C2	0.198046	0.191671	-0.157585	-0.064365	0.0268768	-0.0575762	0.154605	-0.0724589	-0.0923579	0.853703	0.498227	0.247505	S
ACCCACTAGTTGCAGG-1	10xMLR	11411	3226	ACCCACTAGTTGCAGG-1	TRAV13-2.TRAJ10.TRAC_TRBV19.TRBJ2-5..TRBC2	TGTGCAGAGAGGGGAGGAGGAAACAAACTCACCTTT_TGTGCCAGTAGCCAATTGTTGGGGGAGACCCAGTACTTC	CAERGGGNKLTF_CASSQLLGETQYF	TRAV13-2.TRAJ10.TRAC_TGTGCAGAGAGGGGAGGAGGAAACAAACTCACCTTT_TRBV19.TRBJ2-5..TRBC2_TGTGCCAGTAGCCAATTGTTGGGGGAGACCCAGTACTTC	1	Single (0 < X <= 1)	No	4.08378	32.2321	0	C4	C0	0.132975	0.202276	0.21157	0.265511	-0.0123143	-0.243772	-0.160995	0.432266	-0.0109534	-0.0122863	-0.119254	-0.194426	G1
ACCCACTCACTTCTGC-1	10xMLR	2456	1101	ACCCACTCACTTCTGC-1	TRAV17.TRAJ23.TRAC_TRBV5-4.TRBJ2-5..TRBC2	TGTGCTACGGAAACCTATAACCAGGGAGGAAAGCTTATCTTC_TGTGCCAGCAGCTTGGTGCTACAAGAGACCCAGTACTTC	CATETYNQGGKLIF_CASSLVLQETQYF	TRAV17.TRAJ23.TRAC_TGTGCTACGGAAACCTATAACCAGGGAGGAAAGCTTATCTTC_TRBV5-4.TRBJ2-5..TRBC2_TGTGCCAGCAGCTTGGTGCTACAAGAGACCCAGTACTTC	2	Small (1 < X <= 3)	Yes	4.51954	34.0798	5	C7	C5	0.101682	0.175864	0.00043992	0.0158112	0.0556242	-0.0762352	0.0270184	0.221378	-0.0430607	-0.0848335	-0.0849089	-0.172965	G1
ACCCACTGTCGTGGCT-1	10xMLR	4894	1746	ACCCACTGTCGTGGCT-1	TRAV29/DV5.TRAJ28.TRAC_TRBV10-3.TRBJ1-1..TRBC1	TGTGCAGCAAGAGGTTCTGGCGCTGGGAGTTACCAACTCACTTTC_TGTGCCATCAGTGCCGGACAGGGTCAGGCTTTCTTT	CAARGSGAGSYQLTF_CAISAGQGQAFF	TRAV29/DV5.TRAJ28.TRAC_TGTGCAGCAAGAGGTTCTGGCGCTGGGAGTTACCAACTCACTTTC_TRBV10-3.TRBJ1-1..TRBC1_TGTGCCATCAGTGCCGGACAGGGTCAGGCTTTCTTT	1	Single (0 < X <= 1)	No	2.10462	41.1933	1	C6	C1	0.0965427	0.130943	0.214189	-0.00954698	-0.0875394	-0.288881	-0.118541	0.219071	-0.123028	-0.0725095	-0.15673	-0.185102	G1
ACCCACTTCGCGATCG-1	10xMLR	5566	2159	ACCCACTTCGCGATCG-1	NA_TRBV19.TRBJ1-2..TRBC1	NA_TGTGCCAGTAGCACAGGGATCTATGGCTACACCTTC	NA_CASSTGIYGYTF	NA_NA_TRBV19.TRBJ1-2..TRBC1_TGTGCCAGTAGCACAGGGATCTATGGCTACACCTTC	1	Single (0 < X <= 1)	No	1.65289	34.2796	1	C6	C1	0.127231	0.19272	0.288938	0.221492	-0.0606514	-0.326872	-0.137591	0.495996	-0.100811	-0.107249	-0.203727	-0.208282	G1
ACCCACTTCTCCTATA-1	10xMLR	4427	1690	NA	NA	NA	NA	NA	NA	No TCR information	NA	1.58121	40.1852	1	C6	C1	0.1113	0.10383	0.153889	0.468686	-0.0696838	-0.155251	-0.11719	0.289583	0.0188155	-0.0978317	-0.176038	-0.178645	G1
ACCCACTTCTCTGAGA-1	10xMLR	5338	2038	ACCCACTTCTCTGAGA-1	TRAV39.TRAJ44.TRAC_TRBV19.TRBJ1-2..TRBC1	TGTGCCGTCTTACCGAGCACTGCCAGTAAACTCACCTTT_TGTGCCAGTAGTAAGGGCCAGGACTATGGCTACACCTTC	CAVLPSTASKLTF_CASSKGQDYGYTF	TRAV39.TRAJ44.TRAC_TGTGCCGTCTTACCGAGCACTGCCAGTAAACTCACCTTT_TRBV19.TRBJ1-2..TRBC1_TGTGCCAGTAGTAAGGGCCAGGACTATGGCTACACCTTC	1	Single (0 < X <= 1)	No	2.21057	32.3155	8	C8	C8	0.124196	0.161566	0.182994	0.0940042	-0.0810751	-0.201785	-0.0838888	0.277377	0.0144749	-0.133267	-0.201646	-0.192053	G1
ACCGTAAAGAATTGTG-1	10xMLR	5175	1666	ACCGTAAAGAATTGTG-1	TRAV9-2.TRAJ23.TRAC_TRBV27.TRBJ2-2..TRBC2	TGTGCCTTTTATAACCAGGGAGGAAAGCTTATCTTC_TGTGCCAGCAGGCTAGGTACAGGAAACACCGGGGAGCTGTTTTTT	CAFYNQGGKLIF_CASRLGTGNTGELFF	TRAV9-2.TRAJ23.TRAC_TGTGCCTTTTATAACCAGGGAGGAAAGCTTATCTTC_TRBV27.TRBJ2-2..TRBC2_TGTGCCAGCAGGCTAGGTACAGGAAACACCGGGGAGCTGTTTTTT	1	Single (0 < X <= 1)	No	2.76329	44	1	C6	C1	0.101604	0.12113	0.334194	0.51897	-0.0956445	-0.277144	-0.111816	0.164917	-0.059866	-0.0198142	-0.0929962	-0.164166	G1
ACCGTAAGTGCGATAG-1	10xMLR	20281	4154	ACCGTAAGTGCGATAG-1	TRAV9-2.TRAJ10.TRAC_TRBV7-2.TRBJ1-6..TRBC1	TGTGCTCTGAGTGATAGAAGAGGAAACAAACTCACCTTT_TGTGCCAGCAGCTTAGATAGGGGGATAGGTACACCCCTCCACTTT	CALSDRRGNKLTF_CASSLDRGIGTPLHF	TRAV9-2.TRAJ10.TRAC_TGTGCTCTGAGTGATAGAAGAGGAAACAAACTCACCTTT_TRBV7-2.TRBJ1-6..TRBC1_TGTGCCAGCAGCTTAGATAGGGGGATAGGTACACCCCTCCACTTT	1	Single (0 < X <= 1)	No	0.00986145	20.1223	2	C3	C2	0.173132	0.155229	-0.00430773	-0.00578704	0.0982312	-0.0609337	0.0196391	0.0506917	-0.126022	0.97344	-0.0783486	0.774437	G2M
ACCTTTAAGACGCTTT-1	10xMLR	74726	7453	ACCTTTAAGACGCTTT-1	TRAV13-2.TRAJ54.TRAC_TRBV4-1.TRBJ1-3..TRBC1	TGTGCAGAGACGGTAGCTCAGGGAGCCCAGAAGCTGGTATTT_TGCGCCAGCAGCCAAGACCCAGGGCCTGGAAACACCATATATTTT	CAETVAQGAQKLVF_CASSQDPGPGNTIYF	TRAV13-2.TRAJ54.TRAC_TGTGCAGAGACGGTAGCTCAGGGAGCCCAGAAGCTGGTATTT_TRBV4-1.TRBJ1-3..TRBC1_TGCGCCAGCAGCCAAGACCCAGGGCCTGGAAACACCATATATTTT	73	Hyperexpanded (30 < X)	Yes	2.62559	18.4153	3	C1	C3	0.1859	0.211598	-0.190709	-0.0876517	0.282602	0.123802	0.282811	-0.10855	0.111727	0.740452	0.0415961	0.33611	G2M
ACCTTTAAGATTACCC-1	10xMLR	7861	2288	ACCTTTAAGATTACCC-1	TRAV19.TRAJ56.TRAC_TRBV12-4.TRBJ1-5..TRBC1	TGTGCTCTGAGTGAACCGACTGGAGCCAATAGTAAGCTGACATTT_TGTGCCAGCAGTGATAAGCACAATCAGCCCCAGCATTTT	CALSEPTGANSKLTF_CASSDKHNQPQHF	TRAV19.TRAJ56.TRAC_TGTGCTCTGAGTGAACCGACTGGAGCCAATAGTAAGCTGACATTT_TRBV12-4.TRBJ1-5..TRBC1_TGTGCCAGCAGTGATAAGCACAATCAGCCCCAGCATTTT	1	Single (0 < X <= 1)	No	3.72726	35.2627	0	C4	C0	0.137345	0.181729	0.300287	0.206368	0.0279434	-0.121175	-0.115977	0.374679	-0.0620009	-0.0703595	-0.214295	-0.205635	G1
ACCTTTAAGGCATTGG-1	10xMLR	6485	2225	ACCTTTAAGGCATTGG-1	TRAV8-3.TRAJ26.TRAC_TRBV5-6.TRBJ1-1..TRBC1	TGTGCTGTGGGCGAAACCTATGGTCAGAATTTTGTCTTT_TGTGCCAGCAGCAGGGGTTCGTCGAACACTGAAGCTTTCTTT	CAVGETYGQNFVF_CASSRGSSNTEAFF	TRAV8-3.TRAJ26.TRAC_TGTGCTGTGGGCGAAACCTATGGTCAGAATTTTGTCTTT_TRBV5-6.TRBJ1-1..TRBC1_TGTGCCAGCAGCAGGGGTTCGTCGAACACTGAAGCTTTCTTT	1	Single (0 < X <= 1)	No	2.77564	36.4071	1	C6	C1	0.12555	0.185763	0.280534	0.151166	-0.0570047	-0.326061	-0.16439	0.622787	-0.0605482	-0.028366	-0.163927	-0.0856004	G1
ACCTTTACAGGACGTA-1	10xMLR	8333	2504	ACCTTTACAGGACGTA-1	NA_TRBV28.TRBJ2-1..TRBC2	NA_TGTGCCAGCAGCGGACTCGTCCTAGCGGGGGGGCAGTTCTTC	NA_CASSGLVLAGGQFF	NA_NA_TRBV28.TRBJ2-1..TRBC2_TGTGCCAGCAGCGGACTCGTCCTAGCGGGGGGGCAGTTCTTC	1	Single (0 < X <= 1)	No	3.03612	36.8295	0	C4	C0	0.138036	0.184933	0.235638	0.409231	-0.0622462	-0.3276	-0.171702	0.70912	-0.00703758	-0.0729353	-0.17795	-0.143056	G1
ACCTTTAGTAAGGGCT-1	10xMLR	1833	1120	ACCTTTAGTAAGGGCT-1	NA_TRBV20-1.TRBJ2-6.TRBD1.TRBC2	NA_TGCAGTGCTAGGGCAGCGACTGGGGCCAACGTCCTGACTTTC	NA_CSARAATGANVLTF	NA_NA_TRBV20-1.TRBJ2-6.TRBD1.TRBC2_TGCAGTGCTAGGGCAGCGACTGGGGCCAACGTCCTGACTTTC	1	Single (0 < X <= 1)	No	13.5297	4.69176	0	C4	C0	0.12895	0.17571	0.0143626	0.0779822	-0.0653822	0.0272968	-0.00175469	0.459997	0.171798	-0.0995951	-0.192134	-0.054365	G1
ACCTTTAGTTCTGTTT-1	10xMLR	798	610	NA	NA	NA	NA	NA	NA	No TCR information	NA	5.88972	2.63158	7	C9	C7	0.0592707	0.0731435	-0.0394594	0.201587	-0.0489761	-0.161639	-0.114773	0.184581	-0.029145	-0.153167	-0.119809	-0.161886	G1
ACCTTTATCATAAAGG-1	10xMLR	871	461	NA	NA	NA	NA	NA	NA	No TCR information	NA	0	6.77382	7	C9	C7	0.102732	0.104569	0.0114518	-0.120285	0.0739687	-0.148011	0.0965286	-0.142465	0.0786839	-0.013543	-0.0586013	-0.142558	G1
ACGAGCCAGATCGGGT-1	10xMLR	22940	4878	ACGAGCCAGATCGGGT-1	TRAV8-4.TRAJ29.TRAC_TRBV12-3.TRBJ2-2..TRBC2	TGTGCTGTGAGTGAAAGAGGAAACACACCTCTTGTCTTT_TGTGCCAGCAGTTTACAGGGGGGCACCGGGGAGCTGTTTTTT	CAVSERGNTPLVF_CASSLQGGTGELFF	TRAV8-4.TRAJ29.TRAC_TGTGCTGTGAGTGAAAGAGGAAACACACCTCTTGTCTTT_TRBV12-3.TRBJ2-2..TRBC2_TGTGCCAGCAGTTTACAGGGGGGCACCGGGGAGCTGTTTTTT	1	Single (0 < X <= 1)	No	3.50044	15.8675	4	C5	C4	0.185449	0.266126	0.153322	0.221757	0.0496646	0.102411	-0.0303011	0.322088	0.107984	-0.179661	-0.277023	-0.265928	G1
ACGAGCCCAAGCTGTT-1	10xMLR	8029	2574	ACGAGCCCAAGCTGTT-1	TRAV41.TRAJ48.TRAC_TRBV7-2.TRBJ2-1..TRBC2	TGTGCTGTCAGCGGCTCTAACTTTGGAAATGAGAAATTAACCTTT_TGTGCCAGCAGCTTTCTCAATAGCGCCAATGAGCAGTTCTTC	CAVSGSNFGNEKLTF_CASSFLNSANEQFF	TRAV41.TRAJ48.TRAC_TGTGCTGTCAGCGGCTCTAACTTTGGAAATGAGAAATTAACCTTT_TRBV7-2.TRBJ2-1..TRBC2_TGTGCCAGCAGCTTTCTCAATAGCGCCAATGAGCAGTTCTTC	1	Single (0 < X <= 1)	No	2.7027	23.7888	5	C7	C5	0.154318	0.262299	0.0150428	0.183489	0.1276	0.223658	0.162976	0.280207	0.144057	0.0142524	-0.244278	-0.132647	G1
ACGAGCCGTCTTGCGG-1	10xMLR	5695	1815	ACGAGCCGTCTTGCGG-1	TRAV3.TRAJ13.TRAC_TRBV7-2.TRBJ2-5.TRBD1.TRBC2	TGTGCTGTGAGAGACATTGGGTCTGGGGGTTACCAGAAAGTTACCTTT_TGTGCCAGCAGCTTAGACCGCTGGGGGGCAGGGACGCGGGGAGAGACCCAGTACTTC	CAVRDIGSGGYQKVTF_CASSLDRWGAGTRGETQYF	TRAV3.TRAJ13.TRAC_TGTGCTGTGAGAGACATTGGGTCTGGGGGTTACCAGAAAGTTACCTTT_TRBV7-2.TRBJ2-5.TRBD1.TRBC2_TGTGCCAGCAGCTTAGACCGCTGGGGGGCAGGGACGCGGGGAGAGACCCAGTACTTC	1	Single (0 < X <= 1)	No	2.49342	40.0702	1	C6	C1	0.106644	0.15664	0.0920776	0.262577	-0.0474269	-0.178182	-0.0258458	0.574155	0.0233796	-0.0936791	-0.228802	-0.211812	G1
ACGAGCCGTGTTTGGT-1	10xMLR	8438	3656	NA	NA	NA	NA	NA	NA	No TCR information	NA	8.49727	2.71391	3	C1	C3	0.160203	0.219485	0.00433341	-0.158474	0.146828	0.177041	0.513299	0.0452896	0.121645	0.668113	0.336657	0.504157	G2M
ACGAGCCTCTAACTGG-1	10xMLR	1406	868	NA	NA	NA	NA	NA	NA	No TCR information	NA	18.2077	1.28023	7	C9	C7	0.0764526	0.136119	0.234302	0.243144	-0.109763	-0.190385	-0.0599784	0.848638	0.00214709	-0.0637509	-0.17294	-0.114968	G1
ACGAGGAAGTGGCACA-1	10xMLR	6674	1987	ACGAGGAAGTGGCACA-1	TRAV29/DV5.TRAJ27.TRAC_TRBV7-2.TRBJ1-6..TRBC1	TGTGCAGCAACCATTCCAAACACCAATGCAGGCAAATCAACCTTT_TGTGCCAGCAGCTTTTTGGGCTCACCCCTCCACTTT	CAATIPNTNAGKSTF_CASSFLGSPLHF	TRAV29/DV5.TRAJ27.TRAC_TGTGCAGCAACCATTCCAAACACCAATGCAGGCAAATCAACCTTT_TRBV7-2.TRBJ1-6..TRBC1_TGTGCCAGCAGCTTTTTGGGCTCACCCCTCCACTTT	1	Single (0 < X <= 1)	No	1.81301	45.7746	1	C6	C1	0.0956485	0.140124	0.125709	0.287873	-0.0502547	-0.182075	-0.0725071	0.465488	-0.0520078	-0.0260783	-0.0953976	-0.206382	G1
ACGAGGACAGGATCGA-1	10xMLR	15140	3822	ACGAGGACAGGATCGA-1	TRAV9-2.TRAJ57.TRAC_TRBV7-9.TRBJ1-1..TRBC1	TGTGCTCCCTTATCTGAAAAGCTGGTCTTT_TGTGCCAGCAGCTCAAAAGGACCTGATATGCCTTTCTTT	CAPLSEKLVF_CASSSKGPDMPFF	TRAV9-2.TRAJ57.TRAC_TGTGCTCCCTTATCTGAAAAGCTGGTCTTT_TRBV7-9.TRBJ1-1..TRBC1_TGTGCCAGCAGCTCAAAAGGACCTGATATGCCTTTCTTT	1	Single (0 < X <= 1)	No	3.09775	31.1625	4	C5	C4	0.189877	0.170692	0.0430972	0.0459163	0.0697106	-0.121695	0.123604	0.213835	-0.0280646	0.39375	0.392704	0.00613249	S
ACGAGGACATATGGTC-1	10xMLR	6072	2418	ACGAGGACATATGGTC-1	TRAV41.TRAJ17.TRAC_TRBV6-5.TRBJ2-7..TRBC2	TGTGCTGCCTACAAAGCTGCAGGCAACAAGCTAACTTTT_TGTGCCAGCAGAGATTGGGACAGCCTGAGCCCGCAGTACTTC	CAAYKAAGNKLTF_CASRDWDSLSPQYF	TRAV41.TRAJ17.TRAC_TGTGCTGCCTACAAAGCTGCAGGCAACAAGCTAACTTTT_TRBV6-5.TRBJ2-7..TRBC2_TGTGCCAGCAGAGATTGGGACAGCCTGAGCCCGCAGTACTTC	1	Single (0 < X <= 1)	No	3.52437	25.5599	0	C4	C0	0.12344	0.211863	0.186013	0.152933	-0.0319217	-0.248866	0.00534966	0.335409	-0.0969296	-0.0389674	-0.230011	-0.152729	G1
ACGAGGAGTCCGAGTC-1	10xMLR	3872	1436	ACGAGGAGTCCGAGTC-1	TRAV8-4.TRAJ40.TRAC_TRBV4-3.TRBJ2-3..TRBC2	TGTGCTGTGTCTACCTCAGGAACCTACAAATACATCTTT_TGCGCCAGCAGCCAAGGATTTAGCACAGATACGCAGTATTTT	CAVSTSGTYKYIF_CASSQGFSTDTQYF	TRAV8-4.TRAJ40.TRAC_TGTGCTGTGTCTACCTCAGGAACCTACAAATACATCTTT_TRBV4-3.TRBJ2-3..TRBC2_TGCGCCAGCAGCCAAGGATTTAGCACAGATACGCAGTATTTT	1	Single (0 < X <= 1)	No	3.07335	37.9907	1	C6	C1	0.0935526	0.13435	0.034432	0.404436	-0.0544026	-0.138036	-0.168888	0.230566	-0.021062	-0.112936	-0.233021	-0.223093	G1
ACGAGGAGTCGGGTCT-1	10xMLR	4788	1712	ACGAGGAGTCGGGTCT-1	TRAV12-2.TRAJ23.TRAC_TRBV20-1.TRBJ2-5..TRBC2	TGTGCCGTGAACGAGGGAGGAAAGCTTATCTTC_TGCAGTGCACTGACAAACCAAGAGACCCAGTACTTC	CAVNEGGKLIF_CSALTNQETQYF	TRAV12-2.TRAJ23.TRAC_TGTGCCGTGAACGAGGGAGGAAAGCTTATCTTC_TRBV20-1.TRBJ2-5..TRBC2_TGCAGTGCACTGACAAACCAAGAGACCCAGTACTTC	1	Single (0 < X <= 1)	No	2.77778	35.6307	0	C4	C0	0.13134	0.173965	0.356344	0.284977	0.0156783	-0.298835	-0.05378	0.319327	-0.102106	-0.00673299	-0.216472	-0.120039	G1
ACGAGGATCCACTGGG-1	10xMLR	78728	7809	ACGAGGATCCACTGGG-1	TRAV38-1.TRAJ30.TRAC_TRBV7-3.TRBJ2-1.TRBD1.TRBC2	TGTGCTTTCGTCTCAATGAACAGAGATGACAAGATCATCTTT_TGTGCCAGCAGTCCCGGAGCGGGGGGCCGTCCCAGGGAGCAGTTCTTC	CAFVSMNRDDKIIF_CASSPGAGGRPREQFF	TRAV38-1.TRAJ30.TRAC_TGTGCTTTCGTCTCAATGAACAGAGATGACAAGATCATCTTT_TRBV7-3.TRBJ2-1.TRBD1.TRBC2_TGTGCCAGCAGTCCCGGAGCGGGGGGCCGTCCCAGGGAGCAGTTCTTC	1	Single (0 < X <= 1)	No	3.88553	19.6118	2	C3	C2	0.214396	0.210178	-0.126488	-0.0580137	0.275251	0.257214	0.214446	-0.0618953	0.207395	0.903543	-0.0654609	0.663574	G2M
ACGAGGATCCATGAAC-1	10xMLR	7134	2353	ACGAGGATCCATGAAC-1	TRAV30.TRAJ41.TRAC_TRBV12-4.TRBJ2-6..TRBC2	TGCGGCACACCGCATTCCGGGTATGCACTCAACTTC_TGTGCCAGCAGCCCATCCCCCCGTACTGGGGCCAACGTCCTGACTTTC	CGTPHSGYALNF_CASSPSPRTGANVLTF	TRAV30.TRAJ41.TRAC_TGCGGCACACCGCATTCCGGGTATGCACTCAACTTC_TRBV12-4.TRBJ2-6..TRBC2_TGTGCCAGCAGCCCATCCCCCCGTACTGGGGCCAACGTCCTGACTTTC	1	Single (0 < X <= 1)	No	3.42024	29.1001	0	C4	C0	0.125557	0.196662	-0.0167045	0.279884	-0.0332222	-0.347202	-0.140312	0.330838	-0.0930661	-0.0798448	-0.250249	-0.257951	G1
ACGATACTCACAAACC-1	10xMLR	6698	2035	ACGATACTCACAAACC-1	TRAV13-1.TRAJ37.TRAC_TRBV10-1.TRBJ2-2..TRBC2	TGTGCAGCAAGTATGAGCTCTAGCAACACAGGCAAACTAATCTTT_TGCGCCAGCAGTGGACATAGCCCGACAGGGCCCACCGGGGAGCTGTTTTTT	CAASMSSSNTGKLIF_CASSGHSPTGPTGELFF	TRAV13-1.TRAJ37.TRAC_TGTGCAGCAAGTATGAGCTCTAGCAACACAGGCAAACTAATCTTT_TRBV10-1.TRBJ2-2..TRBC2_TGCGCCAGCAGTGGACATAGCCCGACAGGGCCCACCGGGGAGCTGTTTTTT	1	Single (0 < X <= 1)	No	3.09047	37.2201	0	C4	C0	0.117849	0.163151	0.198465	0.136762	-0.0404193	-0.309649	-0.0667483	0.328202	-0.0124853	-0.00765139	-0.18105	-0.186776	G1
ACGATACTCTGCAAGT-1	10xMLR	6294	2201	ACGATACTCTGCAAGT-1	TRAV8-6.TRAJ49.TRAC_TRBV6-6.TRBJ2-1..TRBC2	TGTGCTGTGAGGAGCTCGAACACCGGTAACCAGTTCTATTTT_TGTGCCAGCAGTTACCGCGGGACGCACGTCAATGAGCAGTTCTTC	CAVRSSNTGNQFYF_CASSYRGTHVNEQFF	TRAV8-6.TRAJ49.TRAC_TGTGCTGTGAGGAGCTCGAACACCGGTAACCAGTTCTATTTT_TRBV6-6.TRBJ2-1..TRBC2_TGTGCCAGCAGTTACCGCGGGACGCACGTCAATGAGCAGTTCTTC	1	Single (0 < X <= 1)	No	3.68605	29.7426	5	C7	C5	0.110844	0.178094	0.148684	0.0531825	0.0183078	-0.220961	-0.0340755	0.293464	-0.075275	-0.0132969	-0.218724	-0.097732	G1
ACGATGTGTACATGTC-1	10xMLR	604	439	NA	NA	NA	NA	NA	NA	No TCR information	NA	13.9073	2.31788	7	C9	C7	0.023618	0.0652997	0.217983	0.0732659	0.0426785	-0.123873	-0.0893065	0.488966	-0.0898024	0.0471401	-0.0748904	-0.084326	G1
ACGATGTGTGACAAAT-1	10xMLR	52004	6931	ACGATGTGTGACAAAT-1	TRAV13-2.TRAJ54.TRAC_NA	TGTGCAGAGACGGTAGCTCAGGGAGCCCAGAAGCTGGTATTT_TGTGCTGGTCTAGTTCCTTTATCGACTGGAGCCAATAGTAAGCTGACATTT	CAETVAQGAQKLVF_CAGLVPLSTGANSKLTF	TRAV13-2.TRAJ54.TRAC_TGTGCAGAGACGGTAGCTCAGGGAGCCCAGAAGCTGGTATTT_NA_TGTGCTGGTCTAGTTCCTTTATCGACTGGAGCCAATAGTAAGCTGACATTT	3	Small (1 < X <= 3)	Yes	2.61134	17.714	3	C1	C3	0.192347	0.197913	-0.184091	0.0641802	0.191323	-0.0558241	0.330768	-0.197178	0.0136206	0.764668	0.169224	0.511942	G2M
ACGATGTGTTCAACCA-1	10xMLR	24656	5561	ACGATGTGTTCAACCA-1	TRAV13-1.TRAJ49.TRAC_TRBV5-6.TRBJ2-1..TRBC2	TGTGCAGCATCGGGCCCATATAGGAGCAGGAACACCGGTAACCAGTTCTATTTT_TGTGCCAGCAGCCCGGGGTCGGGACTAGGCAATGAGCAGTTCTTC	CAASGPYRSRNTGNQFYF_CASSPGSGLGNEQFF	TRAV13-1.TRAJ49.TRAC_TGTGCAGCATCGGGCCCATATAGGAGCAGGAACACCGGTAACCAGTTCTATTTT_TRBV5-6.TRBJ2-1..TRBC2_TGTGCCAGCAGCCCGGGGTCGGGACTAGGCAATGAGCAGTTCTTC	1	Single (0 < X <= 1)	No	9.74611	9.75016	2	C3	C2	0.20658	0.216413	-0.0895464	-0.117178	0.0386114	0.246355	0.14387	0.115252	0.177238	0.375621	0.309219	0.0352089	S
ACGCAGCTCATAAAGG-1	10xMLR	28684	5578	ACGCAGCTCATAAAGG-1	TRAV12-1.TRAJ34.TRAC_TRBV10-2.TRBJ1-4..TRBC1	TGTGTGGTGAACGATAACACCGACAAGCTCATCTTT_TGCGCCAGCAGCCCCCGGGGGGCCGATGAAAAACTGTTTTTT	CVVNDNTDKLIF_CASSPRGADEKLFF	TRAV12-1.TRAJ34.TRAC_TGTGTGGTGAACGATAACACCGACAAGCTCATCTTT_TRBV10-2.TRBJ1-4..TRBC1_TGCGCCAGCAGCCCCCGGGGGGCCGATGAAAAACTGTTTTTT	1	Single (0 < X <= 1)	No	3.1481	22.849	4	C5	C4	0.176497	0.222486	0.0879064	-0.0180169	0.0573541	-0.101271	0.124691	0.155884	0.0395521	0.0914799	-0.0631909	-0.180157	G1
ACGCAGCTCTTCATGT-1	10xMLR	5756	1764	ACGCAGCTCTTCATGT-1	TRAV29/DV5.TRAJ7.TRAC_TRBV6-6.TRBJ2-5..TRBC2	TGTGCAGCAAGCGGCGGGGGGAACAACAGACTCGCTTTT_TGTGCCAGCAGTTACGCAGCGGGTGTTCAAGAGACCCAGTACTTC	CAASGGGNNRLAF_CASSYAAGVQETQYF	TRAV29/DV5.TRAJ7.TRAC_TGTGCAGCAAGCGGCGGGGGGAACAACAGACTCGCTTTT_TRBV6-6.TRBJ2-5..TRBC2_TGTGCCAGCAGTTACGCAGCGGGTGTTCAAGAGACCCAGTACTTC	1	Single (0 < X <= 1)	No	2.31063	43.5719	1	C6	C1	0.122538	0.136325	0.143595	0.0480644	-0.0439353	-0.00873609	-0.0978248	0.256434	-0.0365032	-0.0821873	-0.257083	-0.201249	G1
ACGCCAGAGAGCTGGT-1	10xMLR	1160	742	NA	NA	NA	NA	NA	NA	No TCR information	NA	14.0517	1.03448	7	C9	C7	0.0348292	0.142065	0.0160232	0.14032	-0.0323985	0.0667989	-0.0202429	0.0723214	0.0821673	-0.129408	-0.217676	-0.122703	G1
ACGCCAGTCAGTTGAC-1	10xMLR	91237	7668	ACGCCAGTCAGTTGAC-1	TRAV29/DV5.TRAJ28.TRAC_TRBV12-3.TRBJ1-5.TRBD1.TRBC1	TGTGCAGCAACTGGGGCTGGGAGTTACCAACTCACTTTC_TGTGCCAGCAGTCTATATGGACAGGGAGGTAGCAATCAGCCCCAGCATTTT	CAATGAGSYQLTF_CASSLYGQGGSNQPQHF	TRAV29/DV5.TRAJ28.TRAC_TGTGCAGCAACTGGGGCTGGGAGTTACCAACTCACTTTC_TRBV12-3.TRBJ1-5.TRBD1.TRBC1_TGTGCCAGCAGTCTATATGGACAGGGAGGTAGCAATCAGCCCCAGCATTTT	14	Large (10 < X <= 30)	Yes	3.0218	20.5859	3	C1	C3	0.183184	0.190714	-0.140676	-0.132857	0.226667	0.0176255	0.338928	0.116353	-0.0254361	0.961746	0.125546	0.559784	G2M
ACGCCAGTCCACGTTC-1	10xMLR	2270	970	NA	NA	NA	NA	NA	NA	No TCR information	NA	6.29956	38.9427	1	C6	C1	0.0896052	0.0888666	0.0227382	0.105102	0.0120333	-0.0463681	-0.0789867	0.359283	-0.0643899	-0.127379	-0.130616	-0.160571	G1
ACGCCAGTCTCTTGAT-1	10xMLR	12533	3848	ACGCCAGTCTCTTGAT-1	TRAV17.TRAJ58.TRAC_NA	TGTGCTACGGACGATCTAGAAACCAGTGGCTCTAGGTTGACCTTT_TGTGCCGTGAACGTACCAATTCAGGGAGCCCAGAAGCTGGTATTT	CATDDLETSGSRLTF_CAVNVPIQGAQKLVF	TRAV17.TRAJ58.TRAC_TGTGCTACGGACGATCTAGAAACCAGTGGCTCTAGGTTGACCTTT_NA_TGTGCCGTGAACGTACCAATTCAGGGAGCCCAGAAGCTGGTATTT	1	Single (0 < X <= 1)	No	4.08522	21.5112	4	C5	C4	0.172717	0.182453	0.0624499	0.0341968	0.17008	-0.105017	0.286586	0.137099	-0.0118455	0.656605	0.59109	0.271577	S
ACGCCGACAAACAACA-1	10xMLR	5542	2019	ACGCCGACAAACAACA-1	TRAV19.TRAJ32.TRAC_TRBV7-9.TRBJ2-2..TRBC2	TGTGCTCTGATTAGTGGTGCTACAAACAAGCTCATCTTT_TGTGCCACCGGACAGGGCAACACCGGGGAGCTGTTTTTT	CALISGATNKLIF_CATGQGNTGELFF	TRAV19.TRAJ32.TRAC_TGTGCTCTGATTAGTGGTGCTACAAACAAGCTCATCTTT_TRBV7-9.TRBJ2-2..TRBC2_TGTGCCACCGGACAGGGCAACACCGGGGAGCTGTTTTTT	1	Single (0 < X <= 1)	No	2.72465	30.0433	5	C7	C5	0.153079	0.208826	0.00947561	-0.0610527	0.1129	0.0895997	-0.0231223	0.219307	0.190396	-0.0462175	-0.211523	-0.127622	G1
ACGCCGACAAGCGATG-1	10xMLR	6762	2314	NA	NA	NA	NA	NA	NA	No TCR information	NA	2.69151	30.627	0	C4	C0	0.106553	0.199786	0.0561211	0.174786	-0.0462908	-0.341064	-0.175794	0.531201	-0.0598353	-0.00535426	-0.258219	-0.266548	G1
ACGCCGACAATCCAAC-1	10xMLR	11972	3218	ACGCCGACAATCCAAC-1	TRAV3.TRAJ8.TRAC_TRBV3-1.TRBJ1-3..TRBC1	TGTGCTGTGAGAGACAACACAGGCTTTCAGAAACTTGTATTT_TGTGCCAGCAGCCGACACGACAGGACCAACACCATATATTTT	CAVRDNTGFQKLVF_CASSRHDRTNTIYF	TRAV3.TRAJ8.TRAC_TGTGCTGTGAGAGACAACACAGGCTTTCAGAAACTTGTATTT_TRBV3-1.TRBJ1-3..TRBC1_TGTGCCAGCAGCCGACACGACAGGACCAACACCATATATTTT	1	Single (0 < X <= 1)	No	3.10725	33.1607	0	C4	C0	0.129493	0.17791	0.0103393	0.0423982	-0.0705616	-0.106971	-0.0737675	0.302079	0.0243107	-0.0270324	-0.211139	-0.255722	G1
ACGCCGATCAAACCGT-1	10xMLR	9303	2616	ACGCCGATCAAACCGT-1	TRAV4.TRAJ28.TRAC_TRBV6-6.TRBJ2-7..TRBC2	TGCCTCGTGGGTGGCCTTTCTCACTCTGGGGCTGGGAGTTACCAACTCACTTTC_TGTGCCAGCAGTTACTCTGGGGACCGATCTCCCCCGGACGAGCAGTACTTC	CLVGGLSHSGAGSYQLTF_CASSYSGDRSPPDEQYF	TRAV4.TRAJ28.TRAC_TGCCTCGTGGGTGGCCTTTCTCACTCTGGGGCTGGGAGTTACCAACTCACTTTC_TRBV6-6.TRBJ2-7..TRBC2_TGTGCCAGCAGTTACTCTGGGGACCGATCTCCCCCGGACGAGCAGTACTTC	1	Single (0 < X <= 1)	No	4.42868	35.6229	0	C4	C0	0.142329	0.18883	0.166061	0.223509	-0.0152115	-0.245892	-0.119815	0.232317	-0.0027002	-0.0389005	-0.105854	-0.215198	G1
ACGGAGAAGCACACAG-1	10xMLR	7122	2377	ACGGAGAAGCACACAG-1	TRAV3.TRAJ15.TRAC_TRBV7-2.TRBJ2-2..TRBC2	TGTGCTGTGAGAGACGGCCCCGGGCAGGCAGGAACTGCTCTGATCTTT_TGTGCCAGCAGCCCTGACAGGTTCAACACCGGGGAGCTGTTTTTT	CAVRDGPGQAGTALIF_CASSPDRFNTGELFF	TRAV3.TRAJ15.TRAC_TGTGCTGTGAGAGACGGCCCCGGGCAGGCAGGAACTGCTCTGATCTTT_TRBV7-2.TRBJ2-2..TRBC2_TGTGCCAGCAGCCCTGACAGGTTCAACACCGGGGAGCTGTTTTTT	1	Single (0 < X <= 1)	No	3.94552	29.6686	0	C4	C0	0.109742	0.187243	0.118889	0.334439	-0.0747384	-0.0755613	-0.174867	0.307533	0.00728451	-0.0591999	-0.241973	-0.198122	G1
ACGGAGATCAGCTCTC-1	10xMLR	5847	2284	ACGGAGATCAGCTCTC-1	NA_TRBV28.TRBJ2-7..TRBC2	TGTGCCAGCAGTGTGACGGGGGCTAGCAAGAGCGCTAATTCACCCCTCCACTTT_TGTGCCAGCAGTTTGAGGGGTGGTCTTACCTACGAGCAGTACTTC	CASSVTGASKSANSPLHF_CASSLRGGLTYEQYF	NA_TGTGCCAGCAGTGTGACGGGGGCTAGCAAGAGCGCTAATTCACCCCTCCACTTT_TRBV28.TRBJ2-7..TRBC2_TGTGCCAGCAGTTTGAGGGGTGGTCTTACCTACGAGCAGTACTTC	1	Single (0 < X <= 1)	No	3.54028	25.5345	0	C4	C0	0.123698	0.209113	0.0124483	0.0441929	0.0166307	0.0827446	0.0515236	0.372482	0.049293	-0.0857833	-0.230058	-0.268663	G1
ACGGCCAAGATATACG-1	10xMLR	10418	2874	ACGGCCAAGATATACG-1	TRAV29/DV5.TRAJ20.TRAC_TRBV7-2.TRBJ2-6..TRBC2	TGTGCAGCAAGCGACAACGACTACAAGCTCAGCTTT_TGTGCCAGCAACGTTGGCGGGGCCAACGTCCTGACTTTC	CAASDNDYKLSF_CASNVGGANVLTF	TRAV29/DV5.TRAJ20.TRAC_TGTGCAGCAAGCGACAACGACTACAAGCTCAGCTTT_TRBV7-2.TRBJ2-6..TRBC2_TGTGCCAGCAACGTTGGCGGGGCCAACGTCCTGACTTTC	1	Single (0 < X <= 1)	No	3.8971	32.511	0	C4	C0	0.111919	0.196498	0.247822	0.0831044	-0.00763321	-0.144321	-0.0855978	0.244526	-0.0470287	-0.0567611	-0.251495	-0.225872	G1
ACGGCCAAGGCAGGTT-1	10xMLR	27090	5094	ACGGCCAAGGCAGGTT-1	NA_TRBV2.TRBJ1-5..TRBC1	TGTGCCAGCAGCTCTCCGTCGGACTCTGGGGCCAACGTCCTGACTTTC_TGTGCCAGCAGTGAAGCTGGGCGGCAGGCGCAGCCCCAGCATTTT	CASSSPSDSGANVLTF_CASSEAGRQAQPQHF	NA_TGTGCCAGCAGCTCTCCGTCGGACTCTGGGGCCAACGTCCTGACTTTC_TRBV2.TRBJ1-5..TRBC1_TGTGCCAGCAGTGAAGCTGGGCGGCAGGCGCAGCCCCAGCATTTT	1	Single (0 < X <= 1)	No	3.18568	15.6848	4	C5	C4	0.173902	0.213979	0.0215366	0.0591616	0.148005	0.0397873	0.162261	0.228621	0.0507288	0.559469	-0.160363	0.201598	G2M
ACGGCCAAGTCCCACG-1	10xMLR	53649	6675	ACGGCCAAGTCCCACG-1	TRAV39.TRAJ40.TRAC_TRBV5-6.TRBJ2-7..TRBC2	TGTGCCGTGGACATATCAGGAACCTACAAATACATCTTT_TGTGCCAGCAGCTTGGATCCGATATCCCCCAACGAGCAGTACTTC	CAVDISGTYKYIF_CASSLDPISPNEQYF	TRAV39.TRAJ40.TRAC_TGTGCCGTGGACATATCAGGAACCTACAAATACATCTTT_TRBV5-6.TRBJ2-7..TRBC2_TGTGCCAGCAGCTTGGATCCGATATCCCCCAACGAGCAGTACTTC	3	Small (1 < X <= 3)	Yes	3.38683	17.5884	2	C3	C2	0.203244	0.200932	-0.15425	0.0246771	-0.00523005	0.0671792	0.185054	0.0850566	-0.108161	0.682248	0.0843445	0.412393	G2M
ACGGGCTGTACAGTGG-1	10xMLR	4411	1735	ACGGGCTGTACAGTGG-1	TRAV13-2.TRAJ48.TRAC_TRBV7-9.TRBJ2-5..TRBC2	TGTGCAGAGAATCGAAGCGGAAATGAGAAATTAACCTTT_TGTGCCAGCAGCTTGGTCACTGGGAAGGAGACCCAGTACTTC	CAENRSGNEKLTF_CASSLVTGKETQYF	TRAV13-2.TRAJ48.TRAC_TGTGCAGAGAATCGAAGCGGAAATGAGAAATTAACCTTT_TRBV7-9.TRBJ2-5..TRBC2_TGTGCCAGCAGCTTGGTCACTGGGAAGGAGACCCAGTACTTC	1	Single (0 < X <= 1)	No	3.0832	35.4568	1	C6	C1	0.115748	0.112609	0.156351	0.11709	-0.0882632	-0.290491	-0.0502773	0.108764	-0.0248638	-0.0748842	-0.175209	-0.192255	G1
ACGGGTCGTGTGAAAT-1	10xMLR	30087	5036	ACGGGTCGTGTGAAAT-1	TRAV14/DV4.TRAJ16.TRAC_TRBV5-1.TRBJ2-7..TRBC2	TGTGCAATGAGAGAGGGCGAGGGCCAGAAGCTGCTCTTT_TGCGCCAGCAGCTTTAGCGGGGGGACGTACGAGCAGTACTTC	CAMREGEGQKLLF_CASSFSGGTYEQYF	TRAV14/DV4.TRAJ16.TRAC_TGTGCAATGAGAGAGGGCGAGGGCCAGAAGCTGCTCTTT_TRBV5-1.TRBJ2-7..TRBC2_TGCGCCAGCAGCTTTAGCGGGGGGACGTACGAGCAGTACTTC	4	Medium (3 < X <= 10)	Yes	0.64812	23.093	3	C1	C3	0.173177	0.199304	-0.193485	0.0495619	0.25977	0.103126	0.3297	-0.143455	0.29458	0.338656	0.319635	0.00219214	S
ACGTCAAAGAAGATTC-1	10xMLR	35474	5898	ACGTCAAAGAAGATTC-1	TRAV3.TRAJ26.TRAC_TRBV5-4.TRBJ1-1.TRBD1.TRBC1	TGTGCTGTGAGAGGCGATAACTATGGTCAGAATTTTGTCTTT_TGTGCCAGCAGCACGGACAGGGGGTACGGGAACACTGAAGCTTTCTTT	CAVRGDNYGQNFVF_CASSTDRGYGNTEAFF	TRAV3.TRAJ26.TRAC_TGTGCTGTGAGAGGCGATAACTATGGTCAGAATTTTGTCTTT_TRBV5-4.TRBJ1-1.TRBD1.TRBC1_TGTGCCAGCAGCACGGACAGGGGGTACGGGAACACTGAAGCTTTCTTT	2	Small (1 < X <= 3)	Yes	8.6655	20.6997	2	C3	C2	0.174307	0.172749	-0.154419	-0.0612559	0.0164375	-0.148766	0.0200576	-0.214596	0.165431	0.45242	0.0949884	-0.0315768	S
ACGTCAATCTCTGCTG-1	10xMLR	35980	5908	ACGTCAATCTCTGCTG-1	TRAV25.TRAJ53.TRAC_TRBV27.TRBJ2-3..TRBC2	TGTGCAGGGCGGAGTGGAGGTAGCAACTATAAACTGACATTT_TGTGCCAGCACGAGGGGCAACACCGCCGTGAGCACAGATACGCAGTATTTT	CAGRSGGSNYKLTF_CASTRGNTAVSTDTQYF	TRAV25.TRAJ53.TRAC_TGTGCAGGGCGGAGTGGAGGTAGCAACTATAAACTGACATTT_TRBV27.TRBJ2-3..TRBC2_TGTGCCAGCACGAGGGGCAACACCGCCGTGAGCACAGATACGCAGTATTTT	3	Small (1 < X <= 3)	Yes	4.20511	22.0428	4	C5	C4	0.174457	0.2142	0.0705101	0.0138568	0.055513	-0.0112342	0.243558	0.175439	-0.0064517	0.238747	0.3809	-0.0919113	S
ACTATCTAGCTCCCAG-1	10xMLR	5801	2374	NA	NA	NA	NA	NA	NA	No TCR information	NA	2.89605	22.9271	6	C2	C6	0.134848	0.250971	-0.0399888	0.232315	0.121418	-0.242305	0.0565941	0.0848165	0.000889931	0.138935	0.188207	-0.171906	S
ACTATCTCAAGCCTAT-1	10xMLR	4758	1713	ACTATCTCAAGCCTAT-1	TRAV9-2.TRAJ22.TRAC_TRBV12-3.TRBJ1-3..TRBC1	TGTGCTGCCCGGACTGCAAGGCAACTGACCTTT_TGTGCCAGCAGTCCCCCCCCCGGCGGAAACACCATATATTTT	CAARTARQLTF_CASSPPPGGNTIYF	TRAV9-2.TRAJ22.TRAC_TGTGCTGCCCGGACTGCAAGGCAACTGACCTTT_TRBV12-3.TRBJ1-3..TRBC1_TGTGCCAGCAGTCCCCCCCCCGGCGGAAACACCATATATTTT	1	Single (0 < X <= 1)	No	3.7831	35.4771	5	C7	C5	0.113143	0.153777	0.262801	0.179117	-0.0937207	-0.158591	-0.134967	0.585351	-0.00725	-0.0382484	-0.251041	-0.187024	G1
ACTATCTCATTACGAC-1	10xMLR	23055	5446	ACTATCTCATTACGAC-1	TRAV13-2.TRAJ54.TRAC_TRBV4-1.TRBJ1-3..TRBC1	TGTGCAGAGACGGTAGCTCAGGGAGCCCAGAAGCTGGTATTT_TGCGCCAGCAGCCAAGACCCAGGGCCTGGAAACACCATATATTTT	CAETVAQGAQKLVF_CASSQDPGPGNTIYF	TRAV13-2.TRAJ54.TRAC_TGTGCAGAGACGGTAGCTCAGGGAGCCCAGAAGCTGGTATTT_TRBV4-1.TRBJ1-3..TRBC1_TGCGCCAGCAGCCAAGACCCAGGGCCTGGAAACACCATATATTTT	73	Hyperexpanded (30 < X)	Yes	22.5764	2.42464	3	C1	C3	0.181718	0.255942	-0.0509394	-0.0815234	0.276795	0.580168	0.426646	-0.0281155	0.215185	0.558138	0.0785457	0.582603	G2M
ACTGAACAGTACTTGC-1	10xMLR	6557	2273	ACTGAACAGTACTTGC-1	TRAV27.TRAJ52.TRAC_TRBV30.TRBJ1-6..TRBC1	TGTGCAGGAGGGGGAGGTGGTACTAGCTATGGAAAGCTGACATTT_TGTGCCTGGAGTGTGAGCGAGCCTCGGCGGGGGTCACCCCTCCACTTT	CAGGGGGTSYGKLTF_CAWSVSEPRRGSPLHF	TRAV27.TRAJ52.TRAC_TGTGCAGGAGGGGGAGGTGGTACTAGCTATGGAAAGCTGACATTT_TRBV30.TRBJ1-6..TRBC1_TGTGCCTGGAGTGTGAGCGAGCCTCGGCGGGGGTCACCCCTCCACTTT	1	Single (0 < X <= 1)	No	3.12643	34.2687	5	C7	C5	0.130203	0.169482	0.00629444	0.0204145	-0.0103607	-0.161484	-0.146686	0.170917	-0.0373027	-0.0287493	-0.169759	-0.2128	G1
ACTGAACCATCTACGA-1	10xMLR	1072	799	NA	NA	NA	NA	NA	NA	No TCR information	NA	6.25	4.10448	7	C9	C7	0.0473794	0.122383	0.0995147	0.175604	-0.0787929	-0.207185	-0.0505834	0.111487	-0.0392313	-0.143276	-0.148261	-0.0548087	G1
ACTGAACTCAGTTAGC-1	10xMLR	10829	3161	NA	NA	NA	NA	NA	NA	No TCR information	NA	3.09355	33.5396	0	C4	C0	0.1452	0.198408	0.144512	0.165462	-0.0573616	-0.0946351	-0.125644	0.501742	-0.0834536	-0.0264758	-0.246083	-0.194444	G1
ACTGAACTCTCGTATT-1	10xMLR	4649	1833	ACTGAACTCTCGTATT-1	TRAV17.TRAJ44.TRAC_TRBV6-6.TRBJ2-2..TRBC2	TGTGCTACGGCCGGTACCGGCACTGCCAGTAAACTCACCTTT_TGTGCCAGCAGGAATAGCGGGGGCCACGCGAACACCGGGGAGCTGTTTTTT	CATAGTGTASKLTF_CASRNSGGHANTGELFF	TRAV17.TRAJ44.TRAC_TGTGCTACGGCCGGTACCGGCACTGCCAGTAAACTCACCTTT_TRBV6-6.TRBJ2-2..TRBC2_TGTGCCAGCAGGAATAGCGGGGGCCACGCGAACACCGGGGAGCTGTTTTTT	1	Single (0 < X <= 1)	No	2.66724	34.7602	1	C6	C1	0.106684	0.160001	0.303858	0.24435	-0.0717617	-0.302002	-0.144937	0.509949	-0.187553	-0.115907	-0.206722	-0.225099	G1
ACTGAGTAGTGAAGAG-1	10xMLR	8269	2604	ACTGAGTAGTGAAGAG-1	NA_TRBV13.TRBJ1-2..TRBC1	NA_TGTGCCAGCAGCTTCCGCGGGGGTGACTATGGCTACACCTTC	NA_CASSFRGGDYGYTF	NA_NA_TRBV13.TRBJ1-2..TRBC1_TGTGCCAGCAGCTTCCGCGGGGGTGACTATGGCTACACCTTC	1	Single (0 < X <= 1)	No	2.44286	36.2922	0	C4	C0	0.13664	0.163155	-0.0244315	0.122988	-0.0391442	-0.252906	-0.0928348	0.138116	0.00466542	-0.0611465	-0.198246	-0.188783	G1
ACTGAGTCATGCAATC-1	10xMLR	5752	2074	ACTGAGTCATGCAATC-1	TRAV2.TRAJ28.TRAC_TRBV7-2.TRBJ1-1..TRBC1	TGTGCTGTGGAGGATCTAGGGGCTGGGAGTTACCAACTCACTTTC_TGTGCCAGCAGCTTAGAGGAAGGAACTGAAGCTTTCTTT	CAVEDLGAGSYQLTF_CASSLEEGTEAFF	TRAV2.TRAJ28.TRAC_TGTGCTGTGGAGGATCTAGGGGCTGGGAGTTACCAACTCACTTTC_TRBV7-2.TRBJ1-1..TRBC1_TGTGCCAGCAGCTTAGAGGAAGGAACTGAAGCTTTCTTT	1	Single (0 < X <= 1)	No	3.68567	34.1794	1	C6	C1	0.134574	0.165332	0.322774	0.552327	-0.0599727	-0.210897	-0.16166	0.753222	-0.112765	-0.0961796	-0.173016	-0.15243	G1
ACTGATGCACGTTGGC-1	10xMLR	59276	7164	ACTGATGCACGTTGGC-1	TRAV8-4.TRAJ49.TRAC_TRBV9.TRBJ1-2..TRBC1	TGTGCTGTGAGTGGTCACACCGGTAACCAGTTCTATTTT_TGTGCCAGCAGCGACAACCAGGGCAGTCGAGGCTACACCTTC	CAVSGHTGNQFYF_CASSDNQGSRGYTF	TRAV8-4.TRAJ49.TRAC_TGTGCTGTGAGTGGTCACACCGGTAACCAGTTCTATTTT_TRBV9.TRBJ1-2..TRBC1_TGTGCCAGCAGCGACAACCAGGGCAGTCGAGGCTACACCTTC	1	Single (0 < X <= 1)	No	4.09947	18.5741	2	C3	C2	0.199713	0.210829	-0.00660129	0.0845094	0.0675092	0.102652	0.126456	-0.0408497	0.0668425	0.500164	0.00543801	0.140198	G2M
ACTGATGCATAAAGGT-1	10xMLR	63360	7350	ACTGATGCATAAAGGT-1	TRAV23/DV6.TRAJ22.TRAC_TRBV10-2.TRBJ1-1..TRBC1	TGTGCAGCAAGCATTTCTTCTGGTTCTGCAAGGCAACTGACCTTT_TGCGCCAGCAGACAGAACCCGAACACTGAAGCTTTCTTT	CAASISSGSARQLTF_CASRQNPNTEAFF	TRAV23/DV6.TRAJ22.TRAC_TGTGCAGCAAGCATTTCTTCTGGTTCTGCAAGGCAACTGACCTTT_TRBV10-2.TRBJ1-1..TRBC1_TGCGCCAGCAGACAGAACCCGAACACTGAAGCTTTCTTT	1	Single (0 < X <= 1)	No	5.02841	17.3453	2	C3	C2	0.205992	0.19427	-0.0513032	0.00420643	0.0709919	-0.037769	0.177506	0.0511955	-0.123942	0.546701	0.447648	-0.000411747	S
ACTGATGCATCGATGT-1	10xMLR	11745	3157	ACTGATGCATCGATGT-1	TRAV8-3.TRAJ47.TRAC_TRBV20-1.TRBJ2-7.TRBD1.TRBC2	TGTGCTGTGGGTGCTATGGAATATGGAAACAAACTGGTCTTT_TGCAGTGCTAGAAGTGCAGGGGGCTACGAGCAGTACTTC	CAVGAMEYGNKLVF_CSARSAGGYEQYF	TRAV8-3.TRAJ47.TRAC_TGTGCTGTGGGTGCTATGGAATATGGAAACAAACTGGTCTTT_TRBV20-1.TRBJ2-7.TRBD1.TRBC2_TGCAGTGCTAGAAGTGCAGGGGGCTACGAGCAGTACTTC	1	Single (0 < X <= 1)	No	2.00085	35.7429	0	C4	C0	0.154616	0.171909	0.136041	0.193024	-0.0489282	-0.0806032	-0.158791	0.319867	-0.012794	-0.0565837	-0.275218	-0.166857	G1
ACTGATGGTGCTAGCC-1	10xMLR	10652	3222	ACTGATGGTGCTAGCC-1	TRAV26-1.TRAJ49.TRAC_TRBV20-1.TRBJ2-3..TRBC2	TGCATCGTCAGACGTATTTCGAACACCGGTAACCAGTTCTATTTT_TGCAGTGCTAGCGCTATCCCGACAGGCACAGATACGCAGTATTTT	CIVRRISNTGNQFYF_CSASAIPTGTDTQYF	TRAV26-1.TRAJ49.TRAC_TGCATCGTCAGACGTATTTCGAACACCGGTAACCAGTTCTATTTT_TRBV20-1.TRBJ2-3..TRBC2_TGCAGTGCTAGCGCTATCCCGACAGGCACAGATACGCAGTATTTT	1	Single (0 < X <= 1)	No	1.96207	29.7597	0	C4	C0	0.158316	0.211342	0.23867	0.164791	-0.0515614	-0.371599	-0.0801179	0.292364	-0.012244	-0.0708839	-0.161462	-0.246031	G1
ACTGCTCAGGAACTGC-1	10xMLR	5060	1957	ACTGCTCAGGAACTGC-1	TRAV1-2.TRAJ17.TRAC_TRBV12-4.TRBJ2-7..TRBC2	TGTGCTTCCTCTAAGGGGATCAAAGCTGCAGGCAACAAGCTAACTTTT_TGTGCCAGCAGTCGACAGGGAAGGAGCTCCTACGAGCAGTACTTC	CASSKGIKAAGNKLTF_CASSRQGRSSYEQYF	TRAV1-2.TRAJ17.TRAC_TGTGCTTCCTCTAAGGGGATCAAAGCTGCAGGCAACAAGCTAACTTTT_TRBV12-4.TRBJ2-7..TRBC2_TGTGCCAGCAGTCGACAGGGAAGGAGCTCCTACGAGCAGTACTTC	1	Single (0 < X <= 1)	No	3.55731	27.5494	0	C4	C0	0.117581	0.149263	0.0265855	0.06439	0.0354957	0.0355915	-0.128544	0.420134	0.00990583	-0.0602193	-0.204309	-0.235511	G1
ACTGCTCCAATCTGCA-1	10xMLR	7495	2612	NA	NA	NA	NA	NA	NA	No TCR information	NA	3.0954	27.7785	6	C2	C6	0.116231	0.205524	0.126465	0.0996643	0.0786133	-0.162493	-0.0477002	0.258786	0.0841333	-0.0374737	-0.196313	-0.209702	G1
ACTGCTCCACATCTTT-1	10xMLR	6157	2380	ACTGCTCCACATCTTT-1	TRAV12-3.TRAJ48.TRAC_TRBV27.TRBJ1-2..TRBC1	TGTGCGATGAGTGGCTTTGGAAATGAGAAATTAACCTTT_TGTGCCAGCCGGGACAGTAACCCGGGGGGCTACACCTTC	CAMSGFGNEKLTF_CASRDSNPGGYTF	TRAV12-3.TRAJ48.TRAC_TGTGCGATGAGTGGCTTTGGAAATGAGAAATTAACCTTT_TRBV27.TRBJ1-2..TRBC1_TGTGCCAGCCGGGACAGTAACCCGGGGGGCTACACCTTC	1	Single (0 < X <= 1)	No	1.46175	35.1632	1	C6	C1	0.0819133	0.159888	0.105762	0.30404	-0.128386	-0.323056	-0.120195	0.231922	-0.0841646	-0.135232	-0.13907	-0.210457	G1
ACTGCTCGTGGGTCAA-1	10xMLR	11508	3174	ACTGCTCGTGGGTCAA-1	TRAV38-2/DV8.TRAJ33.TRAC_TRBV7-8.TRBJ2-2.TRBD1.TRBC2	TGTGCTTACATGGATAGCAACTATCAGTTAATCTGG_TGTGCCAGCAGCACCCTTCTGGACGGGGAGCTGTTTTTT	CAYMDSNYQLIW_CASSTLLDGELFF	TRAV38-2/DV8.TRAJ33.TRAC_TGTGCTTACATGGATAGCAACTATCAGTTAATCTGG_TRBV7-8.TRBJ2-2.TRBD1.TRBC2_TGTGCCAGCAGCACCCTTCTGGACGGGGAGCTGTTTTTT	1	Single (0 < X <= 1)	No	3.75391	33.2117	0	C4	C0	0.153009	0.172589	0.0241703	-0.0269359	0.0481288	-0.289154	-0.0848183	0.317373	0.0268426	0.119651	0.139155	-0.154308	S
ACTGCTCGTTATCACG-1	10xMLR	6042	2023	ACTGCTCGTTATCACG-1	TRAV26-1.TRAJ37.TRAC_TRBV6-1.TRBJ1-1..TRBC1	TGCATCGTTGGCAACACAGGCAAACTAATCTTT_TGTGCCAGCAGCGAGAGTTTTTTAGACAGGGTCGCTGAAGCTTTCTTT	CIVGNTGKLIF_CASSESFLDRVAEAFF	TRAV26-1.TRAJ37.TRAC_TGCATCGTTGGCAACACAGGCAAACTAATCTTT_TRBV6-1.TRBJ1-1..TRBC1_TGTGCCAGCAGCGAGAGTTTTTTAGACAGGGTCGCTGAAGCTTTCTTT	1	Single (0 < X <= 1)	No	2.49917	38.6461	1	C6	C1	0.103784	0.11028	0.115617	0.213827	-0.0516147	-0.296015	-0.0938795	0.573226	-0.0699711	-0.00636224	-0.161205	-0.18708	G1
ACTGCTCTCAACCATG-1	10xMLR	6478	2403	ACTGCTCTCAACCATG-1	TRAV23/DV6.TRAJ13.TRAC_TRBV20-1.TRBJ2-5..TRBC2	TGTGCAGCAAGCCCCATGGGTTCTGGGGGTTACCAGAAAGTTACCTTT_TGCAGTGCTAGAGATCAAGCGGGGGCCCTATGGGACCAGTACTTC	CAASPMGSGGYQKVTF_CSARDQAGALWDQYF	TRAV23/DV6.TRAJ13.TRAC_TGTGCAGCAAGCCCCATGGGTTCTGGGGGTTACCAGAAAGTTACCTTT_TRBV20-1.TRBJ2-5..TRBC2_TGCAGTGCTAGAGATCAAGCGGGGGCCCTATGGGACCAGTACTTC	1	Single (0 < X <= 1)	No	3.58135	22.368	6	C2	C6	0.122647	0.203021	0.0962451	0.14998	-0.000446804	-0.252935	-0.1146	-0.118556	-0.0594569	-0.0739723	-0.278411	-0.217044	G1
ACTGTCCCAACTTGAC-1	10xMLR	9762	2793	ACTGTCCCAACTTGAC-1	TRAV26-1.TRAJ43.TRAC_TRBV3-1.TRBJ2-3..TRBC2	TGCATCGTCAGAGTCCTTATCCTCGGGGACATGCGCTTT_TGTGCCAGCAGCCAAGGCGGGACTATTTACACAGATACGCAGTATTTT	CIVRVLILGDMRF_CASSQGGTIYTDTQYF	TRAV26-1.TRAJ43.TRAC_TGCATCGTCAGAGTCCTTATCCTCGGGGACATGCGCTTT_TRBV3-1.TRBJ2-3..TRBC2_TGTGCCAGCAGCCAAGGCGGGACTATTTACACAGATACGCAGTATTTT	1	Single (0 < X <= 1)	No	4.06679	36.345	5	C7	C5	0.129003	0.157204	0.138977	0.140159	-0.0342929	-0.0403519	-0.154868	0.254531	-0.0291046	-0.1371	-0.191079	-0.170668	G1
ACTGTCCTCGTCACGG-1	10xMLR	5543	2010	ACTGTCCTCGTCACGG-1	TRAV13-2.TRAJ24.TRAC_TRBV7-2.TRBJ2-5..TRBC2	TGTGCAGAGACCCCTGGCAGCTGGGGGAAATTGCAGTTT_TGTGCCAGCAGCTTGGGCGGGGGGAAAGAGACCCAGTACTTC	CAETPGSWGKLQF_CASSLGGGKETQYF	TRAV13-2.TRAJ24.TRAC_TGTGCAGAGACCCCTGGCAGCTGGGGGAAATTGCAGTTT_TRBV7-2.TRBJ2-5..TRBC2_TGTGCCAGCAGCTTGGGCGGGGGGAAAGAGACCCAGTACTTC	1	Single (0 < X <= 1)	No	2.07469	33.2491	5	C7	C5	0.135554	0.151909	0.105803	-0.0136852	-0.0997671	-0.109187	-0.119371	0.399804	-0.0379692	-0.0729616	-0.279624	-0.154495	G1
ACTGTCCTCTTGCCGT-1	10xMLR	18735	4548	ACTGTCCTCTTGCCGT-1	TRAV8-4.TRAJ37.TRAC_TRBV5-1.TRBJ2-3..TRBC2	TGTGCTGTGAGTGTAAGCTCTGGCAACACAGGCAAACTAATCTTT_TGCGCCAGCAGCTTAGGGAGAACGTTGACAGATACGCAGTATTTT	CAVSVSSGNTGKLIF_CASSLGRTLTDTQYF	TRAV8-4.TRAJ37.TRAC_TGTGCTGTGAGTGTAAGCTCTGGCAACACAGGCAAACTAATCTTT_TRBV5-1.TRBJ2-3..TRBC2_TGCGCCAGCAGCTTAGGGAGAACGTTGACAGATACGCAGTATTTT	3	Small (1 < X <= 3)	Yes	3.68295	18.6229	4	C5	C4	0.153365	0.241935	0.0804299	0.0192579	-0.0414037	0.102464	-0.0931636	0.270755	0.0552893	-0.146354	-0.312176	-0.279	G1
ACTTACTAGGTGATAT-1	10xMLR	5558	1870	ACTTACTAGGTGATAT-1	TRAV8-3.TRAJ5.TRAC_TRBV4-3.TRBJ2-3.TRBD1.TRBC2	TGTGCTGTGGGTGCGGACACGGGCAGGAGAGCACTTACTTTT_TGCGCCAGCAGCCAAACGCTCTCGGGACATGGTTCCACAGATACGCAGTATTTT	CAVGADTGRRALTF_CASSQTLSGHGSTDTQYF	TRAV8-3.TRAJ5.TRAC_TGTGCTGTGGGTGCGGACACGGGCAGGAGAGCACTTACTTTT_TRBV4-3.TRBJ2-3.TRBD1.TRBC2_TGCGCCAGCAGCCAAACGCTCTCGGGACATGGTTCCACAGATACGCAGTATTTT	1	Single (0 < X <= 1)	No	3.02267	40.7341	1	C6	C1	0.116228	0.154943	0.153972	0.206299	-0.0432587	-0.177099	-0.141874	0.654147	0.0276876	-0.0193661	-0.165658	-0.182143	G1
ACTTACTGTCTAGTGT-1	10xMLR	3905	1311	NA	NA	NA	NA	NA	NA	No TCR information	NA	8.4251	39.1805	0	C4	C0	0.10637	0.110905	0.0418533	0.23412	-0.0781452	-0.256695	-0.154914	0.228103	-0.111405	-0.127158	-0.12014	-0.197422	G1
ACTTACTGTTGGGACA-1	10xMLR	11660	3129	ACTTACTGTTGGGACA-1	TRAV5.TRAJ13.TRAC_TRBV7-3.TRBJ2-2..TRBC2	TGTGCAGAGAGTAAGGGGGGTTACCAGAAAGTTACCTTT_TGTGCCAGCAGCTCGGCTAGCGGGGGGCCGGTCGGGGAGCTGTTTTTT	CAESKGGYQKVTF_CASSSASGGPVGELFF	TRAV5.TRAJ13.TRAC_TGTGCAGAGAGTAAGGGGGGTTACCAGAAAGTTACCTTT_TRBV7-3.TRBJ2-2..TRBC2_TGTGCCAGCAGCTCGGCTAGCGGGGGGCCGGTCGGGGAGCTGTTTTTT	1	Single (0 < X <= 1)	No	4.03945	27.1269	0	C4	C0	0.135689	0.192502	0.192049	0.219927	-0.0673364	-0.191595	-0.104833	0.216659	-0.0324642	-0.0301186	-0.207314	-0.20725	G1
ACTTGTTAGTGGGTTG-1	10xMLR	4378	1739	ACTTGTTAGTGGGTTG-1	TRAV29/DV5.TRAJ31.TRAC_TRBV5-4.TRBJ2-3.TRBD2.TRBC2	TGTGCAGCAAGGTTCAATGCCAGACTCATGTTT_TGTGCCAGCAGCTCAGGACTAGCGGGGGGTCTCCTAGATACGCAGTATTTT	CAARFNARLMF_CASSSGLAGGLLDTQYF	TRAV29/DV5.TRAJ31.TRAC_TGTGCAGCAAGGTTCAATGCCAGACTCATGTTT_TRBV5-4.TRBJ2-3.TRBD2.TRBC2_TGTGCCAGCAGCTCAGGACTAGCGGGGGGTCTCCTAGATACGCAGTATTTT	1	Single (0 < X <= 1)	No	4.33988	28.4376	8	C8	C8	0.14093	0.163683	-0.0608688	-0.00942588	-0.0804614	-0.310184	-0.0581868	0.207685	-0.0911205	-0.119407	-0.191059	-0.160005	G1
ACTTGTTCAATGGAGC-1	10xMLR	83402	8177	ACTTGTTCAATGGAGC-1	TRAV36/DV7.TRAJ22.TRAC_TRBV5-6.TRBJ2-5..TRBC2	TGTGCTGTGCAACTAGGAGGTTCTGCAAGGCAACTGACCTTT_TGTGCCAGCAGCTTGGTGCCTAGCGGGGTCGGTGAGACCCAGTACTTC	CAVQLGGSARQLTF_CASSLVPSGVGETQYF	TRAV36/DV7.TRAJ22.TRAC_TGTGCTGTGCAACTAGGAGGTTCTGCAAGGCAACTGACCTTT_TRBV5-6.TRBJ2-5..TRBC2_TGTGCCAGCAGCTTGGTGCCTAGCGGGGTCGGTGAGACCCAGTACTTC	4	Medium (3 < X <= 10)	Yes	3.53469	21.5666	2	C3	C2	0.196628	0.162196	-0.142605	-0.0285235	0.1889	0.148859	0.0803563	-0.10153	0.162517	0.478359	0.308565	0.00263221	S
ACTTGTTTCAGAGGTG-1	10xMLR	7603	2521	ACTTGTTTCAGAGGTG-1	NA_TRBV5-1.TRBJ1-1..TRBC1	NA_TGCGCCAGCCGCTTGCAGGCTGAAGCTTTCTTT	NA_CASRLQAEAFF	NA_NA_TRBV5-1.TRBJ1-1..TRBC1_TGCGCCAGCCGCTTGCAGGCTGAAGCTTTCTTT	1	Single (0 < X <= 1)	No	3.55123	30.6326	0	C4	C0	0.155823	0.23903	0.161327	0.183888	0.103154	-0.349137	-0.0845475	0.303535	-0.115258	-0.140889	-0.21087	-0.248441	G1
ACTTGTTTCTGCAAGT-1	10xMLR	9345	2710	ACTTGTTTCTGCAAGT-1	NA_TRBV7-8.TRBJ2-7..TRBC2	NA_TGTGCCAGCAGCTTAGCCCTCGAGCAGTACTTC	NA_CASSLALEQYF	NA_NA_TRBV7-8.TRBJ2-7..TRBC2_TGTGCCAGCAGCTTAGCCCTCGAGCAGTACTTC	1	Single (0 < X <= 1)	No	3.03906	37.5388	0	C4	C0	0.133819	0.157492	0.119265	0.194741	-0.0306027	-0.335075	-0.109942	0.234529	-0.0575643	-0.0457929	-0.14185	-0.249604	G1
ACTTTCAAGTTACCCA-1	10xMLR	5767	2028	ACTTTCAAGTTACCCA-1	TRAV2.TRAJ31.TRAC_TRBV3-1.TRBJ1-1..TRBC1	TGTGCTGTGGAGGATCGTGGTAACAATGCCAGACTCATGTTT_TGTGCCAGCAGCCCAAGGGGACAGGCCCGTGGGGCTTTCTTT	CAVEDRGNNARLMF_CASSPRGQARGAFF	TRAV2.TRAJ31.TRAC_TGTGCTGTGGAGGATCGTGGTAACAATGCCAGACTCATGTTT_TRBV3-1.TRBJ1-1..TRBC1_TGTGCCAGCAGCCCAAGGGGACAGGCCCGTGGGGCTTTCTTT	1	Single (0 < X <= 1)	No	4.83787	29.426	0	C4	C0	0.130769	0.178585	0.232434	0.116328	-0.0220926	-0.208978	-0.0657151	0.634679	0.0464484	-0.0506156	-0.292782	-0.110126	G1
ACTTTCACATGTAAGA-1	10xMLR	3724	1679	ACTTTCACATGTAAGA-1	TRAV12-3.TRAJ56.TRAC_TRBV7-2.TRBJ2-5..TRBC2	TGTGCAATGAGCGCGGGAGGCCATACTGGAGCCAATAGTAAGCTGACATTT_TGTGCCAGCAGCTTAAGAGAGACCCAGTACTTC	CAMSAGGHTGANSKLTF_CASSLRETQYF	TRAV12-3.TRAJ56.TRAC_TGTGCAATGAGCGCGGGAGGCCATACTGGAGCCAATAGTAAGCTGACATTT_TRBV7-2.TRBJ2-5..TRBC2_TGTGCCAGCAGCTTAAGAGAGACCCAGTACTTC	1	Single (0 < X <= 1)	No	3.19549	25.0269	8	C8	C8	0.143392	0.160868	0.322823	0.603163	-0.0593969	-0.314151	0.0348222	0.5123	-0.0879247	-0.0556269	-0.136124	-0.174198	G1
ACTTTCATCGATCCCT-1	10xMLR	5309	1974	ACTTTCATCGATCCCT-1	TRAV8-3.TRAJ3.TRAC_TRBV6-6.TRBJ2-1.TRBD1.TRBC2	TGTGCTGTGGGTGATTCCAGTGCTTCCAAGATAATCTTT_TGTGCCAGCAGGGACAGGGACCTCAATGAGCAGTTCTTC	CAVGDSSASKIIF_CASRDRDLNEQFF	TRAV8-3.TRAJ3.TRAC_TGTGCTGTGGGTGATTCCAGTGCTTCCAAGATAATCTTT_TRBV6-6.TRBJ2-1.TRBD1.TRBC2_TGTGCCAGCAGGGACAGGGACCTCAATGAGCAGTTCTTC	1	Single (0 < X <= 1)	No	4.20041	30.0245	0	C4	C0	0.118847	0.179674	0.297307	0.287927	-0.0536681	-0.088738	-0.0588965	0.81266	-0.00142125	0.0180179	-0.219904	-0.210049	G1
AGAATAGAGTGACATA-1	10xMLR	4717	1610	AGAATAGAGTGACATA-1	TRAV36/DV7.TRAJ49.TRAC_TRBV6-5.TRBJ2-1..TRBC2	TGTGCTGTGGAGGCAGCGAACACCGGTAACCAGTTCTATTTT_TGTGCCAGCAGTACCATAACCTACAATGAGCAGTTCTTC	CAVEAANTGNQFYF_CASSTITYNEQFF	TRAV36/DV7.TRAJ49.TRAC_TGTGCTGTGGAGGCAGCGAACACCGGTAACCAGTTCTATTTT_TRBV6-5.TRBJ2-1..TRBC2_TGTGCCAGCAGTACCATAACCTACAATGAGCAGTTCTTC	1	Single (0 < X <= 1)	No	3.13759	40.0254	8	C8	C8	0.112171	0.126611	0.0727185	-0.147288	-0.0956016	-0.281033	-0.00225786	0.161982	-0.000642437	-0.0956658	-0.181718	-0.173563	G1
AGACGTTAGACAGGCT-1	10xMLR	6058	1897	AGACGTTAGACAGGCT-1	TRAV9-2.TRAJ54.TRAC_TRBV15.TRBJ1-1..TRBC1	TGTGCTCTGAGATCGGGAGCCCAGAAGCTGGTATTT_TGTGCCACCAGCAGAGGAATCGACAGGGCCGGGGCATTGAACACTGAAGCTTTCTTT	CALRSGAQKLVF_CATSRGIDRAGALNTEAFF	TRAV9-2.TRAJ54.TRAC_TGTGCTCTGAGATCGGGAGCCCAGAAGCTGGTATTT_TRBV15.TRBJ1-1..TRBC1_TGTGCCACCAGCAGAGGAATCGACAGGGCCGGGGCATTGAACACTGAAGCTTTCTTT	1	Single (0 < X <= 1)	No	3.38396	43.1991	1	C6	C1	0.116723	0.159809	0.271752	0.100255	-0.0362449	-0.0951699	-0.104831	0.48972	-0.0633011	-0.102126	-0.195311	-0.170488	G1
AGAGCGAGTAGCGATG-1	10xMLR	67665	7050	AGAGCGAGTAGCGATG-1	TRAV29/DV5.TRAJ37.TRAC_TRBV25-1.TRBJ1-2..TRBC1	TGTGCAGCAAGCGGGCTGAGCTCTGGCAACACAGGCAAACTAATCTTT_TGTGCCAGCAGTCCCCAGGGGGTAGGGCATGGCTACACCTTC	CAASGLSSGNTGKLIF_CASSPQGVGHGYTF	TRAV29/DV5.TRAJ37.TRAC_TGTGCAGCAAGCGGGCTGAGCTCTGGCAACACAGGCAAACTAATCTTT_TRBV25-1.TRBJ1-2..TRBC1_TGTGCCAGCAGTCCCCAGGGGGTAGGGCATGGCTACACCTTC	1	Single (0 < X <= 1)	No	4.44395	23.6282	2	C3	C2	0.192922	0.174095	-0.0821329	0.00849051	0.125273	-0.103808	0.17033	-0.0701103	-0.0343957	0.665677	0.290391	0.252862	S
AGAGCGAGTTTGGCGC-1	10xMLR	3544	1355	AGAGCGAGTTTGGCGC-1	TRAV26-2.TRAJ32.TRAC_TRBV5-6.TRBJ2-3..TRBC2	TGCATCCTGCAGAATTATGGTGGTGCTACAAACAAGCTCATCTTT_TGTGCCAGCAGCTTGGAGCTACTCACAGATACGCAGTATTTT	CILQNYGGATNKLIF_CASSLELLTDTQYF	TRAV26-2.TRAJ32.TRAC_TGCATCCTGCAGAATTATGGTGGTGCTACAAACAAGCTCATCTTT_TRBV5-6.TRBJ2-3..TRBC2_TGTGCCAGCAGCTTGGAGCTACTCACAGATACGCAGTATTTT	1	Single (0 < X <= 1)	No	4.11964	33.2957	5	C7	C5	0.12121	0.141896	0.0559686	0.17727	0.0236299	0.148099	0.0542873	0.0647514	0.0332871	-0.00653399	-0.12747	-0.11629	G1
AGAGCGATCGAGCCCA-1	10xMLR	9090	2558	NA	NA	NA	NA	NA	NA	No TCR information	NA	1.9692	21.6282	4	C5	C4	0.161193	0.216202	0.0481979	0.269995	0.0799004	0.245016	-0.000899637	0.535901	-0.0025923	-0.197117	-0.218317	-0.255923	G1
AGAGCGATCGCAAACT-1	10xMLR	673	536	NA	NA	NA	NA	NA	NA	No TCR information	NA	9.50966	3.12036	7	C9	C7	0.0645116	0.0412919	0.184847	-0.137525	-0.0118875	-0.159445	-0.106824	-0.152642	-0.0153061	-0.0923116	-0.0395825	-0.0943495	G1
AGAGCGATCTTCAACT-1	10xMLR	7597	3023	NA	NA	NA	NA	NA	NA	No TCR information	NA	18.7311	2.8169	4	C5	C4	0.168348	0.286951	-0.00411784	0.00574762	0.177775	0.21332	0.256844	0.161528	0.097094	-0.119033	-0.144352	-0.104873	G1
AGAGCTTGTGTTCGAT-1	10xMLR	49850	6478	AGAGCTTGTGTTCGAT-1	TRAV16.TRAJ37.TRAC_TRBV5-8.TRBJ1-5..TRBC1	TGTGCTTTAAAAGGCTCTAGCAACACAGGCAAACTAATCTTT_TGTGCCAGCAGCTTGCGACAGAGCAATCAGCCCCAGCATTTT	CALKGSSNTGKLIF_CASSLRQSNQPQHF	TRAV16.TRAJ37.TRAC_TGTGCTTTAAAAGGCTCTAGCAACACAGGCAAACTAATCTTT_TRBV5-8.TRBJ1-5..TRBC1_TGTGCCAGCAGCTTGCGACAGAGCAATCAGCCCCAGCATTTT	3	Small (1 < X <= 3)	Yes	3.2016	18.9529	2	C3	C2	0.188182	0.188631	-0.0955775	-0.0625754	0.184405	-0.108447	0.221757	0.0686231	-0.0931497	0.660383	0.215542	0.222852	G2M
AGAGTGGAGCGAAGGG-1	10xMLR	7182	2563	AGAGTGGAGCGAAGGG-1	TRAV9-2.TRAJ53.TRAC_TRBV14.TRBJ1-2..TRBC1	TGTGCTCTGGAAGGAGGTAGCAACTATAAACTGACATTT_TGTGCCAGCAGCCCACACTCCGGGGGGACAGCCTATGGCTACACCTTC	CALEGGSNYKLTF_CASSPHSGGTAYGYTF	TRAV9-2.TRAJ53.TRAC_TGTGCTCTGGAAGGAGGTAGCAACTATAAACTGACATTT_TRBV14.TRBJ1-2..TRBC1_TGTGCCAGCAGCCCACACTCCGGGGGGACAGCCTATGGCTACACCTTC	1	Single (0 < X <= 1)	No	3.74547	27.4436	0	C4	C0	0.144941	0.212718	0.243273	0.286895	0.0188123	-0.210571	-0.124831	0.492325	-0.0348174	-0.0354528	-0.212396	-0.233597	G1
AGAGTGGCAAACGCGA-1	10xMLR	5537	2180	AGAGTGGCAAACGCGA-1	TRAV21.TRAJ38.TRAC_TRBV6-1.TRBJ2-5..TRBC2	TGTGTCGTGCAAAGTAATGCTGGCAACAACCGTAAGCTGATTTGG_TGTGCCAGCAGTGAAGCGCGACTTGACTACCAAGAGACCCAGTACTTC	CVVQSNAGNNRKLIW_CASSEARLDYQETQYF	TRAV21.TRAJ38.TRAC_TGTGTCGTGCAAAGTAATGCTGGCAACAACCGTAAGCTGATTTGG_TRBV6-1.TRBJ2-5..TRBC2_TGTGCCAGCAGTGAAGCGCGACTTGACTACCAAGAGACCCAGTACTTC	2	Small (1 < X <= 3)	Yes	3.30504	21.257	0	C4	C0	0.16362	0.207263	0.0235694	0.229616	-0.0338559	-0.35012	-0.178785	0.306567	-0.0679366	-0.0660778	-0.254019	-0.170334	G1
AGAGTGGCAGTGGGAT-1	10xMLR	6630	2207	AGAGTGGCAGTGGGAT-1	TRAV26-1.TRAJ20.TRAC_TRBV11-2.TRBJ2-5..TRBC2	TGCATCGTCAGAGTCGGCTACAAGCTCAGCTTT_TGTGCCAGCAGCTTAGCACAGGGGCGAGAGACCCAGTACTTC	CIVRVGYKLSF_CASSLAQGRETQYF	TRAV26-1.TRAJ20.TRAC_TGCATCGTCAGAGTCGGCTACAAGCTCAGCTTT_TRBV11-2.TRBJ2-5..TRBC2_TGTGCCAGCAGCTTAGCACAGGGGCGAGAGACCCAGTACTTC	1	Single (0 < X <= 1)	No	2.79035	35.3846	0	C4	C0	0.135527	0.19565	0.240178	0.335885	-0.0193481	-0.324981	-0.13122	0.278011	-0.0902651	-0.0762119	-0.225112	-0.201311	G1
AGATTGCCACAGACTT-1	10xMLR	22691	4618	AGATTGCCACAGACTT-1	TRAV1-2.TRAJ20.TRAC_TRBV6-4.TRBJ2-1..TRBC2	TGTGCCGCAACCTCTAACGACTACAAGCTCAGCTTT_TGTGCCAGCAGTGAAAGCGGGGGGGCCCACAATGAGCAGTTCTTC	CAATSNDYKLSF_CASSESGGAHNEQFF	TRAV1-2.TRAJ20.TRAC_TGTGCCGCAACCTCTAACGACTACAAGCTCAGCTTT_TRBV6-4.TRBJ2-1..TRBC2_TGTGCCAGCAGTGAAAGCGGGGGGGCCCACAATGAGCAGTTCTTC	1	Single (0 < X <= 1)	No	2.1903	16.5925	4	C5	C4	0.175328	0.244916	0.0331835	0.0875445	0.158147	-0.0172698	0.0457767	0.442322	0.307966	0.30867	0.467719	-0.0850139	S
AGATTGCCACTAAGTC-1	10xMLR	1262	730	NA	NA	NA	NA	NA	NA	No TCR information	NA	22.9002	1.42631	7	C9	C7	0.0604094	0.0248665	0.0482202	0.186381	-0.0652782	-0.167122	-0.115042	0.17016	-0.0420713	-0.0733556	-0.048241	-0.136791	G1
AGATTGCGTCTCGTTC-1	10xMLR	10046	2671	AGATTGCGTCTCGTTC-1	TRAV8-3.TRAJ48.TRAC_TRBV6-1.TRBJ2-6..TRBC2	TGTGCTGTGGGTGCGCTATACTTTGGAAATGAGAAATTAACCTTT_TGTGCCAGCAGTCAGGGCTCTGGGGCCAACGTCCTGACTTTC	CAVGALYFGNEKLTF_CASSQGSGANVLTF	TRAV8-3.TRAJ48.TRAC_TGTGCTGTGGGTGCGCTATACTTTGGAAATGAGAAATTAACCTTT_TRBV6-1.TRBJ2-6..TRBC2_TGTGCCAGCAGTCAGGGCTCTGGGGCCAACGTCCTGACTTTC	1	Single (0 < X <= 1)	No	4.93729	36.1238	0	C4	C0	0.120946	0.169162	0.180639	0.255271	-0.00268181	-0.247911	-0.133147	0.467552	-0.0403576	-0.0434387	-0.166823	-0.238811	G1
AGATTGCTCAGCTCGG-1	10xMLR	9011	2696	AGATTGCTCAGCTCGG-1	TRAV12-2.TRAJ50.TRAC_TRBV27.TRBJ2-3..TRBC2	TGTGCCGTGACGGGTACGAAAACCTCCTACGACAAGGTGATATTT_TGTGCCAGCAACGATAGCGGGGGGCCCTCTTCCACAGATACGCAGTATTTT	CAVTGTKTSYDKVIF_CASNDSGGPSSTDTQYF	TRAV12-2.TRAJ50.TRAC_TGTGCCGTGACGGGTACGAAAACCTCCTACGACAAGGTGATATTT_TRBV27.TRBJ2-3..TRBC2_TGTGCCAGCAACGATAGCGGGGGGCCCTCTTCCACAGATACGCAGTATTTT	1	Single (0 < X <= 1)	No	2.64122	27.7661	0	C4	C0	0.14831	0.196134	0.0382877	-0.0229526	-0.0405653	-0.185107	-0.0772903	0.322297	-0.0712073	-0.0776435	-0.232161	-0.238293	G1
AGATTGCTCCAACCAA-1	10xMLR	21499	4493	AGATTGCTCCAACCAA-1	TRAV21.TRAJ36.TRAC_TRBV15.TRBJ1-4.TRBD1.TRBC1	TGTGCTGTCGGGGCTGGGGCAAACAACCTCTTCTTT_TGTGCCACCAGCCCCGGGACAGGGCATGAAAAACTGTTTTTT	CAVGAGANNLFF_CATSPGTGHEKLFF	TRAV21.TRAJ36.TRAC_TGTGCTGTCGGGGCTGGGGCAAACAACCTCTTCTTT_TRBV15.TRBJ1-4.TRBD1.TRBC1_TGTGCCACCAGCCCCGGGACAGGGCATGAAAAACTGTTTTTT	1	Single (0 < X <= 1)	No	3.18619	22.922	4	C5	C4	0.172465	0.230045	0.115426	0.377829	0.0924089	-0.248053	0.15963	0.48824	0.020201	0.358731	-0.199079	0.128486	G2M
AGATTGCTCGTCCAGG-1	10xMLR	2662	1203	AGATTGCTCGTCCAGG-1	TRAV8-3.TRAJ32.TRAC_TRBV19.TRBJ2-2..TRBC2	TGTGCTGTGGCCCTTGGTGCTACAAACAAGCTCATCTTT_TGTGCCAGTAGTATCCAGACAGGGCCTCGTACCGGGGAGCTGTTTTTT	CAVALGATNKLIF_CASSIQTGPRTGELFF	TRAV8-3.TRAJ32.TRAC_TGTGCTGTGGCCCTTGGTGCTACAAACAAGCTCATCTTT_TRBV19.TRBJ2-2..TRBC2_TGTGCCAGTAGTATCCAGACAGGGCCTCGTACCGGGGAGCTGTTTTTT	1	Single (0 < X <= 1)	No	2.44177	34.9361	1	C6	C1	0.101673	0.130191	0.31276	0.206812	0.107817	-0.0833143	-0.162346	0.207068	0.169389	0.0234025	-0.0464091	-0.0203572	G1
AGCAGCCGTCTAGGTT-1	10xMLR	11999	3119	AGCAGCCGTCTAGGTT-1	TRAV35.TRAJ54.TRAC_TRBV5-1.TRBJ2-2.TRBD2.TRBC2	TGTGCTGGGTCGATAATTCAGGGAGCCCAGAAGCTGGTATTT_TGCGCCAGCAGCTTCCGGACTAGCGGGGGGGCTAACACCGGGGAGCTGTTTTTT	CAGSIIQGAQKLVF_CASSFRTSGGANTGELFF	TRAV35.TRAJ54.TRAC_TGTGCTGGGTCGATAATTCAGGGAGCCCAGAAGCTGGTATTT_TRBV5-1.TRBJ2-2.TRBD2.TRBC2_TGCGCCAGCAGCTTCCGGACTAGCGGGGGGGCTAACACCGGGGAGCTGTTTTTT	1	Single (0 < X <= 1)	No	3.13359	30.4192	7	C9	C7	0.145091	0.200825	0.137081	0.258594	-0.00351386	-0.230463	-0.127648	0.406131	0.026182	-0.0688125	-0.242819	-0.275373	G1
AGCAGCCTCAGTTAGC-1	10xMLR	4994	2151	AGCAGCCTCAGTTAGC-1	TRAV12-1.TRAJ9.TRAC_TRBV7-9.TRBJ1-6..TRBC1	TGTGTGGTGAACAAGGCGGATGGAGGCTTCAAAACTATCTTT_TGTGCCAGCAGCTTATACTTGTCAGATAATTCACCCCTCCACTTT	CVVNKADGGFKTIF_CASSLYLSDNSPLHF	TRAV12-1.TRAJ9.TRAC_TGTGTGGTGAACAAGGCGGATGGAGGCTTCAAAACTATCTTT_TRBV7-9.TRBJ1-6..TRBC1_TGTGCCAGCAGCTTATACTTGTCAGATAATTCACCCCTCCACTTT	1	Single (0 < X <= 1)	No	3.54425	15.9592	0	C4	C0	0.159923	0.218295	0.027231	0.0871586	0.103501	0.177724	0.123846	0.391311	0.206426	-0.0316023	-0.208633	-0.138508	G1
AGCAGCCTCGACGGAA-1	10xMLR	55993	6942	AGCAGCCTCGACGGAA-1	TRAV13-2.TRAJ54.TRAC_TRBV4-1.TRBJ1-3..TRBC1	TGTGCAGAGACGGTAGCTCAGGGAGCCCAGAAGCTGGTATTT_TGCGCCAGCAGCCAAGACCCAGGGCCTGGAAACACCATATATTTT	CAETVAQGAQKLVF_CASSQDPGPGNTIYF	TRAV13-2.TRAJ54.TRAC_TGTGCAGAGACGGTAGCTCAGGGAGCCCAGAAGCTGGTATTT_TRBV4-1.TRBJ1-3..TRBC1_TGCGCCAGCAGCCAAGACCCAGGGCCTGGAAACACCATATATTTT	73	Hyperexpanded (30 < X)	Yes	2.71463	17.7629	3	C1	C3	0.176625	0.215904	-0.205895	0.00323228	0.228276	0.168678	0.377057	-0.145554	0.241962	0.56996	0.209791	0.202485	S
AGCATACAGCCCTAAT-1	10xMLR	8188	2456	AGCATACAGCCCTAAT-1	TRAV19.TRAJ24.TRAC_TRBV13.TRBJ2-2..TRBC2	TGTGCTCTGAGTGAATCAGACAGCTGGGGGAAATTGCAGTTT_TGTGCCAGCAGCACGCGACTAGGGGTAGCGGGGAATGGGGAGCTGTTTTTT	CALSESDSWGKLQF_CASSTRLGVAGNGELFF	TRAV19.TRAJ24.TRAC_TGTGCTCTGAGTGAATCAGACAGCTGGGGGAAATTGCAGTTT_TRBV13.TRBJ2-2..TRBC2_TGTGCCAGCAGCACGCGACTAGGGGTAGCGGGGAATGGGGAGCTGTTTTTT	1	Single (0 < X <= 1)	No	2.88227	33.9277	0	C4	C0	0.133997	0.184964	0.343453	0.233643	-0.0482518	0.0161104	-0.145416	0.465774	0.0415706	-0.0333648	-0.167879	-0.214727	G1
AGCATACCAGATGAGC-1	10xMLR	88590	7828	AGCATACCAGATGAGC-1	TRAV17.TRAJ30.TRAC_NA	TGTGTCTATCGCAGAGATGACAAGATCATCTTT_TGTGCAATGAGAGCTAATTCAGGAAACACACCTCTTGTCTTT	CVYRRDDKIIF_CAMRANSGNTPLVF	TRAV17.TRAJ30.TRAC_TGTGTCTATCGCAGAGATGACAAGATCATCTTT_NA_TGTGCAATGAGAGCTAATTCAGGAAACACACCTCTTGTCTTT	2	Small (1 < X <= 3)	Yes	2.63461	19.702	3	C1	C3	0.197519	0.197274	-0.127887	-0.0526692	0.233238	-0.148647	0.311676	-0.168147	-0.0295274	0.581229	0.398363	0.131207	S
AGCATACGTATTCGTG-1	10xMLR	5687	1782	AGCATACGTATTCGTG-1	TRAV19.TRAJ32.TRAC_TRBV9.TRBJ1-3..TRBC1	TGTGCTTTCTCGGAAGGGGGGGGTGGTGGTGCTACAAACAAGCTCATCTTT_TGTGCCAGCAGCTCCGGGACGCACTCTGGAAACACCATATATTTT	CAFSEGGGGGATNKLIF_CASSSGTHSGNTIYF	TRAV19.TRAJ32.TRAC_TGTGCTTTCTCGGAAGGGGGGGGTGGTGGTGCTACAAACAAGCTCATCTTT_TRBV9.TRBJ1-3..TRBC1_TGTGCCAGCAGCTCCGGGACGCACTCTGGAAACACCATATATTTT	1	Single (0 < X <= 1)	No	2.77827	41.0058	1	C6	C1	0.123675	0.156778	0.0312248	0.145402	-0.0938193	-0.28484	-0.0981676	0.313656	-0.0252279	-0.0786258	-0.176535	-0.100955	G1
AGCATACGTCCTGCTT-1	10xMLR	13546	3979	AGCATACGTCCTGCTT-1	TRAV8-6.TRAJ29.TRAC_TRBV18.TRBJ1-1..TRBC1	TGTGCTGTGACCCGGGGGAGTTCAGGAAACACACCTCTTGTCTTT_TGTGCCAGCTCAGACAGACAGGGGAACACTGAAGCTTTCTTT	CAVTRGSSGNTPLVF_CASSDRQGNTEAFF	TRAV8-6.TRAJ29.TRAC_TGTGCTGTGACCCGGGGGAGTTCAGGAAACACACCTCTTGTCTTT_TRBV18.TRBJ1-1..TRBC1_TGTGCCAGCTCAGACAGACAGGGGAACACTGAAGCTTTCTTT	2	Small (1 < X <= 3)	Yes	2.91599	17.8872	0	C4	C0	0.143522	0.260819	0.209956	0.230849	0.00418971	-0.215032	-0.12227	0.606951	0.0271999	-0.197319	-0.309847	-0.276956	G1
AGCATACGTGACTCAT-1	10xMLR	10536	2766	AGCATACGTGACTCAT-1	TRAV19.TRAJ22.TRAC_TRBV9.TRBJ1-2..TRBC1	TGTGCTCTGAGTGAAAATGTTGGTTCTGCAAGGCAACTGACCTTT_TGTGCCAGCAGCGTAGGGTCAAAGGGGGAGGTCTATGGCTACACCTTC	CALSENVGSARQLTF_CASSVGSKGEVYGYTF	TRAV19.TRAJ22.TRAC_TGTGCTCTGAGTGAAAATGTTGGTTCTGCAAGGCAACTGACCTTT_TRBV9.TRBJ1-2..TRBC1_TGTGCCAGCAGCGTAGGGTCAAAGGGGGAGGTCTATGGCTACACCTTC	1	Single (0 < X <= 1)	No	4.70767	41.0687	0	C4	C0	0.135549	0.153329	0.0105752	0.0385576	-0.0356663	-0.243568	-0.00924708	0.165844	-0.0702697	-0.127706	-0.277346	-0.235825	G1
AGCCTAAAGGTTACCT-1	10xMLR	6332	2377	AGCCTAAAGGTTACCT-1	TRAV20.TRAJ48.TRAC_TRBV6-5.TRBJ2-3..TRBC2	TGTGCTTGCTCCTTTGGAAATGAGAAATTAACCTTT_TGTGCCAGCAGAGTAGGGGATACGCAGTATTTT	CACSFGNEKLTF_CASRVGDTQYF	TRAV20.TRAJ48.TRAC_TGTGCTTGCTCCTTTGGAAATGAGAAATTAACCTTT_TRBV6-5.TRBJ2-3..TRBC2_TGTGCCAGCAGAGTAGGGGATACGCAGTATTTT	1	Single (0 < X <= 1)	No	2.87429	26.8162	0	C4	C0	0.163385	0.196052	0.0681108	-0.0375206	0.0215236	-0.253178	-0.061396	0.553745	-0.106049	-0.0504644	-0.188493	-0.255068	G1
AGCCTAACACGAAACG-1	10xMLR	4762	1734	AGCCTAACACGAAACG-1	TRAV26-1.TRAJ57.TRAC_TRBV28.TRBJ2-3..TRBC2	TGCATCGTCAGAACCCGCTTAACTCAGGGCGGATCTGAAAAGCTGGTCTTT_TGTGCCAGCAGTGAAGGGGGGGCGAGAACAGATACGCAGTATTTT	CIVRTRLTQGGSEKLVF_CASSEGGARTDTQYF	TRAV26-1.TRAJ57.TRAC_TGCATCGTCAGAACCCGCTTAACTCAGGGCGGATCTGAAAAGCTGGTCTTT_TRBV28.TRBJ2-3..TRBC2_TGTGCCAGCAGTGAAGGGGGGGCGAGAACAGATACGCAGTATTTT	1	Single (0 < X <= 1)	No	0.902982	38.8912	1	C6	C1	0.115196	0.142632	0.267456	0.212471	-0.0449828	-0.290501	-0.0335615	0.241767	-0.110739	-0.0149243	-0.143576	-0.171759	G1
AGCCTAAGTACATGTC-1	10xMLR	6261	2235	AGCCTAAGTACATGTC-1	TRAV8-3.TRAJ37.TRAC_TRBV5-1.TRBJ2-7.TRBD1.TRBC2	TGTGCTGTGGGTGGCTCTAGCAACACAGGCAAACTAATCTTT_TGCGCCAGCAGGGCCGGGACAGCGGACGACTACGAGCAGTACTTC	CAVGGSSNTGKLIF_CASRAGTADDYEQYF	TRAV8-3.TRAJ37.TRAC_TGTGCTGTGGGTGGCTCTAGCAACACAGGCAAACTAATCTTT_TRBV5-1.TRBJ2-7.TRBD1.TRBC2_TGCGCCAGCAGGGCCGGGACAGCGGACGACTACGAGCAGTACTTC	1	Single (0 < X <= 1)	No	2.53953	32.2313	0	C4	C0	0.129519	0.13388	0.216637	0.168171	-0.0457477	0.0670367	-0.133479	0.401001	-0.106489	-0.0365167	-0.162557	-0.234647	G1
AGCCTAATCTATCCTA-1	10xMLR	102018	8760	AGCCTAATCTATCCTA-1	TRAV19.TRAJ49.TRAC_TRBV7-2.TRBJ1-1..TRBC1	TGTGCTCTGAGTGAGGAAGTGCTTGCGAACACCGGTAACCAGTTCTATTTT_TGTGCCAGCAAGCGAGGCACATTTGAAATCACTGAAGCTTTCTTT	CALSEEVLANTGNQFYF_CASKRGTFEITEAFF	TRAV19.TRAJ49.TRAC_TGTGCTCTGAGTGAGGAAGTGCTTGCGAACACCGGTAACCAGTTCTATTTT_TRBV7-2.TRBJ1-1..TRBC1_TGTGCCAGCAAGCGAGGCACATTTGAAATCACTGAAGCTTTCTTT	2	Small (1 < X <= 3)	Yes	4.56978	18.7192	2	C3	C2	0.195829	0.184247	-0.124813	-0.113773	0.0782949	-0.216419	0.146115	-0.0299266	-0.113091	0.532595	0.223531	0.235096	G2M
AGCGGTCAGAAAGTGG-1	10xMLR	60026	7545	AGCGGTCAGAAAGTGG-1	TRAV19.TRAJ54.TRAC_TRBV9.TRBJ2-3..TRBC2	TGTGCTCTGAGTGAGGTAAGGATTCAGGGAGCCCAGAAGCTGGTATTT_TGTGCCAGCAGCGCCTTTGCGGGGGACACAGATACGCAGTATTTT	CALSEVRIQGAQKLVF_CASSAFAGDTDTQYF	TRAV19.TRAJ54.TRAC_TGTGCTCTGAGTGAGGTAAGGATTCAGGGAGCCCAGAAGCTGGTATTT_TRBV9.TRBJ2-3..TRBC2_TGTGCCAGCAGCGCCTTTGCGGGGGACACAGATACGCAGTATTTT	1	Single (0 < X <= 1)	No	3.89331	17.2725	2	C3	C2	0.215206	0.197968	-0.190308	-0.0452244	0.110723	0.250701	0.155758	0.273682	0.0429999	0.695868	0.31578	0.250116	S
AGCGGTCCACACCGCA-1	10xMLR	25809	5369	NA	NA	NA	NA	NA	NA	No TCR information	NA	3.14231	20.1248	2	C3	C2	0.210204	0.208542	0.098946	0.155154	0.11048	-0.0360673	0.322294	0.436023	-0.0820837	0.836743	0.534776	0.243665	S
AGCGGTCTCAGAGACG-1	10xMLR	2003	1068	AGCGGTCTCAGAGACG-1	NA_TRBV29-1.TRBJ1-1..TRBC1	NA_TGCAGCGGTGAGGTACAGTTGAACACTGAAGCTTTCTTT	NA_CSGEVQLNTEAFF	NA_NA_TRBV29-1.TRBJ1-1..TRBC1_TGCAGCGGTGAGGTACAGTTGAACACTGAAGCTTTCTTT	1	Single (0 < X <= 1)	No	4.54319	18.4723	1	C6	C1	0.066631	0.159496	0.388936	0.224339	-0.0988152	-0.254836	-0.155348	0.463412	0.0440483	-0.0919226	-0.146888	-0.106732	G1
AGCGTATCACAGTCGC-1	10xMLR	7383	2683	AGCGTATCACAGTCGC-1	TRAV29/DV5.TRAJ40.TRAC_TRBV9.TRBJ2-1..TRBC2	TGTGCAGCAAGCACCTCAGGAACCTACAAATACATCTTT_TGTGCCAGCAGCAGCGCAGGGGACTCCTACAATGAGCAGTTCTTC	CAASTSGTYKYIF_CASSSAGDSYNEQFF	TRAV29/DV5.TRAJ40.TRAC_TGTGCAGCAAGCACCTCAGGAACCTACAAATACATCTTT_TRBV9.TRBJ2-1..TRBC2_TGTGCCAGCAGCAGCGCAGGGGACTCCTACAATGAGCAGTTCTTC	1	Single (0 < X <= 1)	No	3.23717	22.9988	8	C8	C8	0.141006	0.209086	0.25446	0.348454	-0.0832587	-0.0271937	-0.098997	0.350293	0.000996829	-0.0591755	-0.290934	-0.188372	G1
AGCGTATCACTAAGTC-1	10xMLR	4880	1907	AGCGTATCACTAAGTC-1	NA_TRBV7-2.TRBJ2-5..TRBC2	TGCGCCAGATGGGGGGAAGACTACGAGCAGTACTTC_TGTGCCAGCAGCTTAAAGGCGGGGGGGCCAGAGACCCAGTACTTC	CARWGEDYEQYF_CASSLKAGGPETQYF	NA_TGCGCCAGATGGGGGGAAGACTACGAGCAGTACTTC_TRBV7-2.TRBJ2-5..TRBC2_TGTGCCAGCAGCTTAAAGGCGGGGGGGCCAGAGACCCAGTACTTC	1	Single (0 < X <= 1)	No	4.42623	31.4754	1	C6	C1	0.127061	0.200952	0.228187	0.203123	-0.0618634	-0.306487	-0.153125	0.210377	0.000166411	-0.0234203	-0.184356	-0.199345	G1
AGCGTATGTCTAGTGT-1	10xMLR	5009	2019	AGCGTATGTCTAGTGT-1	TRAV1-2.TRAJ33.TRAC_TRBV6-2.TRBJ2-3..TRBC2	TGTGCTTCCATGGATAGCAACTATCAGTTAATCTGG_TGTGCCAGCAGTGAGACACCCGGATCGGTAGATACGCAGTATTTT	CASMDSNYQLIW_CASSETPGSVDTQYF	TRAV1-2.TRAJ33.TRAC_TGTGCTTCCATGGATAGCAACTATCAGTTAATCTGG_TRBV6-2.TRBJ2-3..TRBC2_TGTGCCAGCAGTGAGACACCCGGATCGGTAGATACGCAGTATTTT	4	Medium (3 < X <= 10)	Yes	2.75504	20.9822	6	C2	C6	0.11746	0.170243	-0.084166	-0.0371613	0.0386292	-0.211475	-0.107276	0.0869567	-0.0412499	-0.126982	-0.206127	-0.223189	G1
AGCGTATGTGGCTCCA-1	10xMLR	24919	5160	AGCGTATGTGGCTCCA-1	TRAV8-1.TRAJ11.TRAC_TRBV5-4.TRBJ1-4..TRBC1	TGTGCCGTGAATGCGCATTCAGGATACAGCACCCTCACCTTT_TGTGCCAGCAGCCGAAAGGACAGTTCGGCGGATACCTTTGAAAAACTGTTTTTT	CAVNAHSGYSTLTF_CASSRKDSSADTFEKLFF	TRAV8-1.TRAJ11.TRAC_TGTGCCGTGAATGCGCATTCAGGATACAGCACCCTCACCTTT_TRBV5-4.TRBJ1-4..TRBC1_TGTGCCAGCAGCCGAAAGGACAGTTCGGCGGATACCTTTGAAAAACTGTTTTTT	1	Single (0 < X <= 1)	No	3.15021	19.1982	4	C5	C4	0.192426	0.228099	0.0888015	0.130979	0.0501306	0.0322288	0.123227	0.249146	-0.0472685	0.263962	0.328481	-0.0297159	S
AGCGTATTCAAACGGG-1	10xMLR	98037	8263	AGCGTATTCAAACGGG-1	TRAV41.TRAJ43.TRAC_TRBV11-3.TRBJ2-1..TRBC2	TGTGCTGTCTACAATAACAATGACATGCGCTTT_TGTGCCAGCAGCTTTGGGCCCCTCAATGAGCAGTTCTTC	CAVYNNNDMRF_CASSFGPLNEQFF	TRAV41.TRAJ43.TRAC_TGTGCTGTCTACAATAACAATGACATGCGCTTT_TRBV11-3.TRBJ2-1..TRBC2_TGTGCCAGCAGCTTTGGGCCCCTCAATGAGCAGTTCTTC	1	Single (0 < X <= 1)	No	2.5215	17.981	2	C3	C2	0.197291	0.185985	-0.152912	-0.0193818	0.0372573	0.0421941	0.0907553	0.00996897	-0.0751293	0.586103	0.374981	0.0715358	S
AGCGTATTCGTGGTCG-1	10xMLR	11385	3064	AGCGTATTCGTGGTCG-1	TRAV20.TRAJ34.TRAC_TRBV4-3.TRBJ2-2..TRBC2	TGTGCTGTGCCGGTCCGGGACACCGACAAGCTCATCTTT_TGCGCCAGCAGCCAAGCTGCGCAGAACACCGGGGAGCTGTTTTTT	CAVPVRDTDKLIF_CASSQAAQNTGELFF	TRAV20.TRAJ34.TRAC_TGTGCTGTGCCGGTCCGGGACACCGACAAGCTCATCTTT_TRBV4-3.TRBJ2-2..TRBC2_TGCGCCAGCAGCCAAGCTGCGCAGAACACCGGGGAGCTGTTTTTT	1	Single (0 < X <= 1)	No	2.34519	30.3118	0	C4	C0	0.149917	0.208585	0.135712	0.0492106	0.00231453	-0.36766	-0.1148	0.365578	-0.10273	-0.0744828	-0.203579	-0.266187	G1
AGCGTATTCTGATACG-1	10xMLR	6045	2168	AGCGTATTCTGATACG-1	TRAV27.TRAJ37.TRAC_TRBV5-4.TRBJ2-7..TRBC2	TGTGCGGGAGATTACTCTGGCAACACAGGCAAACTAATCTTT_TGTGCCAGCAGTCCTAGCGGGGGATTCGGTTACGAGCAGTACTTC	CAGDYSGNTGKLIF_CASSPSGGFGYEQYF	TRAV27.TRAJ37.TRAC_TGTGCGGGAGATTACTCTGGCAACACAGGCAAACTAATCTTT_TRBV5-4.TRBJ2-7..TRBC2_TGTGCCAGCAGTCCTAGCGGGGGATTCGGTTACGAGCAGTACTTC	1	Single (0 < X <= 1)	No	2.97767	36.4268	1	C6	C1	0.139363	0.142176	0.10218	0.192737	-0.0320795	-0.317403	-0.0344729	0.573852	-0.129987	0.043896	-0.154878	-0.210447	G1
AGCGTATTCTTTACAC-1	10xMLR	51942	6776	AGCGTATTCTTTACAC-1	TRAV26-1.TRAJ48.TRAC_TRBV11-2.TRBJ1-6..TRBC1	TGCATCGTCAGAGTCCCTAACTTTGGAAATGAGAAATTAACCTTT_TGTGCCAGCAGCTTAGGGGGTTGGGGGATACAGTCACCCCTCCACTTT	CIVRVPNFGNEKLTF_CASSLGGWGIQSPLHF	TRAV26-1.TRAJ48.TRAC_TGCATCGTCAGAGTCCCTAACTTTGGAAATGAGAAATTAACCTTT_TRBV11-2.TRBJ1-6..TRBC1_TGTGCCAGCAGCTTAGGGGGTTGGGGGATACAGTCACCCCTCCACTTT	1	Single (0 < X <= 1)	No	2.8243	20.4093	2	C3	C2	0.194732	0.21019	0.0151652	-0.0370733	0.115003	-0.129085	0.083537	-0.0180154	-0.0414312	0.298849	0.218352	-0.126172	S
AGCTCCTAGCGCCTCA-1	10xMLR	6623	2056	AGCTCCTAGCGCCTCA-1	TRAV8-1.TRAJ5.TRAC_TRBV3-1.TRBJ1-2..TRBC1	TGTGCCGTGAATAACCCGGGCAGGAGAGCACTTACTTTT_TGTGCCAGCAGCCAAGGAATTGGGATCGACGCCTATGGCTACACCTTC	CAVNNPGRRALTF_CASSQGIGIDAYGYTF	TRAV8-1.TRAJ5.TRAC_TGTGCCGTGAATAACCCGGGCAGGAGAGCACTTACTTTT_TRBV3-1.TRBJ1-2..TRBC1_TGTGCCAGCAGCCAAGGAATTGGGATCGACGCCTATGGCTACACCTTC	1	Single (0 < X <= 1)	No	4.92224	41.9598	5	C7	C5	0.106528	0.133043	0.198474	0.047616	-0.0123115	-0.290677	-0.0616722	0.42132	-0.0734718	-0.002329	-0.207988	-0.20211	G1
AGCTCCTCATTGGGCC-1	10xMLR	23091	4776	AGCTCCTCATTGGGCC-1	TRAV35.TRAJ20.TRAC_TRBV9.TRBJ2-2..TRBC2	TGTGCTGGGCCTTCGAACGACTACAAGCTCAGCTTT_TGTGCCAGCAGCTCCTCCGGGTGGGGGGCCCACACCGGGGAGCTGTTTTTT	CAGPSNDYKLSF_CASSSSGWGAHTGELFF	TRAV35.TRAJ20.TRAC_TGTGCTGGGCCTTCGAACGACTACAAGCTCAGCTTT_TRBV9.TRBJ2-2..TRBC2_TGTGCCAGCAGCTCCTCCGGGTGGGGGGCCCACACCGGGGAGCTGTTTTTT	4	Medium (3 < X <= 10)	Yes	4.08817	24.0353	4	C5	C4	0.150195	0.206042	-0.00902687	-0.0930429	0.00136798	-0.14224	-0.0774299	0.166124	0.0522238	-0.0485662	0.064061	-0.255192	S
AGCTCCTGTACCCAAT-1	10xMLR	9700	2835	AGCTCCTGTACCCAAT-1	TRAV13-1.TRAJ4.TRAC_NA	TGTGCAGCCACTGAAAGGAAGCTGATTTTT_TGTGCCAAGGGAGGAAAGCTTATCTTC	CAATERKLIF_CAKGGKLIF	TRAV13-1.TRAJ4.TRAC_TGTGCAGCCACTGAAAGGAAGCTGATTTTT_NA_TGTGCCAAGGGAGGAAAGCTTATCTTC	1	Single (0 < X <= 1)	No	3.85567	24.6804	4	C5	C4	0.150597	0.188381	0.062697	-0.0134524	0.133975	0.219342	-0.0576285	0.386808	0.175371	-0.0473845	-0.267302	-0.218132	G1
AGCTCCTTCCTGCAGG-1	10xMLR	7007	2366	AGCTCCTTCCTGCAGG-1	TRAV9-2.TRAJ49.TRAC_TRBV5-1.TRBJ2-1..TRBC2	TGTGCTCTGAGTAACACCGGTAACCAGTTCTATTTT_TGCGCCAGCAGCTTGGTGGCGGGACAGTACAATGAGCAGTTCTTC	CALSNTGNQFYF_CASSLVAGQYNEQFF	TRAV9-2.TRAJ49.TRAC_TGTGCTCTGAGTAACACCGGTAACCAGTTCTATTTT_TRBV5-1.TRBJ2-1..TRBC2_TGCGCCAGCAGCTTGGTGGCGGGACAGTACAATGAGCAGTTCTTC	1	Single (0 < X <= 1)	No	3.95319	31.1546	0	C4	C0	0.140375	0.194359	0.147047	0.0560957	-0.0297019	-0.0219272	-0.0425909	0.49323	0.0451354	-0.142711	-0.278089	-0.200553	G1
AGCTCCTTCTTGAGGT-1	10xMLR	3937	1692	AGCTCCTTCTTGAGGT-1	TRAV38-2/DV8.TRAJ32.TRAC_TRBV18.TRBJ1-5..TRBC1	TGTGCTTATAGGAGCGATGGTGGTGCTACAAACAAGCTCATCTTT_TGTGCCAGCTCACCACCTAACGGGGGAAGCAATCAGCCCCAGCATTTT	CAYRSDGGATNKLIF_CASSPPNGGSNQPQHF	TRAV38-2/DV8.TRAJ32.TRAC_TGTGCTTATAGGAGCGATGGTGGTGCTACAAACAAGCTCATCTTT_TRBV18.TRBJ1-5..TRBC1_TGTGCCAGCTCACCACCTAACGGGGGAAGCAATCAGCCCCAGCATTTT	1	Single (0 < X <= 1)	No	6.52781	24.7396	0	C4	C0	0.0984974	0.16517	0.376783	0.207469	-0.0325903	-0.308443	-0.110122	0.247042	0.016869	-0.0583211	-0.192545	-0.202399	G1
AGCTCTCAGTTAGCGG-1	10xMLR	7095	2501	AGCTCTCAGTTAGCGG-1	TRAV25.TRAJ37.TRAC_TRBV11-3.TRBJ1-1..TRBC1	TGTGCAGCTAGGAACACAGGCAAACTAATCTTT_TGTGCCAGCAGCCCCGCAGGCGTCACTGAAGCTTTCTTT	CAARNTGKLIF_CASSPAGVTEAFF	TRAV25.TRAJ37.TRAC_TGTGCAGCTAGGAACACAGGCAAACTAATCTTT_TRBV11-3.TRBJ1-1..TRBC1_TGTGCCAGCAGCCCCGCAGGCGTCACTGAAGCTTTCTTT	1	Single (0 < X <= 1)	No	2.48062	25.8633	0	C4	C0	0.137078	0.243121	0.125552	0.288979	-0.0196987	0.0320204	-0.154176	0.446516	-0.0453944	-0.0763057	-0.24603	-0.16658	G1
AGCTCTCTCGGAGCAA-1	10xMLR	75819	7598	AGCTCTCTCGGAGCAA-1	TRAV13-1.TRAJ56.TRAC_TRBV30.TRBJ1-2.TRBD1.TRBC1	TGTGCAGCAACCCTAACTGGAGCCAATAGTAAGCTGACATTT_TGTGCCTGGAAAATCGGCCCAGGGGACTATGGCTACACCTTC	CAATLTGANSKLTF_CAWKIGPGDYGYTF	TRAV13-1.TRAJ56.TRAC_TGTGCAGCAACCCTAACTGGAGCCAATAGTAAGCTGACATTT_TRBV30.TRBJ1-2.TRBD1.TRBC1_TGTGCCTGGAAAATCGGCCCAGGGGACTATGGCTACACCTTC	2	Small (1 < X <= 3)	Yes	2.68007	20.1678	2	C3	C2	0.197657	0.187382	-0.0984032	0.0600649	0.0582684	-0.108856	0.250768	-0.0544025	-0.159624	0.740604	0.205498	0.373108	G2M
AGCTTGAGTGTGACCC-1	10xMLR	91515	7458	AGCTTGAGTGTGACCC-1	TRAV8-6.TRAJ57.TRAC_TRBV7-9.TRBJ1-2..TRBC1	TGTGCTGGAGGCGGCGGATCTGAAAAGCTGGTCTTT_TGTGCCAGCAGCTTAGTTGAAACTGGCTACACCTTC	CAGGGGSEKLVF_CASSLVETGYTF	TRAV8-6.TRAJ57.TRAC_TGTGCTGGAGGCGGCGGATCTGAAAAGCTGGTCTTT_TRBV7-9.TRBJ1-2..TRBC1_TGTGCCAGCAGCTTAGTTGAAACTGGCTACACCTTC	2	Small (1 < X <= 3)	Yes	3.19183	20.1442	2	C3	C2	0.202813	0.191685	-0.175728	-0.00404918	0.165316	-0.0704743	0.236619	-0.0537972	-0.0377025	0.631128	0.165246	0.272255	G2M
AGCTTGAGTTCGAATC-1	10xMLR	6303	2269	AGCTTGAGTTCGAATC-1	TRAV12-2.TRAJ11.TRAC_TRBV28.TRBJ2-4.TRBD1.TRBC2	TGTGCCGTGGGAGTCAGGGGATACAGCACCCTCACCTTT_TGTGCCAGCAGTGACAGGGCGAAACACATTCAGTACTTC	CAVGVRGYSTLTF_CASSDRAKHIQYF	TRAV12-2.TRAJ11.TRAC_TGTGCCGTGGGAGTCAGGGGATACAGCACCCTCACCTTT_TRBV28.TRBJ2-4.TRBD1.TRBC2_TGTGCCAGCAGTGACAGGGCGAAACACATTCAGTACTTC	1	Single (0 < X <= 1)	No	2.12597	20.8155	0	C4	C0	0.149025	0.187563	-0.0528794	0.24581	-0.0529149	-0.0893981	-0.180561	0.259506	-0.0123653	-0.0927506	-0.222044	-0.231502	G1
AGCTTGATCACATAGC-1	10xMLR	68850	7116	AGCTTGATCACATAGC-1	TRAV13-2.TRAJ54.TRAC_TRBV4-1.TRBJ1-3..TRBC1	TGTGCAGAGACGGTAGCTCAGGGAGCCCAGAAGCTGGTATTT_TGCGCCAGCAGCCAAGACCCAGGGCCTGGAAACACCATATATTTT	CAETVAQGAQKLVF_CASSQDPGPGNTIYF	TRAV13-2.TRAJ54.TRAC_TGTGCAGAGACGGTAGCTCAGGGAGCCCAGAAGCTGGTATTT_TRBV4-1.TRBJ1-3..TRBC1_TGCGCCAGCAGCCAAGACCCAGGGCCTGGAAACACCATATATTTT	73	Hyperexpanded (30 < X)	Yes	2.36456	21.22	3	C1	C3	0.193303	0.213852	-0.210138	-0.0579185	0.286514	0.16046	0.311625	-0.0628616	0.225131	0.743186	0.151892	0.30866	G2M
AGGCCACCAAGCTGTT-1	10xMLR	35844	5946	AGGCCACCAAGCTGTT-1	TRAV13-2.TRAJ54.TRAC_TRBV4-1.TRBJ1-3..TRBC1	TGTGCAGAGACGGTAGCTCAGGGAGCCCAGAAGCTGGTATTT_TGCGCCAGCAGCCAAGACCCAGGGCCTGGAAACACCATATATTTT	CAETVAQGAQKLVF_CASSQDPGPGNTIYF	TRAV13-2.TRAJ54.TRAC_TGTGCAGAGACGGTAGCTCAGGGAGCCCAGAAGCTGGTATTT_TRBV4-1.TRBJ1-3..TRBC1_TGCGCCAGCAGCCAAGACCCAGGGCCTGGAAACACCATATATTTT	73	Hyperexpanded (30 < X)	Yes	5.68296	23.0973	3	C1	C3	0.16986	0.167746	-0.206765	-0.0281042	0.119267	-0.0685701	0.141885	-0.131943	0.0684125	0.678872	0.0983553	0.235338	G2M
AGGCCGTAGCTCCTCT-1	10xMLR	8846	2452	AGGCCGTAGCTCCTCT-1	TRAV13-2.TRAJ24.TRAC_TRBV5-6.TRBJ2-5..TRBC2	TGTGCAGAGAATAAGGGCAGCTGGGGGAAATTGCAGTTT_TGTGCCAGCTCCGGGCGGGCAGGGGAAGAGACCCAGTACTTC	CAENKGSWGKLQF_CASSGRAGEETQYF	TRAV13-2.TRAJ24.TRAC_TGTGCAGAGAATAAGGGCAGCTGGGGGAAATTGCAGTTT_TRBV5-6.TRBJ2-5..TRBC2_TGTGCCAGCTCCGGGCGGGCAGGGGAAGAGACCCAGTACTTC	1	Single (0 < X <= 1)	No	2.84875	37.9267	0	C4	C0	0.119018	0.177846	0.0887499	0.206182	-0.107492	-0.0599443	-0.1148	0.342008	-0.0468253	-0.162948	-0.177461	-0.164054	G1
AGGCCGTCAATCCAAC-1	10xMLR	4893	1878	AGGCCGTCAATCCAAC-1	TRAV22.TRAJ17.TRAC_TRBV20-1.TRBJ2-7..TRBC2	TGTGCTGTGGGGGCTGCAGGCAACAAGCTAACTTTT_TGCAGTGCTTCCCGAACCGGTGGTTACGAGCAGTACTTC	CAVGAAGNKLTF_CSASRTGGYEQYF	TRAV22.TRAJ17.TRAC_TGTGCTGTGGGGGCTGCAGGCAACAAGCTAACTTTT_TRBV20-1.TRBJ2-7..TRBC2_TGCAGTGCTTCCCGAACCGGTGGTTACGAGCAGTACTTC	1	Single (0 < X <= 1)	No	1.63499	37.8909	1	C6	C1	0.114374	0.101032	0.172029	0.307743	-0.0922609	-0.0795214	-0.106624	0.396651	-0.0860207	-0.112127	-0.211006	-0.169288	G1
AGGCCGTCACTTCGAA-1	10xMLR	24313	5121	AGGCCGTCACTTCGAA-1	TRAV13-2.TRAJ54.TRAC_TRBV4-1.TRBJ1-3..TRBC1	TGTGCAGAGACGGTAGCTCAGGGAGCCCAGAAGCTGGTATTT_TGCGCCAGCAGCCAAGACCCAGGGCCTGGAAACACCATATATTTT	CAETVAQGAQKLVF_CASSQDPGPGNTIYF	TRAV13-2.TRAJ54.TRAC_TGTGCAGAGACGGTAGCTCAGGGAGCCCAGAAGCTGGTATTT_TRBV4-1.TRBJ1-3..TRBC1_TGCGCCAGCAGCCAAGACCCAGGGCCTGGAAACACCATATATTTT	73	Hyperexpanded (30 < X)	Yes	4.71764	17.8793	3	C1	C3	0.180267	0.217622	-0.220194	-0.0958013	0.249851	-0.00259587	0.28797	-0.101276	0.0574091	0.642554	0.0794206	0.38463	G2M
AGGCCGTTCCTTCAAT-1	10xMLR	81961	7744	AGGCCGTTCCTTCAAT-1	TRAV21.TRAJ34.TRAC_TRBV5-1.TRBJ2-1..TRBC2	TGTGCTGTCCACCCAAGTAACACCGACAAGCTCATCTTT_TGCGCCAGCAGCTTGGCGGGGCGGGAGAACAATGAGCAGTTCTTC	CAVHPSNTDKLIF_CASSLAGRENNEQFF	TRAV21.TRAJ34.TRAC_TGTGCTGTCCACCCAAGTAACACCGACAAGCTCATCTTT_TRBV5-1.TRBJ2-1..TRBC2_TGCGCCAGCAGCTTGGCGGGGCGGGAGAACAATGAGCAGTTCTTC	2	Small (1 < X <= 3)	Yes	3.50411	15.195	2	C3	C2	0.213893	0.239128	-0.0068671	0.0925573	0.0948642	0.256614	0.22425	0.0882648	-0.0160056	0.789648	0.0700521	0.427789	G2M
AGGGAGTGTCTCTCTG-1	10xMLR	561	399	NA	NA	NA	NA	NA	NA	No TCR information	NA	16.221	4.27807	7	C9	C7	0.0537165	0.073979	0.0353428	0.0840741	-0.068797	-0.134746	0.129845	0.304878	0.0115986	-0.00164436	0.0133571	0.0507528	G2M
AGGGAGTGTGCTGTAT-1	10xMLR	6682	2151	AGGGAGTGTGCTGTAT-1	TRAV12-1.TRAJ5.TRAC_TRBV4-3.TRBJ1-2..TRBC1	TGTGTGGTGAACTTGAGGGACACGGGCAGGAGAGCACTTACTTTT_TGCGCCAGCAGCCAACGGGGCAAAGCTAACTATGGCTACACCTTC	CVVNLRDTGRRALTF_CASSQRGKANYGYTF	TRAV12-1.TRAJ5.TRAC_TGTGTGGTGAACTTGAGGGACACGGGCAGGAGAGCACTTACTTTT_TRBV4-3.TRBJ1-2..TRBC1_TGCGCCAGCAGCCAACGGGGCAAAGCTAACTATGGCTACACCTTC	1	Single (0 < X <= 1)	No	3.2176	32.6699	5	C7	C5	0.130632	0.164978	-0.0315098	0.0408668	0.0921059	-0.0293051	-0.00743728	0.246663	0.0977365	-0.0832744	-0.234162	-0.17427	G1
AGGGAGTTCAACCATG-1	10xMLR	6374	2059	AGGGAGTTCAACCATG-1	TRAV9-2.TRAJ22.TRAC_TRBV18.TRBJ1-4..TRBC1	TGTGCTCTGAGTTCTTCTGGTTCTGCAAGGCAACTGACCTTT_TGTGCCAGCTCACCACCTGGGGATGCTGAAAAACTGTTTTTT	CALSSSGSARQLTF_CASSPPGDAEKLFF	TRAV9-2.TRAJ22.TRAC_TGTGCTCTGAGTTCTTCTGGTTCTGCAAGGCAACTGACCTTT_TRBV18.TRBJ1-4..TRBC1_TGTGCCAGCTCACCACCTGGGGATGCTGAAAAACTGTTTTTT	1	Single (0 < X <= 1)	No	1.9454	38.2178	1	C6	C1	0.11192	0.141605	0.256658	-0.0030811	-0.0774525	-0.201362	-0.0846902	0.370898	-0.0115756	-0.0844575	-0.206026	-0.206826	G1
AGGGATGCACCGAATT-1	10xMLR	88780	8000	AGGGATGCACCGAATT-1	TRAV38-2/DV8.TRAJ28.TRAC_TRBV7-8.TRBJ2-4..TRBC2	TGTGCTTATAGGAGGGAGGCTGGGAGTTACCAACTCACTTTC_TGTGCCAGCAGCTTGGGCGCCGGGAGAAGAGCCAAAAACATTCAGTACTTC	CAYRREAGSYQLTF_CASSLGAGRRAKNIQYF	TRAV38-2/DV8.TRAJ28.TRAC_TGTGCTTATAGGAGGGAGGCTGGGAGTTACCAACTCACTTTC_TRBV7-8.TRBJ2-4..TRBC2_TGTGCCAGCAGCTTGGGCGCCGGGAGAAGAGCCAAAAACATTCAGTACTTC	1	Single (0 < X <= 1)	No	4.03582	22.0917	2	C3	C2	0.201491	0.191997	-0.102151	-0.176072	0.137999	0.0286043	0.125021	-0.0746723	0.0410871	0.82355	0.0886874	0.546461	G2M
AGGGATGTCCTAAGTG-1	10xMLR	16605	4750	AGGGATGTCCTAAGTG-1	TRAV29/DV5.TRAJ29.TRAC_TRBV5-6.TRBJ1-1..TRBC1	TGTGCAGCAAGCGAATTCATCACACCTCTTGTCTTT_TGTGCCAGCAGCCCACACGGCTCGAACACTGAAGCTTTCTTT	CAASEFITPLVF_CASSPHGSNTEAFF	TRAV29/DV5.TRAJ29.TRAC_TGTGCAGCAAGCGAATTCATCACACCTCTTGTCTTT_TRBV5-6.TRBJ1-1..TRBC1_TGTGCCAGCAGCCCACACGGCTCGAACACTGAAGCTTTCTTT	1	Single (0 < X <= 1)	No	12.4902	3.98073	2	C3	C2	0.211282	0.260985	0.0201015	0.110493	0.00119783	0.0925111	0.0766975	0.113951	-0.0599213	0.542888	0.0770665	0.37375	G2M
AGGGTGAAGCAGCGTA-1	10xMLR	1111	723	AGGGTGAAGCAGCGTA-1	NA_TRBV4-3.TRBJ2-3..TRBC2	NA_TGCGCCAGCAGCCAAGCAGAAGTTACAGATACGCAGTATTTT	NA_CASSQAEVTDTQYF	NA_NA_TRBV4-3.TRBJ2-3..TRBC2_TGCGCCAGCAGCCAAGCAGAAGTTACAGATACGCAGTATTTT	1	Single (0 < X <= 1)	No	12.1512	4.32043	7	C9	C7	0.0785681	0.136807	0.0503241	-0.000919104	-0.00568239	0.0786914	-0.0386517	0.659702	0.0307901	-0.123809	-0.116612	-0.140188	G1
AGGGTGAAGTCACGCC-1	10xMLR	4597	1756	AGGGTGAAGTCACGCC-1	NA_TRBV12-3.TRBJ1-1..TRBC1	NA_TGTGCCAGCAGTTTCGGGACATCGAACACTGAAGCTTTCTTT	NA_CASSFGTSNTEAFF	NA_NA_TRBV12-3.TRBJ1-1..TRBC1_TGTGCCAGCAGTTTCGGGACATCGAACACTGAAGCTTTCTTT	1	Single (0 < X <= 1)	No	2.37111	36.6543	1	C6	C1	0.0953524	0.132664	0.240808	0.136072	0.00861832	-0.0397233	-0.181986	0.32481	0.0288707	-0.025719	-0.172161	-0.102798	G1
AGGTCATAGGCCGAAT-1	10xMLR	7838	2279	NA	NA	NA	NA	NA	NA	No TCR information	NA	3.77647	35.4044	0	C4	C0	0.121816	0.169969	0.0661019	0.120004	-0.0196352	-0.144508	-0.114661	0.253326	0.00829066	-0.0427049	-0.186232	-0.220787	G1
AGGTCATCACAGGAGT-1	10xMLR	43357	6434	AGGTCATCACAGGAGT-1	TRAV3.TRAJ26.TRAC_TRBV5-4.TRBJ1-1.TRBD1.TRBC1	TGTGCTGTGAGAGGCGATAACTATGGTCAGAATTTTGTCTTT_TGTGCCAGCAGCACGGACAGGGGGTACGGGAACACTGAAGCTTTCTTT	CAVRGDNYGQNFVF_CASSTDRGYGNTEAFF	TRAV3.TRAJ26.TRAC_TGTGCTGTGAGAGGCGATAACTATGGTCAGAATTTTGTCTTT_TRBV5-4.TRBJ1-1.TRBD1.TRBC1_TGTGCCAGCAGCACGGACAGGGGGTACGGGAACACTGAAGCTTTCTTT	2	Small (1 < X <= 3)	Yes	8.24319	21.3922	2	C3	C2	0.17733	0.178823	-0.118236	0.0358473	0.019571	-0.241725	0.0216279	-0.134838	0.0436513	0.398167	0.114601	-0.000338563	S
AGGTCATCACTCAGGC-1	10xMLR	58086	6882	AGGTCATCACTCAGGC-1	TRAV36/DV7.TRAJ40.TRAC_NA	TGTGCTGTGGGGCCTACCTCAGGAACCTACAAATACATCTTT_NA	CAVGPTSGTYKYIF_NA	TRAV36/DV7.TRAJ40.TRAC_TGTGCTGTGGGGCCTACCTCAGGAACCTACAAATACATCTTT_NA_NA	1	Single (0 < X <= 1)	No	2.76831	16.8474	2	C3	C2	0.186428	0.236834	0.00782325	0.125225	0.123585	0.025955	0.0197545	0.216198	0.0238647	-0.000733988	-0.0268067	-0.237754	G1
AGGTCCGGTGAGGCTA-1	10xMLR	5795	2194	NA	NA	NA	NA	NA	NA	No TCR information	NA	1.36324	33.3391	1	C6	C1	0.141597	0.153178	0.0493717	0.107625	-0.0350719	-0.219945	-0.0757125	0.436939	-0.137237	-0.156794	-0.143977	-0.265723	G1
AGGTCCGTCAGAGGTG-1	10xMLR	4680	1855	AGGTCCGTCAGAGGTG-1	TRAV36/DV7.TRAJ37.TRAC_TRBV29-1.TRBJ1-1..TRBC1	TGTGCTTTTGGCTCTAGCAACACAGGCAAACTAATCTTT_TGCAGCGTTGTAGTAGACGCCTTCTACACTGAAGCTTTCTTT	CAFGSSNTGKLIF_CSVVVDAFYTEAFF	TRAV36/DV7.TRAJ37.TRAC_TGTGCTTTTGGCTCTAGCAACACAGGCAAACTAATCTTT_TRBV29-1.TRBJ1-1..TRBC1_TGCAGCGTTGTAGTAGACGCCTTCTACACTGAAGCTTTCTTT	1	Single (0 < X <= 1)	No	3.07692	33.3333	1	C6	C1	0.12637	0.163917	0.236072	0.390508	-0.0553011	-0.185242	-0.151274	0.478372	-0.0220236	-0.0549489	-0.140385	-0.221216	G1
AGTAGTCAGTCCAGGA-1	10xMLR	13023	4008	NA	NA	NA	NA	NA	NA	No TCR information	NA	13.3226	14.2364	3	C1	C3	0.158681	0.202146	-0.136589	0.0170009	0.186196	0.247697	0.266879	0.00683242	0.0165129	0.548826	0.293368	0.23431	S
AGTAGTCCAAACGTGG-1	10xMLR	5867	2185	AGTAGTCCAAACGTGG-1	NA_TRBV7-2.TRBJ2-2..TRBC2	NA_TGTGCCAGCAGCTTAATGGGAACTACCGGGGAGCTGTTTTTT	NA_CASSLMGTTGELFF	NA_NA_TRBV7-2.TRBJ2-2..TRBC2_TGTGCCAGCAGCTTAATGGGAACTACCGGGGAGCTGTTTTTT	1	Single (0 < X <= 1)	No	2.62485	34.6003	1	C6	C1	0.124556	0.176188	0.132342	0.0476309	-0.0385301	-0.113491	-0.112086	0.0344683	-0.0764009	-0.0656319	-0.174996	-0.251167	G1
AGTAGTCGTAGCTGCC-1	10xMLR	5240	1718	AGTAGTCGTAGCTGCC-1	TRAV12-3.TRAJ56.TRAC_TRBV12-3.TRBJ2-3.TRBD1.TRBC2	TGTGCAATGAGCTTAACTGGAGCCAATAGTAAGCTGACATTT_TGTGCCAGCAGTTTAGGTACAGGTAGCCTGGGGCAGTATTTT	CAMSLTGANSKLTF_CASSLGTGSLGQYF	TRAV12-3.TRAJ56.TRAC_TGTGCAATGAGCTTAACTGGAGCCAATAGTAAGCTGACATTT_TRBV12-3.TRBJ2-3.TRBD1.TRBC2_TGTGCCAGCAGTTTAGGTACAGGTAGCCTGGGGCAGTATTTT	1	Single (0 < X <= 1)	No	1.25954	41.5458	1	C6	C1	0.0955386	0.144034	0.118817	0.330669	-0.015718	-0.162522	-0.0633488	0.530789	-0.0211022	-0.11769	-0.236989	-0.216173	G1
AGTAGTCGTCCATCCT-1	10xMLR	8295	3404	AGTAGTCGTCCATCCT-1	NA_TRBV28.TRBJ2-3..TRBC2	NA_TGTGCCAGTAACTCCGGGGGGCCTAGCACAGATACGCAGTATTTT	NA_CASNSGGPSTDTQYF	NA_NA_TRBV28.TRBJ2-3..TRBC2_TGTGCCAGTAACTCCGGGGGGCCTAGCACAGATACGCAGTATTTT	1	Single (0 < X <= 1)	No	18.1796	2.95359	2	C3	C2	0.177408	0.176901	-0.0620966	0.172857	0.0160742	-0.0361173	0.46868	-0.0133221	-0.157288	0.553368	0.581775	0.356655	S
AGTAGTCGTCGAATCT-1	10xMLR	12106	2846	AGTAGTCGTCGAATCT-1	TRAV12-1.TRAJ49.TRAC_TRBV14.TRBJ2-2..TRBC2	TGTGTGGTGAACATGAACACCGGTAACCAGTTCTATTTT_TGTGCCAGCTCTGGGCCAGGAATAACCCCGCGGGAGCTGTTTTTT	CVVNMNTGNQFYF_CASSGPGITPRELFF	TRAV12-1.TRAJ49.TRAC_TGTGTGGTGAACATGAACACCGGTAACCAGTTCTATTTT_TRBV14.TRBJ2-2..TRBC2_TGTGCCAGCTCTGGGCCAGGAATAACCCCGCGGGAGCTGTTTTTT	1	Single (0 < X <= 1)	No	4.11366	40.9466	0	C4	C0	0.141104	0.158405	0.050375	-0.212966	-0.0514693	-0.134909	-0.126673	0.0934867	-0.0394762	0.000240793	-0.0776362	-0.193766	G1
AGTAGTCGTCGCGTGT-1	10xMLR	2743	1273	AGTAGTCGTCGCGTGT-1	TRAV38-2/DV8.TRAJ38.TRAC_NA	TGTGCTTATAGGGCCGGAAATTCTGCTGGCAACAACCGTAAGCTGATTTGG_NA	CAYRAGNSAGNNRKLIW_NA	TRAV38-2/DV8.TRAJ38.TRAC_TGTGCTTATAGGGCCGGAAATTCTGCTGGCAACAACCGTAAGCTGATTTGG_NA_NA	1	Single (0 < X <= 1)	No	3.20817	27.7798	5	C7	C5	0.121307	0.144461	0.0879606	-0.0149922	0.0512962	0.0705266	-0.111014	0.156096	-0.0651814	-0.097992	-0.180021	-0.109963	G1
AGTAGTCTCATCGGAT-1	10xMLR	9857	3153	AGTAGTCTCATCGGAT-1	TRAV9-2.TRAJ5.TRAC_TRBV28.TRBJ2-2.TRBD1.TRBC2	TGTGCCCGTGACACGGGCAGGAGAGCACTTACTTTT_TGTGCCAGCAGTTCGGGACAGGGGGTGGCCGGGGAGCTGTTTTTT	CARDTGRRALTF_CASSSGQGVAGELFF	TRAV9-2.TRAJ5.TRAC_TGTGCCCGTGACACGGGCAGGAGAGCACTTACTTTT_TRBV28.TRBJ2-2.TRBD1.TRBC2_TGTGCCAGCAGTTCGGGACAGGGGGTGGCCGGGGAGCTGTTTTTT	1	Single (0 < X <= 1)	No	4.06817	13.5538	0	C4	C0	0.156289	0.285152	0.306382	0.368993	0.0388077	0.0114008	-0.0103413	0.654747	0.148725	-0.0437151	-0.255089	-0.203321	G1
AGTAGTCTCTATCCCG-1	10xMLR	5055	1527	AGTAGTCTCTATCCCG-1	TRAV3.TRAJ18.TRAC_TRBV5-5.TRBJ2-3..TRBC2	TGTGCTGTGAGAGACGTGGGAGGCTCAACCCTGGGGAGGCTATACTTT_TGTGCCAGCAGCTTGGTGGGACCTCGCACAGATACGCAGTATTTT	CAVRDVGGSTLGRLYF_CASSLVGPRTDTQYF	TRAV3.TRAJ18.TRAC_TGTGCTGTGAGAGACGTGGGAGGCTCAACCCTGGGGAGGCTATACTTT_TRBV5-5.TRBJ2-3..TRBC2_TGTGCCAGCAGCTTGGTGGGACCTCGCACAGATACGCAGTATTTT	1	Single (0 < X <= 1)	No	3.02671	47.4777	5	C7	C5	0.0914921	0.110227	0.0175638	0.306316	-0.0493258	-0.261246	-0.07739	0.109187	-0.0312568	-0.0705267	-0.216299	-0.206704	G1
AGTAGTCTCTGCGGCA-1	10xMLR	6300	2430	NA	NA	NA	NA	NA	NA	No TCR information	NA	2.68254	22.9206	6	C2	C6	0.117627	0.229034	0.103223	0.00711142	-0.000100243	-0.188465	-0.148289	0.104019	0.0648867	-0.116162	-0.18521	-0.211633	G1
AGTCTTTCAGCGTTCG-1	10xMLR	10402	2677	AGTCTTTCAGCGTTCG-1	TRAV9-2.TRAJ11.TRAC_TRBV7-8.TRBJ2-1..TRBC2	TGTGCTCTGAGTGAATCAGGATACAGCACCCTCACCTTT_TGTGCCAGCAAGGCAACTTTAGCGGGAAGGAGCTCCTACAATGAGCAGTTCTTC	CALSESGYSTLTF_CASKATLAGRSSYNEQFF	TRAV9-2.TRAJ11.TRAC_TGTGCTCTGAGTGAATCAGGATACAGCACCCTCACCTTT_TRBV7-8.TRBJ2-1..TRBC2_TGTGCCAGCAAGGCAACTTTAGCGGGAAGGAGCTCCTACAATGAGCAGTTCTTC	1	Single (0 < X <= 1)	No	1.92271	30.1961	0	C4	C0	0.132932	0.183237	0.160531	0.0905465	0.0310454	0.0394358	-0.152772	0.390174	0.0139989	-0.00914147	-0.213039	-0.245252	G1
AGTCTTTGTCGTTGTA-1	10xMLR	74215	7730	AGTCTTTGTCGTTGTA-1	TRAV14/DV4.TRAJ26.TRAC_TRBV7-2.TRBJ2-3..TRBC2	TGTGCAATTTACCGGGATAACTATGGTCAGAATTTTGTCTTT_TGTGCCAGCAGCTTAACATTCGCTAGCGGGGGGCTAAGACGCAGCACAGATACGCAGTATTTT	CAIYRDNYGQNFVF_CASSLTFASGGLRRSTDTQYF	TRAV14/DV4.TRAJ26.TRAC_TGTGCAATTTACCGGGATAACTATGGTCAGAATTTTGTCTTT_TRBV7-2.TRBJ2-3..TRBC2_TGTGCCAGCAGCTTAACATTCGCTAGCGGGGGGCTAAGACGCAGCACAGATACGCAGTATTTT	15	Large (10 < X <= 30)	Yes	2.37553	18.5811	3	C1	C3	0.200557	0.185141	-0.17425	0.0676363	0.191957	-0.00107291	0.336096	-0.0732062	0.0493613	0.576417	0.314597	0.228587	S
AGTCTTTTCATATCGG-1	10xMLR	78545	7765	AGTCTTTTCATATCGG-1	TRAV14/DV4.TRAJ26.TRAC_TRBV7-2.TRBJ2-3..TRBC2	TGTGCAATTTACCGGGATAACTATGGTCAGAATTTTGTCTTT_TGTGCCAGCAGCTTAACATTCGCTAGCGGGGGGCTAAGACGCAGCACAGATACGCAGTATTTT	CAIYRDNYGQNFVF_CASSLTFASGGLRRSTDTQYF	TRAV14/DV4.TRAJ26.TRAC_TGTGCAATTTACCGGGATAACTATGGTCAGAATTTTGTCTTT_TRBV7-2.TRBJ2-3..TRBC2_TGTGCCAGCAGCTTAACATTCGCTAGCGGGGGGCTAAGACGCAGCACAGATACGCAGTATTTT	15	Large (10 < X <= 30)	Yes	3.06703	17.3977	3	C1	C3	0.186016	0.197016	-0.207499	0.0368658	0.210268	-0.0296131	0.323216	-0.125874	-0.000960924	0.677958	0.339575	0.131019	S
AGTCTTTTCCCTCTTT-1	10xMLR	5115	1810	AGTCTTTTCCCTCTTT-1	NA_TRBV7-9.TRBJ2-1..TRBC2	TGTGCTAGCAGATCGACACAACGGTATAATGAAAAACTGTTTTTT_TGTGCCAGCAGCTTAGACCCAGGGTCCTACAATGAGCAGTTCTTC	CASRSTQRYNEKLFF_CASSLDPGSYNEQFF	NA_TGTGCTAGCAGATCGACACAACGGTATAATGAAAAACTGTTTTTT_TRBV7-9.TRBJ2-1..TRBC2_TGTGCCAGCAGCTTAGACCCAGGGTCCTACAATGAGCAGTTCTTC	1	Single (0 < X <= 1)	No	1.95503	41.8182	1	C6	C1	0.0953406	0.118393	0.00522584	-0.0564752	-0.0821449	-0.116184	-0.0809654	0.221242	0.0190667	-0.0816565	-0.233882	-0.149669	G1
AGTCTTTTCGGCTACG-1	10xMLR	33577	5813	AGTCTTTTCGGCTACG-1	TRAV29/DV5.TRAJ28.TRAC_TRBV27.TRBJ2-7.TRBD2.TRBC2	TGTGCAGCAAGCGTGTACTCTGGGGCTGGGAGTTACCAACTCACTTTC_TGTGCCAGCAGTTCTCGGACTAGCGGGGGGTACGAGCAGTACTTC	CAASVYSGAGSYQLTF_CASSSRTSGGYEQYF	TRAV29/DV5.TRAJ28.TRAC_TGTGCAGCAAGCGTGTACTCTGGGGCTGGGAGTTACCAACTCACTTTC_TRBV27.TRBJ2-7.TRBD2.TRBC2_TGTGCCAGCAGTTCTCGGACTAGCGGGGGGTACGAGCAGTACTTC	1	Single (0 < X <= 1)	No	4.62817	23.2987	2	C3	C2	0.18884	0.186285	-0.102924	0.0198985	0.0349976	-0.104074	0.210805	0.13035	-0.0517628	0.717564	0.584245	0.226223	S
AGTCTTTTCTACGAGT-1	10xMLR	6227	2247	AGTCTTTTCTACGAGT-1	TRAV23/DV6.TRAJ52.TRAC_TRBV7-3.TRBJ1-2..TRBC1	TGTGCAGCAAGCGTAAGGGCTGGTGGTACTAGCTATGGAAAGCTGACATTT_TGTGCCAGCAGCTTAAGTCCAGGGACGGGCTACACCTTC	CAASVRAGGTSYGKLTF_CASSLSPGTGYTF	TRAV23/DV6.TRAJ52.TRAC_TGTGCAGCAAGCGTAAGGGCTGGTGGTACTAGCTATGGAAAGCTGACATTT_TRBV7-3.TRBJ1-2..TRBC1_TGTGCCAGCAGCTTAAGTCCAGGGACGGGCTACACCTTC	1	Single (0 < X <= 1)	No	1.38108	35.1855	0	C4	C0	0.110208	0.183038	0.131939	-0.104071	-0.03274	-0.335793	-0.068063	0.421676	-0.058884	0.0357687	-0.0830059	-0.22597	G1
AGTGAGGAGACCACGA-1	10xMLR	4630	1741	AGTGAGGAGACCACGA-1	TRAV38-1.TRAJ33.TRAC_TRBV2.TRBJ2-7.TRBD1.TRBC2	TGTGCTTTCATGAAGCTCCTGGATAGCAACTATCAGTTAATCTGG_TGTGCCAGCAGTGCAGGGGGCGGCTACGAGCAGTACTTC	CAFMKLLDSNYQLIW_CASSAGGGYEQYF	TRAV38-1.TRAJ33.TRAC_TGTGCTTTCATGAAGCTCCTGGATAGCAACTATCAGTTAATCTGG_TRBV2.TRBJ2-7.TRBD1.TRBC2_TGTGCCAGCAGTGCAGGGGGCGGCTACGAGCAGTACTTC	1	Single (0 < X <= 1)	No	3.36933	35.6587	1	C6	C1	0.1169	0.15068	0.170122	0.028057	0.00712345	-0.293857	-0.139666	0.390489	0.0108864	-0.0538652	-0.176194	-0.0938891	G1
AGTGAGGAGAGAGCTC-1	10xMLR	68500	7174	NA	NA	NA	NA	NA	NA	No TCR information	NA	3.06715	19.7635	3	C1	C3	0.192642	0.198783	-0.13513	0.0349943	0.149234	-0.050316	0.316917	0.126752	-0.0203536	0.665106	0.294735	0.202713	S
AGTGAGGAGCGCCTCA-1	10xMLR	4030	1629	AGTGAGGAGCGCCTCA-1	TRAV8-4.TRAJ8.TRAC_TRBV13.TRBJ2-3..TRBC2	TGTGCTGTGAGGGGGAACACAGGCTTTCAGAAACTTGTATTT_TGTGCCAGCAGCACCAGACAGAGCACAGATACGCAGTATTTT	CAVRGNTGFQKLVF_CASSTRQSTDTQYF	TRAV8-4.TRAJ8.TRAC_TGTGCTGTGAGGGGGAACACAGGCTTTCAGAAACTTGTATTT_TRBV13.TRBJ2-3..TRBC2_TGTGCCAGCAGCACCAGACAGAGCACAGATACGCAGTATTTT	9	Medium (3 < X <= 10)	Yes	1.98511	28.8834	6	C2	C6	0.113203	0.186653	0.153655	-0.0743673	0.147924	-0.0197044	-0.137473	0.0834716	0.177079	0.0392682	-0.181343	-0.175305	G1
AGTGAGGAGCTAGTCT-1	10xMLR	20062	5444	NA	NA	NA	NA	NA	NA	No TCR information	NA	22.2361	2.56704	2	C3	C2	0.18273	0.216773	-0.0862103	-0.0481463	0.0293691	-0.00611025	0.125458	0.319635	0.141481	0.331957	0.527596	0.0799056	S
AGTGAGGAGTGGTCCC-1	10xMLR	9130	2812	NA	NA	NA	NA	NA	NA	No TCR information	NA	3.98686	21.4239	4	C5	C4	0.137514	0.221203	0.151196	0.0549691	0.116428	0.164394	0.00102473	0.14767	0.158032	-0.0344579	-0.251916	-0.271124	G1
AGTGAGGCAGCTGTTA-1	10xMLR	7321	2236	AGTGAGGCAGCTGTTA-1	TRAV23/DV6.TRAJ15.TRAC_TRBV20-1.TRBJ1-2..TRBC1	TGTGCAGCAAGCACCCAGGCAGGAACTGCTCTGATCTTT_TGCAGTGCTAGTGGGACGGGAACCTTAGCTAACTATGGCTACACCTTC	CAASTQAGTALIF_CSASGTGTLANYGYTF	TRAV23/DV6.TRAJ15.TRAC_TGTGCAGCAAGCACCCAGGCAGGAACTGCTCTGATCTTT_TRBV20-1.TRBJ1-2..TRBC1_TGCAGTGCTAGTGGGACGGGAACCTTAGCTAACTATGGCTACACCTTC	1	Single (0 < X <= 1)	No	2.43136	41.0463	1	C6	C1	0.112966	0.150404	0.234109	0.149388	-0.0661743	-0.0343261	-0.157796	0.285622	-0.101848	-0.0870389	-0.214509	-0.217629	G1
AGTGGGACAAATACAG-1	10xMLR	50199	6816	AGTGGGACAAATACAG-1	TRAV22.TRAJ24.TRAC_TRBV5-1.TRBJ2-5.TRBD2.TRBC2	TGTGCTGTGATGGATGGGGGGAAATTGCAGTTT_TGCGCCAGCAGCTCTGGGACTAGCGGGGGGAAGTACCAAGAGACCCAGTACTTC	CAVMDGGKLQF_CASSSGTSGGKYQETQYF	TRAV22.TRAJ24.TRAC_TGTGCTGTGATGGATGGGGGGAAATTGCAGTTT_TRBV5-1.TRBJ2-5.TRBD2.TRBC2_TGCGCCAGCAGCTCTGGGACTAGCGGGGGGAAGTACCAAGAGACCCAGTACTTC	3	Small (1 < X <= 3)	Yes	4.46622	19.088	2	C3	C2	0.192711	0.18991	-0.0912095	-0.1098	0.0488266	0.207163	0.150563	-0.0719234	-0.0151382	0.749574	0.367606	0.222322	S
AGTGGGAGTATAAACG-1	10xMLR	9006	2931	AGTGGGAGTATAAACG-1	TRAV35.TRAJ21.TRAC_TRBV28.TRBJ1-5..TRBC1	TGTGCTGGTCTGGGATACAACTTCAACAAATTTTACTTT_TGTGCCAGCAGTTTATCAGCCCAGCCCCAGCATTTT	CAGLGYNFNKFYF_CASSLSAQPQHF	TRAV35.TRAJ21.TRAC_TGTGCTGGTCTGGGATACAACTTCAACAAATTTTACTTT_TRBV28.TRBJ1-5..TRBC1_TGTGCCAGCAGTTTATCAGCCCAGCCCCAGCATTTT	1	Single (0 < X <= 1)	No	3.78636	31.1126	5	C7	C5	0.139918	0.21076	-0.0878076	0.000818222	-0.00156949	-0.229226	-0.0689266	0.123503	0.00406863	-0.106276	-0.222905	-0.19244	G1
AGTGTCAAGGGAAACA-1	10xMLR	2945	1587	AGTGTCAAGGGAAACA-1	NA_TRBV11-2.TRBJ2-1..TRBC2	NA_TGTGCCAGCAGCCTCCGGACAGGATCCTACAATGAGCAGTTCTTC	NA_CASSLRTGSYNEQFF	NA_NA_TRBV11-2.TRBJ2-1..TRBC2_TGTGCCAGCAGCCTCCGGACAGGATCCTACAATGAGCAGTTCTTC	1	Single (0 < X <= 1)	No	4.51613	17.2496	1	C6	C1	0.133616	0.151045	0.202497	0.418471	-0.0875502	-0.305018	-0.141521	0.7832	-0.195787	-0.100928	-0.233437	-0.243602	G1
AGTGTCAAGTGCCATT-1	10xMLR	8591	2392	AGTGTCAAGTGCCATT-1	TRAV41.TRAJ48.TRAC_TRBV9.TRBJ1-2..TRBC1	TGTGCTGTCTTGGGTAACTTTGGAAATGAGAAATTAACCTTT_TGTGCCAGCAGCCCGGCGGGGGGCTATGGCTACACCTTC	CAVLGNFGNEKLTF_CASSPAGGYGYTF	TRAV41.TRAJ48.TRAC_TGTGCTGTCTTGGGTAACTTTGGAAATGAGAAATTAACCTTT_TRBV9.TRBJ1-2..TRBC1_TGTGCCAGCAGCCCGGCGGGGGGCTATGGCTACACCTTC	1	Single (0 < X <= 1)	No	3.79467	38.0398	0	C4	C0	0.142882	0.150293	-0.023343	0.121367	-0.0782664	0.00723416	-0.135484	0.431567	0.0182401	-0.108472	-0.245857	-0.181707	G1
AGTGTCACACAGATTC-1	10xMLR	8762	2824	AGTGTCACACAGATTC-1	TRAV29/DV5.TRAJ57.TRAC_TRBV6-1.TRBJ1-6..TRBC1	TGTGCCCCGGTACAGGGCGGATCTGAAAAGCTGGTCTTT_TGTGCCAGCAGTGAAGTTAGGACAGCTTCACCCCTCCACTTT	CAPVQGGSEKLVF_CASSEVRTASPLHF	TRAV29/DV5.TRAJ57.TRAC_TGTGCCCCGGTACAGGGCGGATCTGAAAAGCTGGTCTTT_TRBV6-1.TRBJ1-6..TRBC1_TGTGCCAGCAGTGAAGTTAGGACAGCTTCACCCCTCCACTTT	1	Single (0 < X <= 1)	No	4.35974	27.2198	0	C4	C0	0.130877	0.197343	0.189549	0.379426	0.00081076	-0.0512624	-0.137416	0.50773	-0.0401538	0.000664304	-0.216509	-0.221693	G1
AGTGTCACACTGAAGG-1	10xMLR	11078	3357	AGTGTCACACTGAAGG-1	TRAV2.TRAJ5.TRAC_TRBV24-1.TRBJ1-2..TRBC1	TGTGCTGGACCGGGCAGGAGAGCACTTACTTTT_TGTGCCACCAGTGACAGGGTTAACTATGGCTACACCTTC	CAGPGRRALTF_CATSDRVNYGYTF	TRAV2.TRAJ5.TRAC_TGTGCTGGACCGGGCAGGAGAGCACTTACTTTT_TRBV24-1.TRBJ1-2..TRBC1_TGTGCCACCAGTGACAGGGTTAACTATGGCTACACCTTC	1	Single (0 < X <= 1)	No	2.92472	17.6837	4	C5	C4	0.175213	0.242532	0.00302014	0.116132	0.149919	-0.116402	0.0562867	0.48178	0.0473347	-0.0104394	0.0681538	-0.203096	S
AGTGTCATCTCATTCA-1	10xMLR	8415	2282	AGTGTCATCTCATTCA-1	TRAV29/DV5.TRAJ29.TRAC_TRBV19.TRBJ1-2.TRBD1.TRBC1	TGTGCAGCAGTAGATCGGGGCTCAGGAAACACACCTCTTGTCTTT_TGTGCCAGTAGCCCGGGACAGGGCACCTATGGCTACACCTTC	CAAVDRGSGNTPLVF_CASSPGQGTYGYTF	TRAV29/DV5.TRAJ29.TRAC_TGTGCAGCAGTAGATCGGGGCTCAGGAAACACACCTCTTGTCTTT_TRBV19.TRBJ1-2.TRBD1.TRBC1_TGTGCCAGTAGCCCGGGACAGGGCACCTATGGCTACACCTTC	1	Single (0 < X <= 1)	No	2.28164	38.9305	0	C4	C0	0.137156	0.175329	0.199611	0.276992	-0.0176935	-0.316415	-0.095268	0.36883	0.0245385	-0.0776127	-0.234249	-0.19795	G1
AGTTGGTCAGCCACCA-1	10xMLR	79796	7799	AGTTGGTCAGCCACCA-1	TRAV27.TRAJ37.TRAC_TRBV6-5.TRBJ2-1..TRBC2	TGTGCAGGAGGGACCCCTGGCAACACAGGCAAACTAATCTTT_TGTGCCAGCAGTTACTCGACCAGGAGCTCCTACAATGAGCAGTTCTTC	CAGGTPGNTGKLIF_CASSYSTRSSYNEQFF	TRAV27.TRAJ37.TRAC_TGTGCAGGAGGGACCCCTGGCAACACAGGCAAACTAATCTTT_TRBV6-5.TRBJ2-1..TRBC2_TGTGCCAGCAGTTACTCGACCAGGAGCTCCTACAATGAGCAGTTCTTC	1	Single (0 < X <= 1)	No	4.04657	19.4233	2	C3	C2	0.193193	0.195916	-0.106295	0.0925066	0.048341	-0.0802361	0.160744	-0.0774842	-0.0629198	0.907146	0.292872	0.438311	G2M
ATAACGCAGAGACGAA-1	10xMLR	571	383	NA	NA	NA	NA	NA	NA	No TCR information	NA	22.0665	4.20315	7	C9	C7	0.0677061	0.0627386	0.0114789	-0.105629	-0.0652479	-0.123075	-0.0823505	0.268857	-0.0828519	-0.0503341	-0.0440503	-0.0971991	G1
ATAACGCGTGACGCCT-1	10xMLR	4819	1663	ATAACGCGTGACGCCT-1	NA_TRBV7-2.TRBJ2-3..TRBC2	TGTGCCAGCAGCTTAACATTCGCTAGCGGGGGGCTAAGACGCAGCACAGATACGCAGTATTTT_TGTGCCAGCAGCCCTAGCGGGGCGATTAGGGATACGCAGTATTTT	CASSLTFASGGLRRSTDTQYF_CASSPSGAIRDTQYF	NA_TGTGCCAGCAGCTTAACATTCGCTAGCGGGGGGCTAAGACGCAGCACAGATACGCAGTATTTT_TRBV7-2.TRBJ2-3..TRBC2_TGTGCCAGCAGCCCTAGCGGGGCGATTAGGGATACGCAGTATTTT	1	Single (0 < X <= 1)	No	2.19963	37.4974	0	C4	C0	0.126865	0.133959	0.000416719	0.325941	-0.0289913	-0.298153	-0.176277	0.170293	-0.175413	-0.0987019	-0.138597	-0.209831	G1
ATAAGAGCAGGCAGTA-1	10xMLR	8125	2435	ATAAGAGCAGGCAGTA-1	TRAV23/DV6.TRAJ24.TRAC_TRBV7-8.TRBJ1-3..TRBC1	TGTGCAGCAAGCAACTGGGGGAAATTGCAGTTT_TGTGCCAGCAGCTTGAGCCCTGGAAACACCATATATTTT	CAASNWGKLQF_CASSLSPGNTIYF	TRAV23/DV6.TRAJ24.TRAC_TGTGCAGCAAGCAACTGGGGGAAATTGCAGTTT_TRBV7-8.TRBJ1-3..TRBC1_TGTGCCAGCAGCTTGAGCCCTGGAAACACCATATATTTT	1	Single (0 < X <= 1)	No	4.39385	33.8708	5	C7	C5	0.129367	0.191232	0.1092	0.104972	0.0887446	0.0248584	-0.017447	0.169564	-0.105977	-0.0565002	-0.224157	-0.149332	G1
ATAAGAGGTCAAAGCG-1	10xMLR	4071	1793	ATAAGAGGTCAAAGCG-1	TRAV13-1.TRAJ30.TRAC_TRBV6-2.TRBJ2-5..TRBC2	TGTGCAGCAACCTTCCGAGATGACAAGATCATCTTT_TGTGCCAGCAACCGAGCGGGGTATGAGACCCAGTACTTC	CAATFRDDKIIF_CASNRAGYETQYF	TRAV13-1.TRAJ30.TRAC_TGTGCAGCAACCTTCCGAGATGACAAGATCATCTTT_TRBV6-2.TRBJ2-5..TRBC2_TGTGCCAGCAACCGAGCGGGGTATGAGACCCAGTACTTC	1	Single (0 < X <= 1)	No	4.20044	26.2589	8	C8	C8	0.0900462	0.138693	0.0819306	0.108973	-0.0193166	-0.312611	-0.0535143	0.305478	-0.155043	-0.0832299	-0.233459	-0.177744	G1
ATAAGAGTCCCGGATG-1	10xMLR	5203	2059	ATAAGAGTCCCGGATG-1	TRAV38-1.TRAJ39.TRAC_TRBV5-1.TRBJ1-6..TRBC1	TGTGCTTTCATGATTCGGGGTAATAATGCAGGCAACATGCTCACCTTT_TGCGCCAGCAAAAATGAGGGGGGGGTTTCACCCCTCCACTTT	CAFMIRGNNAGNMLTF_CASKNEGGVSPLHF	TRAV38-1.TRAJ39.TRAC_TGTGCTTTCATGATTCGGGGTAATAATGCAGGCAACATGCTCACCTTT_TRBV5-1.TRBJ1-6..TRBC1_TGCGCCAGCAAAAATGAGGGGGGGGTTTCACCCCTCCACTTT	1	Single (0 < X <= 1)	No	3.65174	27.8109	1	C6	C1	0.123717	0.184123	-0.0592687	0.0376937	-0.0877867	-0.329283	-0.124538	0.176102	-0.0690784	-0.105972	-0.210606	-0.227044	G1
ATAGACCAGAATGTTG-1	10xMLR	10379	3067	ATAGACCAGAATGTTG-1	TRAV38-1.TRAJ44.TRAC_TRBV7-2.TRBJ1-1..TRBC1	TGTGCTACATCATTTACCGGCACTGCCAGTAAACTCACCTTT_TGTGCCAGCAGCAGGGACCGCTACACTGAAGCTTTCTTT	CATSFTGTASKLTF_CASSRDRYTEAFF	TRAV38-1.TRAJ44.TRAC_TGTGCTACATCATTTACCGGCACTGCCAGTAAACTCACCTTT_TRBV7-2.TRBJ1-1..TRBC1_TGTGCCAGCAGCAGGGACCGCTACACTGAAGCTTTCTTT	1	Single (0 < X <= 1)	No	3.35292	31.6794	0	C4	C0	0.125577	0.187805	0.256864	0.226379	-0.0893245	-0.355883	-0.0492568	0.340748	0.00907792	-0.0869104	-0.239086	-0.173514	G1
ATAGACCAGACTAGAT-1	10xMLR	13840	3722	ATAGACCAGACTAGAT-1	TRAV21.TRAJ22.TRAC_TRBV20-1.TRBJ1-2..TRBC1	TGTGCTGTGGATCTTGGTTCTGCAAGGCAACTGACCTTT_TGCAGTGCTAGAGGGTTTGGGGATGGCTACACCTTC	CAVDLGSARQLTF_CSARGFGDGYTF	TRAV21.TRAJ22.TRAC_TGTGCTGTGGATCTTGGTTCTGCAAGGCAACTGACCTTT_TRBV20-1.TRBJ1-2..TRBC1_TGCAGTGCTAGAGGGTTTGGGGATGGCTACACCTTC	1	Single (0 < X <= 1)	No	3.04191	33.526	0	C4	C0	0.140248	0.199421	0.135499	0.316175	0.0116307	-0.207812	-0.0762146	0.403385	-0.0594296	-0.00349382	-0.202449	-0.228705	G1
ATAGACCAGTACGACG-1	10xMLR	7142	2225	ATAGACCAGTACGACG-1	TRAV8-6.TRAJ22.TRAC_TRBV30.TRBJ2-3..TRBC2	TGTGCTGTTCTTTTACTTTCTGGTTCTGCAAGGCAACTGACCTTT_TGTGCCTGGGGGACTCCCGGCACAGATACGCAGTATTTT	CAVLLLSGSARQLTF_CAWGTPGTDTQYF	TRAV8-6.TRAJ22.TRAC_TGTGCTGTTCTTTTACTTTCTGGTTCTGCAAGGCAACTGACCTTT_TRBV30.TRBJ2-3..TRBC2_TGTGCCTGGGGGACTCCCGGCACAGATACGCAGTATTTT	1	Single (0 < X <= 1)	No	3.62644	39.3447	1	C6	C1	0.133016	0.181453	0.20139	0.38294	-0.0187736	-0.204452	-0.125033	0.633421	0.0571733	-0.0102528	-0.176877	-0.150457	G1
ATAGACCCAAGACGTG-1	10xMLR	45725	6518	ATAGACCCAAGACGTG-1	TRAV9-2.TRAJ29.TRAC_TRBV7-2.TRBJ1-4..TRBC1	TGTGCTTCGACTTCAGGAAACACACCTCTTGTCTTT_TGTGCCAGCAGCCCAGGGACGAAGGAAAAACTGTTTTTT	CASTSGNTPLVF_CASSPGTKEKLFF	TRAV9-2.TRAJ29.TRAC_TGTGCTTCGACTTCAGGAAACACACCTCTTGTCTTT_TRBV7-2.TRBJ1-4..TRBC1_TGTGCCAGCAGCCCAGGGACGAAGGAAAAACTGTTTTTT	2	Small (1 < X <= 3)	Yes	4.81575	21.5156	4	C5	C4	0.153101	0.191404	-0.0484693	-0.0087061	0.00313594	-0.227912	-0.0595721	0.0788518	-0.0709385	-0.0279067	-0.124718	-0.204252	G1
ATAGACCCACTTAACG-1	10xMLR	24357	4903	ATAGACCCACTTAACG-1	TRAV12-3.TRAJ49.TRAC_TRBV3-1.TRBJ1-2..TRBC1	TGTGCAATGACCCTCACCGGTAACCAGTTCTATTTT_TGTGCCAGCAGCCAAGGGTACGCTGGCTACACCTTC	CAMTLTGNQFYF_CASSQGYAGYTF	TRAV12-3.TRAJ49.TRAC_TGTGCAATGACCCTCACCGGTAACCAGTTCTATTTT_TRBV3-1.TRBJ1-2..TRBC1_TGTGCCAGCAGCCAAGGGTACGCTGGCTACACCTTC	5	Medium (3 < X <= 10)	Yes	4.14665	18.7256	3	C1	C3	0.182262	0.255745	-0.0990535	0.0201792	0.207614	-0.102328	0.172176	0.537893	0.117725	0.0849557	-0.086795	-0.203042	G1
ATCACGAAGATGCGAC-1	10xMLR	33942	5684	ATCACGAAGATGCGAC-1	TRAV41.TRAJ50.TRAC_TRBV2.TRBJ2-5..TRBC2	TGTGCTGTCCAGAAAACCTCCTACGACAAGGTGATATTT_TGTGCCACCTCGACTAGTGGGGAGACCCAGTACTTC	CAVQKTSYDKVIF_CATSTSGETQYF	TRAV41.TRAJ50.TRAC_TGTGCTGTCCAGAAAACCTCCTACGACAAGGTGATATTT_TRBV2.TRBJ2-5..TRBC2_TGTGCCACCTCGACTAGTGGGGAGACCCAGTACTTC	1	Single (0 < X <= 1)	No	2.70167	22.3204	4	C5	C4	0.180134	0.192758	-0.15659	-0.104217	0.132753	-0.237368	0.0462027	0.0724509	-0.00986252	0.0871463	0.163587	-0.220953	S
ATCACGAAGTCGCCGT-1	10xMLR	9143	2746	ATCACGAAGTCGCCGT-1	TRAV12-1.TRAJ6.TRAC_TRBV9.TRBJ1-5..TRBC1	TGTGTGGTGAACCCCACAGGAGGAAGCTACATACCTACATTT_TGTGCCAGCAGCGTAGACGGAATAAATCAGCCCCAGCATTTT	CVVNPTGGSYIPTF_CASSVDGINQPQHF	TRAV12-1.TRAJ6.TRAC_TGTGTGGTGAACCCCACAGGAGGAAGCTACATACCTACATTT_TRBV9.TRBJ1-5..TRBC1_TGTGCCAGCAGCGTAGACGGAATAAATCAGCCCCAGCATTTT	1	Single (0 < X <= 1)	No	3.95931	28.6339	0	C4	C0	0.129789	0.187803	0.101573	0.138121	0.00123763	-0.0524201	-0.105006	0.5056	0.00142886	-0.0538667	-0.281945	-0.153722	G1
ATCACGACAATGGTCT-1	10xMLR	53238	6940	ATCACGACAATGGTCT-1	TRAV14/DV4.TRAJ16.TRAC_TRBV5-1.TRBJ2-7..TRBC2	TGTGCAATGAGAGAGGGCGAGGGCCAGAAGCTGCTCTTT_TGCGCCAGCAGCTTTAGCGGGGGGACGTACGAGCAGTACTTC	CAMREGEGQKLLF_CASSFSGGTYEQYF	TRAV14/DV4.TRAJ16.TRAC_TGTGCAATGAGAGAGGGCGAGGGCCAGAAGCTGCTCTTT_TRBV5-1.TRBJ2-7..TRBC2_TGCGCCAGCAGCTTTAGCGGGGGGACGTACGAGCAGTACTTC	4	Medium (3 < X <= 10)	Yes	2.25779	15.8533	3	C1	C3	0.19134	0.231144	-0.0605587	-0.0356361	0.251364	0.104355	0.426973	0.0578807	0.102253	0.861639	0.304158	0.37479	G2M
ATCACGAGTACCGGCT-1	10xMLR	13389	3606	ATCACGAGTACCGGCT-1	TRAV41.TRAJ50.TRAC_TRBV2.TRBJ1-2.TRBD1.TRBC1	TGTGCTGTCTCGAAGGCCTCCTACGACAAGGTGATATTT_TGTGCCAGCATACGGACAGGGGGCGGCTACACCTTC	CAVSKASYDKVIF_CASIRTGGGYTF	TRAV41.TRAJ50.TRAC_TGTGCTGTCTCGAAGGCCTCCTACGACAAGGTGATATTT_TRBV2.TRBJ1-2.TRBD1.TRBC1_TGTGCCAGCATACGGACAGGGGGCGGCTACACCTTC	1	Single (0 < X <= 1)	No	1.80745	25.5882	0	C4	C0	0.142473	0.233344	0.173116	0.226665	-0.0491391	-0.202906	-0.13312	0.530038	-0.104213	-0.116098	-0.28235	-0.286492	G1
ATCACGAGTCTGCCAG-1	10xMLR	112068	8401	ATCACGAGTCTGCCAG-1	TRAV13-2.TRAJ54.TRAC_TRBV4-1.TRBJ1-3..TRBC1	TGTGCAGAGACGGTAGCTCAGGGAGCCCAGAAGCTGGTATTT_TGCGCCAGCAGCCAAGACCCAGGGCCTGGAAACACCATATATTTT	CAETVAQGAQKLVF_CASSQDPGPGNTIYF	TRAV13-2.TRAJ54.TRAC_TGTGCAGAGACGGTAGCTCAGGGAGCCCAGAAGCTGGTATTT_TRBV4-1.TRBJ1-3..TRBC1_TGCGCCAGCAGCCAAGACCCAGGGCCTGGAAACACCATATATTTT	73	Hyperexpanded (30 < X)	Yes	3.10883	18.6708	3	C1	C3	0.199637	0.200676	-0.134033	-0.0311878	0.193614	-0.0236223	0.360827	-0.0159544	-0.0562899	0.803794	0.220774	0.39066	G2M
ATCACGATCAACCATG-1	10xMLR	6184	1925	ATCACGATCAACCATG-1	TRAV12-2.TRAJ44.TRAC_TRBV3-1.TRBJ1-6..TRBC1	TGTGCCGGCCTAAATACCGGCACTGCCAGTAAACTCACCTTT_TGTGCCAGCAGCCAAGATTGGAGAGGGACAGCGAATAATTCACCCCTCCACTTT	CAGLNTGTASKLTF_CASSQDWRGTANNSPLHF	TRAV12-2.TRAJ44.TRAC_TGTGCCGGCCTAAATACCGGCACTGCCAGTAAACTCACCTTT_TRBV3-1.TRBJ1-6..TRBC1_TGTGCCAGCAGCCAAGATTGGAGAGGGACAGCGAATAATTCACCCCTCCACTTT	1	Single (0 < X <= 1)	No	2.82988	42.4806	1	C6	C1	0.119443	0.145747	-0.0592493	-0.102291	-0.0813544	-0.0954706	-0.108016	0.137652	-0.0212426	0.0140092	-0.160565	-0.129285	G1
ATCACGATCGTAGATC-1	10xMLR	8155	2608	ATCACGATCGTAGATC-1	TRAV2.TRAJ39.TRAC_TRBV5-6.TRBJ1-1..TRBC1	TGTGCTGTGGAGGAGTATAATGCAGGCAACATGCTCACCTTT_TGTGCCAGCAGCTTGGTGGGCGGGCAGATGAACACTGAAGCTTTCTTT	CAVEEYNAGNMLTF_CASSLVGGQMNTEAFF	TRAV2.TRAJ39.TRAC_TGTGCTGTGGAGGAGTATAATGCAGGCAACATGCTCACCTTT_TRBV5-6.TRBJ1-1..TRBC1_TGTGCCAGCAGCTTGGTGGGCGGGCAGATGAACACTGAAGCTTTCTTT	1	Single (0 < X <= 1)	No	2.52606	31.7474	0	C4	C0	0.123015	0.210964	0.0762145	0.267618	-0.0605129	-0.254794	-0.122582	0.297094	-0.0526389	-0.068476	-0.243271	-0.222673	G1
ATCATCTAGACTACAA-1	10xMLR	5795	2133	ATCATCTAGACTACAA-1	TRAV30.TRAJ29.TRAC_TRBV29-1.TRBJ2-7..TRBC2	TGTGGCACAGAGTTTAGCTCAGGAAACACACCTCTTGTCTTT_TGCAGCGTTGAAGACGGCTCCAGGGGGTACTACGAGCAGTACTTC	CGTEFSSGNTPLVF_CSVEDGSRGYYEQYF	TRAV30.TRAJ29.TRAC_TGTGGCACAGAGTTTAGCTCAGGAAACACACCTCTTGTCTTT_TRBV29-1.TRBJ2-7..TRBC2_TGCAGCGTTGAAGACGGCTCCAGGGGGTACTACGAGCAGTACTTC	8	Medium (3 < X <= 10)	Yes	4.4176	25.3494	6	C2	C6	0.110127	0.156863	-0.0957978	-0.066758	0.047282	-0.168508	-0.150359	-0.0114694	-0.00124841	-0.0622855	-0.279139	-0.217296	G1
ATCATCTAGCCTTGAT-1	10xMLR	19577	4223	ATCATCTAGCCTTGAT-1	TRAV38-1.TRAJ31.TRAC_TRBV20-1.TRBJ1-1.TRBD1.TRBC1	TGTGCTTTAACGCTCTGGAATAACAATGCCAGACTCATGTTT_TGCAGTGCTAGGTCCGGGACAGGGAGAGTCGAAGCTTTCTTT	CALTLWNNNARLMF_CSARSGTGRVEAFF	TRAV38-1.TRAJ31.TRAC_TGTGCTTTAACGCTCTGGAATAACAATGCCAGACTCATGTTT_TRBV20-1.TRBJ1-1.TRBD1.TRBC1_TGCAGTGCTAGGTCCGGGACAGGGAGAGTCGAAGCTTTCTTT	1	Single (0 < X <= 1)	No	7.86127	27.0879	4	C5	C4	0.121812	0.195766	-0.00639751	0.00969084	-0.0282666	-0.0809149	-0.0961701	0.119736	-0.0332418	-0.123477	-0.264689	-0.164193	G1
ATCATCTTCTAGCACA-1	10xMLR	103254	8530	NA	NA	NA	NA	NA	NA	No TCR information	NA	2.74372	14.9408	2	C3	C2	0.210685	0.206042	-0.169958	0.143086	0.176888	-0.0309825	0.226964	-0.0146414	0.0181532	0.734614	0.332956	0.201358	S
ATCATGGCATAGGATA-1	10xMLR	25684	5161	ATCATGGCATAGGATA-1	TRAV12-2.TRAJ37.TRAC_TRBV10-3.TRBJ1-1..TRBC1	TGTGCCGTGAGGGGGTCTAGCAACACAGGCAAACTAATCTTT_TGTGCCATCAGTTCTGAGGGGGGGGAAGCTTTCTTT	CAVRGSSNTGKLIF_CAISSEGGEAFF	TRAV12-2.TRAJ37.TRAC_TGTGCCGTGAGGGGGTCTAGCAACACAGGCAAACTAATCTTT_TRBV10-3.TRBJ1-1..TRBC1_TGTGCCATCAGTTCTGAGGGGGGGGAAGCTTTCTTT	2	Small (1 < X <= 3)	Yes	5.28734	20.943	4	C5	C4	0.164754	0.218444	0.069729	0.00161245	-0.0362073	-0.093073	-0.0348509	0.222163	0.00252136	0.167426	-0.188415	-0.000758472	G1
ATCATGGGTCTTGTCC-1	10xMLR	648	512	NA	NA	NA	NA	NA	NA	No TCR information	NA	10.8025	2.62346	7	C9	C7	0.0585024	0.0801771	0.434138	0.235932	-0.0466344	-0.161519	-0.000823138	0.221843	-0.0127325	-0.0864681	-0.154765	-0.0554127	G1
ATCATGGTCGCAAGCC-1	10xMLR	55315	7168	ATCATGGTCGCAAGCC-1	TRAV13-1.TRAJ57.TRAC_TRBV4-1.TRBJ1-3..TRBC1	TGTGCAGCAAGTTTAACTCAGGGCGGATCTGAAAAGCTGGTCTTT_TGCGCCAGCAGCCAAGATCCAGGAATTGGAAACACCATATATTTT	CAASLTQGGSEKLVF_CASSQDPGIGNTIYF	TRAV13-1.TRAJ57.TRAC_TGTGCAGCAAGTTTAACTCAGGGCGGATCTGAAAAGCTGGTCTTT_TRBV4-1.TRBJ1-3..TRBC1_TGCGCCAGCAGCCAAGATCCAGGAATTGGAAACACCATATATTTT	6	Medium (3 < X <= 10)	Yes	1.39384	19.0527	3	C1	C3	0.204702	0.205996	-0.234793	-0.0505059	0.212502	-0.0447542	0.327984	-0.0796869	0.0367427	0.610899	0.136604	0.349194	G2M
ATCCACCAGGTGCACA-1	10xMLR	61940	7376	ATCCACCAGGTGCACA-1	TRAV26-1.TRAJ23.TRAC_TRBV6-1.TRBJ2-7..TRBC2	TGCATCGTCAAGGGTAACCAGGGAGGAAAGCTTATCTTC_TGTGCCAGCGGGGGACAAGCCGACGAGCAGTACTTC	CIVKGNQGGKLIF_CASGGQADEQYF	TRAV26-1.TRAJ23.TRAC_TGCATCGTCAAGGGTAACCAGGGAGGAAAGCTTATCTTC_TRBV6-1.TRBJ2-7..TRBC2_TGTGCCAGCGGGGGACAAGCCGACGAGCAGTACTTC	1	Single (0 < X <= 1)	No	2.88344	12.8673	2	C3	C2	0.206328	0.233359	-0.0116634	0.232209	0.177412	0.0973788	0.301497	0.220594	-0.036074	1.10327	0.143388	0.717377	G2M
ATCCACCGTGCGGTAA-1	10xMLR	5618	2328	ATCCACCGTGCGGTAA-1	TRAV9-2.TRAJ9.TRAC_TRBV6-2.TRBJ2-6.TRBD1.TRBC2	TGTGCTCTCCTAAATACTGGAGGCTTCAAAACTATCTTT_TGTGCCAGCAGTTACCTTTCAGGGGGCCGGGGGGCCAACGTCCTGACTTTC	CALLNTGGFKTIF_CASSYLSGGRGANVLTF	TRAV9-2.TRAJ9.TRAC_TGTGCTCTCCTAAATACTGGAGGCTTCAAAACTATCTTT_TRBV6-2.TRBJ2-6.TRBD1.TRBC2_TGTGCCAGCAGTTACCTTTCAGGGGGCCGGGGGGCCAACGTCCTGACTTTC	1	Single (0 < X <= 1)	No	3.06159	20.2385	5	C7	C5	0.13577	0.242098	0.0394596	0.0388132	0.0895107	-0.191822	0.0865897	0.277965	0.111741	-0.0743884	-0.276097	-0.180178	G1
ATCCACCTCCCAAGTA-1	10xMLR	19726	4512	ATCCACCTCCCAAGTA-1	TRAV23/DV6.TRAJ18.TRAC_TRBV5-5.TRBJ2-7..TRBC2	TGTGCAGCAAGGAGGGAGGGCAGAGGCTCAACCCTGGGGAGGCTATACTTT_TGTGCCAGCAGCTTTATCGGAGGGGAGCAGTACTTC	CAARREGRGSTLGRLYF_CASSFIGGEQYF	TRAV23/DV6.TRAJ18.TRAC_TGTGCAGCAAGGAGGGAGGGCAGAGGCTCAACCCTGGGGAGGCTATACTTT_TRBV5-5.TRBJ2-7..TRBC2_TGTGCCAGCAGCTTTATCGGAGGGGAGCAGTACTTC	1	Single (0 < X <= 1)	No	5.80959	24.0951	4	C5	C4	0.177709	0.193256	-0.00213203	-0.104849	0.0445545	0.0701474	0.103408	0.106992	-0.0292911	0.271491	0.49075	-0.0731794	S
ATCCGAAAGTACGCCC-1	10xMLR	9650	2887	ATCCGAAAGTACGCCC-1	TRAV36/DV7.TRAJ21.TRAC_TRBV19.TRBJ1-6..TRBC1	TGTGCTGGCAACTTCAACAAATTTTACTTT_TGTGCCAGTCAACCAATAGGCGATTCACCCCTCCACTTT	CAGNFNKFYF_CASQPIGDSPLHF	TRAV36/DV7.TRAJ21.TRAC_TGTGCTGGCAACTTCAACAAATTTTACTTT_TRBV19.TRBJ1-6..TRBC1_TGTGCCAGTCAACCAATAGGCGATTCACCCCTCCACTTT	1	Single (0 < X <= 1)	No	3.85492	27.7927	0	C4	C0	0.137304	0.18809	0.0537553	0.274613	-0.0111508	-0.159484	-0.0581962	0.517671	-0.0353955	-0.080726	-0.216464	-0.252823	G1
ATCCGAAGTAGCGATG-1	10xMLR	6898	2510	ATCCGAAGTAGCGATG-1	TRAV30.TRAJ36.TRAC_TRBV19.TRBJ1-1..TRBC1	TGCGGCACAGTGGACCCCTATGGGGCAAACAACCTCTTCTTT_TGTGCCAGTACCTTCGGGTCGAGAAACACTGAAGCTTTCTTT	CGTVDPYGANNLFF_CASTFGSRNTEAFF	TRAV30.TRAJ36.TRAC_TGCGGCACAGTGGACCCCTATGGGGCAAACAACCTCTTCTTT_TRBV19.TRBJ1-1..TRBC1_TGTGCCAGTACCTTCGGGTCGAGAAACACTGAAGCTTTCTTT	8	Medium (3 < X <= 10)	Yes	4.91447	19.9333	6	C2	C6	0.153425	0.22024	0.0281001	-0.0487506	0.13533	-0.258297	-0.0882258	0.10003	0.0352633	-0.0963606	-0.228884	-0.224626	G1
ATCCGAATCGCGATCG-1	10xMLR	3133	1325	ATCCGAATCGCGATCG-1	TRAV17.TRAJ23.TRAC_TRBV5-4.TRBJ2-5..TRBC2	TGTGCTACGGAAACCTATAACCAGGGAGGAAAGCTTATCTTC_TGTGCCAGCAGCTTGGTGCTACAAGAGACCCAGTACTTC	CATETYNQGGKLIF_CASSLVLQETQYF	TRAV17.TRAJ23.TRAC_TGTGCTACGGAAACCTATAACCAGGGAGGAAAGCTTATCTTC_TRBV5-4.TRBJ2-5..TRBC2_TGTGCCAGCAGCTTGGTGCTACAAGAGACCCAGTACTTC	2	Small (1 < X <= 3)	Yes	4.59623	32.1098	5	C7	C5	0.1289	0.120173	0.117716	0.170645	-0.00650119	0.0463927	-0.168463	0.30218	0.0260158	-0.161718	-0.151815	-0.117504	G1
ATCCGAATCGCGGATC-1	10xMLR	26583	4983	ATCCGAATCGCGGATC-1	TRAV29/DV5.TRAJ54.TRAC_TRBV3-1.TRBJ1-1.TRBD1.TRBC1	TGTGCAGCAAGCGAACGGGGAGCCCAGAAGCTGGTATTT_TGTGCCAGCAGCCAAGGGACAGGGTTCAGTAAAGCTTTCTTT	CAASERGAQKLVF_CASSQGTGFSKAFF	TRAV29/DV5.TRAJ54.TRAC_TGTGCAGCAAGCGAACGGGGAGCCCAGAAGCTGGTATTT_TRBV3-1.TRBJ1-1.TRBD1.TRBC1_TGTGCCAGCAGCCAAGGGACAGGGTTCAGTAAAGCTTTCTTT	1	Single (0 < X <= 1)	No	3.34048	20.4416	4	C5	C4	0.158357	0.225384	0.135207	0.204193	-0.00196663	0.0254483	0.00400832	0.327122	0.0194089	0.155128	-0.219281	-0.0191298	G1
ATCGAGTAGTTAGGTA-1	10xMLR	72334	7688	ATCGAGTAGTTAGGTA-1	TRAV29/DV5.TRAJ22.TRAC_TRBV4-3.TRBJ2-5..TRBC2	TGTGCAGCAAGGGGGGCGAATGTTGGTTCTGCAAGGCAACTGACCTTT_TGCGCCAGCAGTTTAGCGGGGGGAGAGACCCAGTACTTC	CAARGANVGSARQLTF_CASSLAGGETQYF	TRAV29/DV5.TRAJ22.TRAC_TGTGCAGCAAGGGGGGCGAATGTTGGTTCTGCAAGGCAACTGACCTTT_TRBV4-3.TRBJ2-5..TRBC2_TGCGCCAGCAGTTTAGCGGGGGGAGAGACCCAGTACTTC	1	Single (0 < X <= 1)	No	3.94973	16.7363	2	C3	C2	0.191885	0.185694	-0.146969	-0.120423	0.140274	0.0744511	0.207333	0.0701233	-0.045506	1.03467	0.024289	0.669373	G2M
ATCGAGTGTTTCCACC-1	10xMLR	3944	1593	ATCGAGTGTTTCCACC-1	TRAV36/DV7.TRAJ52.TRAC_TRBV15.TRBJ1-2.TRBD1.TRBC1	TGTGCTGTACTTAATGCTGGTGGTACTAGCTATGGAAAGCTGACATTT_TGTGCCACCAGCAGAGACCGGGGGCGACGATATGGCTACACCTTC	CAVLNAGGTSYGKLTF_CATSRDRGRRYGYTF	TRAV36/DV7.TRAJ52.TRAC_TGTGCTGTACTTAATGCTGGTGGTACTAGCTATGGAAAGCTGACATTT_TRBV15.TRBJ1-2.TRBD1.TRBC1_TGTGCCACCAGCAGAGACCGGGGGCGACGATATGGCTACACCTTC	1	Single (0 < X <= 1)	No	1.77485	33.4686	1	C6	C1	0.13774	0.121267	0.074876	-0.010424	-0.0666246	-0.293387	-0.0428391	0.398403	-0.0952305	-0.101175	-0.0069089	-0.176859	G1
ATCTACTAGTTAAGTG-1	10xMLR	5482	1817	ATCTACTAGTTAAGTG-1	TRAV13-2.TRAJ15.TRAC_TRBV28.TRBJ1-3..TRBC1	TGTGCAGAGAAGCAAGACCAGGCAGGAACTGCTCTGATCTTT_TGTGCCAGCAGTCCTGGGACTGGGCCAAGTGGAAACACCATATATTTT	CAEKQDQAGTALIF_CASSPGTGPSGNTIYF	TRAV13-2.TRAJ15.TRAC_TGTGCAGAGAAGCAAGACCAGGCAGGAACTGCTCTGATCTTT_TRBV28.TRBJ1-3..TRBC1_TGTGCCAGCAGTCCTGGGACTGGGCCAAGTGGAAACACCATATATTTT	1	Single (0 < X <= 1)	No	3.46589	39.7848	1	C6	C1	0.0997675	0.13402	0.282384	0.250245	-0.0617318	-0.17567	-0.178104	0.555652	-0.0387744	0.00808548	-0.140454	-0.218715	G1
ATCTACTCACAGCGTC-1	10xMLR	6274	2372	ATCTACTCACAGCGTC-1	TRAV17.TRAJ15.TRAC_TRBV6-2.TRBJ2-1..TRBC2	TGTGCTACGATTGGCCAGGCAGGAACTGCTCTGATCTTT_TGTGCCAGCAGACGAACAGGGGTTGGGAATGAGCAGTTCTTC	CATIGQAGTALIF_CASRRTGVGNEQFF	TRAV17.TRAJ15.TRAC_TGTGCTACGATTGGCCAGGCAGGAACTGCTCTGATCTTT_TRBV6-2.TRBJ2-1..TRBC2_TGTGCCAGCAGACGAACAGGGGTTGGGAATGAGCAGTTCTTC	1	Single (0 < X <= 1)	No	2.32706	26.1556	0	C4	C0	0.109155	0.18807	0.141474	0.260751	-0.0106995	-0.109181	-0.113396	0.307865	-0.043411	-0.0995764	-0.272763	-0.199257	G1
ATCTGCCAGCTCCCAG-1	10xMLR	8359	2480	NA	NA	NA	NA	NA	NA	No TCR information	NA	2.99079	32.9705	8	C8	C8	0.140362	0.149409	0.127105	0.141607	0.0138286	-0.0529326	-0.01624	0.268363	-0.0537744	-0.0424898	0.0217389	-0.184632	S
ATCTGCCGTGAAATCA-1	10xMLR	4941	1743	ATCTGCCGTGAAATCA-1	TRAV29/DV5.TRAJ33.TRAC_TRBV29-1.TRBJ2-2..TRBC2	TGTGCAGCAAGTAGAAGCAACTATCAGTTAATCTGG_TGCAGCGTTTCGAACCCGACCCTGACCGGGGAGCTGTTTTTT	CAASRSNYQLIW_CSVSNPTLTGELFF	TRAV29/DV5.TRAJ33.TRAC_TGTGCAGCAAGTAGAAGCAACTATCAGTTAATCTGG_TRBV29-1.TRBJ2-2..TRBC2_TGCAGCGTTTCGAACCCGACCCTGACCGGGGAGCTGTTTTTT	1	Single (0 < X <= 1)	No	3.62275	34.0417	0	C4	C0	0.110115	0.143871	0.119042	0.0931123	0.0194008	0.108825	-0.0394274	0.413295	0.0978537	-0.0442254	-0.230633	-0.169371	G1
ATCTGCCTCCCGGATG-1	10xMLR	32653	5900	ATCTGCCTCCCGGATG-1	TRAV29/DV5.TRAJ40.TRAC_TRBV30.TRBJ2-2.TRBD1.TRBC2	TGTGCAGCAACTCTCGGAGCCTACAAATACATCTTT_TGTGCCTGCCAATTATTAGACAGGGACAGGGAGACCGGGGAGCTGTTTTTT	CAATLGAYKYIF_CACQLLDRDRETGELFF	TRAV29/DV5.TRAJ40.TRAC_TGTGCAGCAACTCTCGGAGCCTACAAATACATCTTT_TRBV30.TRBJ2-2.TRBD1.TRBC2_TGTGCCTGCCAATTATTAGACAGGGACAGGGAGACCGGGGAGCTGTTTTTT	1	Single (0 < X <= 1)	No	4.17113	23.7191	4	C5	C4	0.189051	0.219853	0.0224168	-0.0459917	0.0406284	-0.00563094	0.200593	0.165258	-0.0332897	0.520147	0.424236	0.0764737	S
ATGAGGGAGTACGCGA-1	10xMLR	93672	8329	ATGAGGGAGTACGCGA-1	TRAV12-2.TRAJ29.TRAC_NA	TGTGCCGTGCCTCCTGGGCGTTCAGGAAACACACCTCTTGTCTTT_TGTGCTCAGAAGGGCAGGAGAGCACTTACTTTT	CAVPPGRSGNTPLVF_CAQKGRRALTF	TRAV12-2.TRAJ29.TRAC_TGTGCCGTGCCTCCTGGGCGTTCAGGAAACACACCTCTTGTCTTT_NA_TGTGCTCAGAAGGGCAGGAGAGCACTTACTTTT	1	Single (0 < X <= 1)	No	3.92753	19.1146	2	C3	C2	0.198194	0.171924	-0.0925293	-0.113294	0.0869371	-0.267475	0.134937	-0.209262	-0.111259	0.556854	0.162274	0.228931	G2M
ATGAGGGCAATAAGCA-1	10xMLR	5064	1419	ATGAGGGCAATAAGCA-1	TRAV8-6.TRAJ48.TRAC_TRBV5-4.TRBJ1-6..TRBC1	TGTGCTGTGAGCCTCCAATCTAACTTTGGAAATGAGAAATTAACCTTT_TGTGCCAGCAGCTTCCAGGGTGGTGATTCACCCCTCCACTTT	CAVSLQSNFGNEKLTF_CASSFQGGDSPLHF	TRAV8-6.TRAJ48.TRAC_TGTGCTGTGAGCCTCCAATCTAACTTTGGAAATGAGAAATTAACCTTT_TRBV5-4.TRBJ1-6..TRBC1_TGTGCCAGCAGCTTCCAGGGTGGTGATTCACCCCTCCACTTT	2	Small (1 < X <= 3)	Yes	5.64771	0.829384	4	C5	C4	0.132548	0.283614	0.204215	0.183739	0.258568	0.472916	0.223927	0.779815	0.321886	0.113162	-0.180801	0.0296161	G2M
ATGAGGGCAGTAACGG-1	10xMLR	10789	2960	ATGAGGGCAGTAACGG-1	TRAV23/DV6.TRAJ49.TRAC_TRBV5-1.TRBJ1-1.TRBD1.TRBC1	TGTGCAGCAAGCATTCGTAACCAGTTCTATTTT_TGCGCCAGCAGCTTGAGAGGTACAGGGAGACAGTCCGGCACTGAAGCTTTCTTT	CAASIRNQFYF_CASSLRGTGRQSGTEAFF	TRAV23/DV6.TRAJ49.TRAC_TGTGCAGCAAGCATTCGTAACCAGTTCTATTTT_TRBV5-1.TRBJ1-1.TRBD1.TRBC1_TGCGCCAGCAGCTTGAGAGGTACAGGGAGACAGTCCGGCACTGAAGCTTTCTTT	1	Single (0 < X <= 1)	No	3.45722	34.0995	0	C4	C0	0.134937	0.173659	0.325849	0.288	-0.0548638	-0.149948	-0.14032	0.358402	-0.0238147	-0.0898418	-0.236016	-0.233021	G1
ATGAGGGGTAACGACG-1	10xMLR	4640	2169	ATGAGGGGTAACGACG-1	TRAV29/DV5.TRAJ23.TRAC_TRBV12-3.TRBJ2-6.TRBD1.TRBC2	TGTGCAGCAAGCCATTATAACCAGGGAGGAAAGCTTATCTTC_TGTGCCAGCAGTTTATCAGGGGCTGGGGCCAACGTCCTGACTTTC	CAASHYNQGGKLIF_CASSLSGAGANVLTF	TRAV29/DV5.TRAJ23.TRAC_TGTGCAGCAAGCCATTATAACCAGGGAGGAAAGCTTATCTTC_TRBV12-3.TRBJ2-6.TRBD1.TRBC2_TGTGCCAGCAGTTTATCAGGGGCTGGGGCCAACGTCCTGACTTTC	1	Single (0 < X <= 1)	No	2.67241	19.9784	5	C7	C5	0.163027	0.167133	0.100688	0.0727704	-0.0100885	-0.0437475	0.0726346	0.168231	-0.0596701	-0.00855472	-0.165654	-0.129458	G1
ATGAGGGGTCGCGTGT-1	10xMLR	4673	1801	NA	NA	NA	NA	NA	NA	No TCR information	NA	2.05435	33.0195	0	C4	C0	0.121915	0.193402	0.141882	0.132126	-0.0280725	-0.18597	-0.0443516	0.2129	0.07708	-0.0744643	-0.26824	-0.219589	G1
ATGAGGGTCGTTGACA-1	10xMLR	2269	943	ATGAGGGTCGTTGACA-1	NA_TRBV5-4.TRBJ2-3..TRBC2	NA_TGTGCCAGCAGCTTGGAGGGTAGCGGGGGCACAGATACGCAGTATTTT	NA_CASSLEGSGGTDTQYF	NA_NA_TRBV5-4.TRBJ2-3..TRBC2_TGTGCCAGCAGCTTGGAGGGTAGCGGGGGCACAGATACGCAGTATTTT	1	Single (0 < X <= 1)	No	2.82063	40.7669	1	C6	C1	0.127589	0.106145	-0.0151324	-0.068788	-0.0617753	-0.229366	-0.137419	0.0462652	-0.0243688	-0.0785566	-0.138584	-0.155766	G1
ATGCGATCAAGCGCTC-1	10xMLR	12135	3245	ATGCGATCAAGCGCTC-1	TRAV4.TRAJ42.TRAC_TRBV6-1.TRBJ2-1..TRBC2	TGCCTCGTGGGTGACAGTTATGGAGGAAGCCAAGGAAATCTCATCTTT_TGTGCCAGCAGTGCCCGCCGACGCGGACGCTGGACTGAGCAGTTCTTC	CLVGDSYGGSQGNLIF_CASSARRRGRWTEQFF	TRAV4.TRAJ42.TRAC_TGCCTCGTGGGTGACAGTTATGGAGGAAGCCAAGGAAATCTCATCTTT_TRBV6-1.TRBJ2-1..TRBC2_TGTGCCAGCAGTGCCCGCCGACGCGGACGCTGGACTGAGCAGTTCTTC	1	Single (0 < X <= 1)	No	3.35393	31.2402	0	C4	C0	0.165873	0.182306	0.177111	0.365172	0.00433234	-0.226321	-0.0979848	0.45638	-0.0552567	-0.0836268	-0.264865	-0.163337	G1
ATGCGATCACATGTGT-1	10xMLR	8173	2734	ATGCGATCACATGTGT-1	TRAV21.TRAJ8.TRAC_TRBV12-4.TRBJ1-1..TRBC1	TGTGCTGTGATCCCCTCGGTCGGCTTTCAGAAACTTGTATTT_TGTGCCAGCAGTTACAGCTTAGGGGGCACTGAAGCTTTCTTT	CAVIPSVGFQKLVF_CASSYSLGGTEAFF	TRAV21.TRAJ8.TRAC_TGTGCTGTGATCCCCTCGGTCGGCTTTCAGAAACTTGTATTT_TRBV12-4.TRBJ1-1..TRBC1_TGTGCCAGCAGTTACAGCTTAGGGGGCACTGAAGCTTTCTTT	1	Single (0 < X <= 1)	No	3.68286	25.1193	8	C8	C8	0.161959	0.190601	0.032624	0.108399	0.0544365	-0.104323	-0.0709021	0.297166	0.000725288	-0.0374104	-0.258167	-0.265765	G1
ATGCGATCAGTCAGAG-1	10xMLR	15188	3838	ATGCGATCAGTCAGAG-1	TRAV8-2.TRAJ27.TRAC_TRBV5-1.TRBJ2-1..TRBC2	TGTGTTGTGACTTCAAACACCAATGCAGGCAAATCAACCTTT_TGCGCCAGCAGCGAGAGCGGGGACACCTACAATGAGCAGTTCTTC	CVVTSNTNAGKSTF_CASSESGDTYNEQFF	TRAV8-2.TRAJ27.TRAC_TGTGTTGTGACTTCAAACACCAATGCAGGCAAATCAACCTTT_TRBV5-1.TRBJ2-1..TRBC2_TGCGCCAGCAGCGAGAGCGGGGACACCTACAATGAGCAGTTCTTC	1	Single (0 < X <= 1)	No	3.39742	22.1096	0	C4	C0	0.162217	0.188261	0.129383	0.0258093	0.00047267	-0.0556335	-0.116007	0.364537	-0.0822166	-0.116455	-0.277394	-0.223025	G1
ATGGGAGGTACCAGTT-1	10xMLR	5727	2147	ATGGGAGGTACCAGTT-1	TRAV16.TRAJ23.TRAC_TRBV12-4.TRBJ1-2..TRBC1	TGTGCTCTAAGTGGGGTTAAAACGGGCCAGGGAGGAAAGCTTATCTTC_TGTGCCAGCAGTTTTACCGGGACTCTCCTTTTGAATGGCTACACCTTC	CALSGVKTGQGGKLIF_CASSFTGTLLLNGYTF	TRAV16.TRAJ23.TRAC_TGTGCTCTAAGTGGGGTTAAAACGGGCCAGGGAGGAAAGCTTATCTTC_TRBV12-4.TRBJ1-2..TRBC1_TGTGCCAGCAGTTTTACCGGGACTCTCCTTTTGAATGGCTACACCTTC	4	Medium (3 < X <= 10)	Yes	4.38275	26.6283	6	C2	C6	0.131475	0.189569	-0.0180467	0.189939	0.0233835	-0.107959	0.0195563	0.248729	0.0168615	-0.139022	-0.169699	-0.199215	G1
ATGGGAGTCCACGACG-1	10xMLR	8358	2564	ATGGGAGTCCACGACG-1	TRAV17.TRAJ34.TRAC_TRBV4-1.TRBJ1-1.TRBD1.TRBC1	TGTGCTGCGTCGACCGTCCAGTTCACCGACAAGCTCATCTTT_TGCGCCAGCAGCCAAGAGGGGACAGGGCTTCACACTGAAGCTTTCTTT	CAASTVQFTDKLIF_CASSQEGTGLHTEAFF	TRAV17.TRAJ34.TRAC_TGTGCTGCGTCGACCGTCCAGTTCACCGACAAGCTCATCTTT_TRBV4-1.TRBJ1-1.TRBD1.TRBC1_TGCGCCAGCAGCCAAGAGGGGACAGGGCTTCACACTGAAGCTTTCTTT	1	Single (0 < X <= 1)	No	4.86959	33.8358	0	C4	C0	0.112288	0.139693	-0.0380602	0.103514	0.0386344	-0.332448	-0.0911169	0.0995181	-0.0781677	-0.0194631	-0.105686	-0.212447	G1
ATGGGAGTCGGTCTAA-1	10xMLR	5569	1790	ATGGGAGTCGGTCTAA-1	TRAV17.TRAJ42.TRAC_TRBV30.TRBJ1-4..TRBC1	TGTGCTACGGACGATGAGTATGGAGGAAGCCAAGGAAATCTCATCTTT_TGTGCCTGGAGCGGGACAGCCCTCATTGCTAATGAAAAACTGTTTTTT	CATDDEYGGSQGNLIF_CAWSGTALIANEKLFF	TRAV17.TRAJ42.TRAC_TGTGCTACGGACGATGAGTATGGAGGAAGCCAAGGAAATCTCATCTTT_TRBV30.TRBJ1-4..TRBC1_TGTGCCTGGAGCGGGACAGCCCTCATTGCTAATGAAAAACTGTTTTTT	1	Single (0 < X <= 1)	No	2.065	42.3774	1	C6	C1	0.0990507	0.145536	0.0836823	0.184322	-0.0812568	-0.179849	-0.118629	0.207837	-0.140228	-0.0630972	-0.196535	-0.151033	G1
ATGTGTGAGACGCAAC-1	10xMLR	74211	7911	ATGTGTGAGACGCAAC-1	TRAV2.TRAJ31.TRAC_TRBV29-1.TRBJ2-1..TRBC2	TGTGCTGTGGAGGGGAACAATGCCAGACTCATGTTT_TGCAGCGTTGAAGCCCCGGGACTAGCGGACCAGCAGTTCTTC	CAVEGNNARLMF_CSVEAPGLADQQFF	TRAV2.TRAJ31.TRAC_TGTGCTGTGGAGGGGAACAATGCCAGACTCATGTTT_TRBV29-1.TRBJ2-1..TRBC2_TGCAGCGTTGAAGCCCCGGGACTAGCGGACCAGCAGTTCTTC	1	Single (0 < X <= 1)	No	3.93338	14.006	2	C3	C2	0.201091	0.220194	-0.16621	0.0563035	0.148025	-0.192348	0.269763	0.0481222	0.030705	0.670724	0.284301	0.135518	S
ATGTGTGAGTGACTCT-1	10xMLR	106026	8157	ATGTGTGAGTGACTCT-1	TRAV10.TRAJ39.TRAC_TRBV7-2.TRBJ1-5..TRBC1	TGTGTGGTGAGCGCGTCCAATGCAGGCAACATGCTCACCTTT_TGTGCCAGCAGCTCCAAGGGGGGTTCCAATCAGCCCCAGCATTTT	CVVSASNAGNMLTF_CASSSKGGSNQPQHF	TRAV10.TRAJ39.TRAC_TGTGTGGTGAGCGCGTCCAATGCAGGCAACATGCTCACCTTT_TRBV7-2.TRBJ1-5..TRBC1_TGTGCCAGCAGCTCCAAGGGGGGTTCCAATCAGCCCCAGCATTTT	1	Single (0 < X <= 1)	No	3.18884	19.7499	2	C3	C2	0.202678	0.20293	-0.00487842	-0.0529524	0.102902	0.092372	0.171697	-0.0433944	0.0943176	0.505715	0.242925	0.189426	S
ATGTGTGCATCGATGT-1	10xMLR	11003	3038	ATGTGTGCATCGATGT-1	TRAV17.TRAJ53.TRAC_TRBV19.TRBJ1-1.TRBD1.TRBC1	TGTGCTACGGACAAGGGTGGAGGTAGCAACTATAAACTGACATTT_TGTGCCAGTAGTATAGAGGGGGCAGGGGGCATCGACACTGAAGCTTTCTTT	CATDKGGGSNYKLTF_CASSIEGAGGIDTEAFF	TRAV17.TRAJ53.TRAC_TGTGCTACGGACAAGGGTGGAGGTAGCAACTATAAACTGACATTT_TRBV19.TRBJ1-1.TRBD1.TRBC1_TGTGCCAGTAGTATAGAGGGGGCAGGGGGCATCGACACTGAAGCTTTCTTT	1	Single (0 < X <= 1)	No	3.49905	30.0009	0	C4	C0	0.155072	0.182328	0.0492989	0.218418	0.0143961	-0.356264	-0.0500687	0.432267	0.00514004	-0.00385912	-0.202706	-0.216296	G1
ATGTGTGCATGTAGTC-1	10xMLR	22406	4726	ATGTGTGCATGTAGTC-1	TRAV26-1.TRAJ16.TRAC_TRBV9.TRBJ2-2..TRBC2	TGCATCGTCAGAGTCGAGGGAGATGGCCAGAAGCTGCTCTTT_TGTGCCAGCAGCGTAGAACCTAGCGGGGCCGGGGAGCTGTTTTTT	CIVRVEGDGQKLLF_CASSVEPSGAGELFF	TRAV26-1.TRAJ16.TRAC_TGCATCGTCAGAGTCGAGGGAGATGGCCAGAAGCTGCTCTTT_TRBV9.TRBJ2-2..TRBC2_TGTGCCAGCAGCGTAGAACCTAGCGGGGCCGGGGAGCTGTTTTTT	1	Single (0 < X <= 1)	No	3.00812	25.9216	0	C4	C0	0.16802	0.231787	0.122315	0.231109	0.0416739	-0.0765253	-0.084799	0.337085	-0.00259371	-0.0160192	0.140137	-0.197653	S
ATTACTCAGATCACGG-1	10xMLR	6857	1920	ATTACTCAGATCACGG-1	TRAV12-3.TRAJ53.TRAC_TRBV20-1.TRBJ1-5..TRBC1	TGTGCAACCCGAGGGAATAGTGGAGGTAGCAACTATAAACTGACATTT_TGCAGTGCTAGAGATCGGCCAGAGGGGCAGCCCCAGCATTTT	CATRGNSGGSNYKLTF_CSARDRPEGQPQHF	TRAV12-3.TRAJ53.TRAC_TGTGCAACCCGAGGGAATAGTGGAGGTAGCAACTATAAACTGACATTT_TRBV20-1.TRBJ1-5..TRBC1_TGCAGTGCTAGAGATCGGCCAGAGGGGCAGCCCCAGCATTTT	1	Single (0 < X <= 1)	No	2.69797	43.6488	1	C6	C1	0.104523	0.164994	0.154513	0.222955	-0.0616625	0.046358	-0.106709	0.697549	-0.0513238	-0.0492993	-0.165235	-0.134527	G1
ATTACTCCACGTCTCT-1	10xMLR	6260	2212	ATTACTCCACGTCTCT-1	NA_TRBV20-1.TRBJ2-2..TRBC2	NA_TGCAGTGCTAGAGATCTGGCAGGGGAGAACACCGGGGAGCTGTTTTTT	NA_CSARDLAGENTGELFF	NA_NA_TRBV20-1.TRBJ2-2..TRBC2_TGCAGTGCTAGAGATCTGGCAGGGGAGAACACCGGGGAGCTGTTTTTT	1	Single (0 < X <= 1)	No	1.77316	39.1054	1	C6	C1	0.121909	0.15577	0.258195	0.278038	-0.0426604	-0.320249	-0.165681	0.233758	-0.0762592	-0.117502	-0.206591	-0.188629	G1
ATTACTCGTAGGAGTC-1	10xMLR	6761	2306	ATTACTCGTAGGAGTC-1	TRAV29/DV5.TRAJ34.TRAC_TRBV6-2.TRBJ1-2..TRBC1	TGTGCAGCAAGCGCCCCCTTTAATAACACCGACAAGCTCATCTTT_TGTGCCAGCAGTCCCGCCGGCTATGGCTACACCTTC	CAASAPFNNTDKLIF_CASSPAGYGYTF	TRAV29/DV5.TRAJ34.TRAC_TGTGCAGCAAGCGCCCCCTTTAATAACACCGACAAGCTCATCTTT_TRBV6-2.TRBJ1-2..TRBC1_TGTGCCAGCAGTCCCGCCGGCTATGGCTACACCTTC	1	Single (0 < X <= 1)	No	3.9787	33.3531	5	C7	C5	0.104016	0.115483	0.100134	0.0651905	-0.0492256	-0.335036	-0.072401	0.278199	-0.0845741	-0.0283411	-0.23019	-0.231722	G1
ATTATCCCAGCAGTTT-1	10xMLR	13355	3661	ATTATCCCAGCAGTTT-1	TRAV12-2.TRAJ32.TRAC_TRBV6-1.TRBJ2-7..TRBC2	TGTGCCTTGAATTATGGTGGTGCTACAAACAAGCTCATCTTT_TGTGCCAGCAGTGCCGGACACTCTAGCTCCTACGAGCAGTACTTC	CALNYGGATNKLIF_CASSAGHSSSYEQYF	TRAV12-2.TRAJ32.TRAC_TGTGCCTTGAATTATGGTGGTGCTACAAACAAGCTCATCTTT_TRBV6-1.TRBJ2-7..TRBC2_TGTGCCAGCAGTGCCGGACACTCTAGCTCCTACGAGCAGTACTTC	1	Single (0 < X <= 1)	No	3.07001	26.5893	0	C4	C0	0.163238	0.181248	0.195293	0.204293	-0.0637827	-0.333019	0.010274	0.628871	-0.0510644	-0.0174868	-0.0139452	-0.195208	G1
ATTATCCGTCGCGTGT-1	10xMLR	4035	1706	ATTATCCGTCGCGTGT-1	TRAV21.TRAJ36.TRAC_TRBV29-1.TRBJ2-3..TRBC2	TGTGCTGTGAACCCCAAACAAACTGGGGCAAACAACCTCTTCTTT_TGCAGCGTTGAAGGCAGGGAGGATACGCAGTATTTT	CAVNPKQTGANNLFF_CSVEGREDTQYF	TRAV21.TRAJ36.TRAC_TGTGCTGTGAACCCCAAACAAACTGGGGCAAACAACCTCTTCTTT_TRBV29-1.TRBJ2-3..TRBC2_TGCAGCGTTGAAGGCAGGGAGGATACGCAGTATTTT	1	Single (0 < X <= 1)	No	3.27138	28.4758	1	C6	C1	0.129866	0.158364	0.00141728	-0.0853922	0.0359557	-0.316519	-0.191044	0.240932	-0.0886185	0.100251	-0.188783	-0.277416	G1
ATTATCCTCATGTCTT-1	10xMLR	31662	5543	ATTATCCTCATGTCTT-1	TRAV12-1.TRAJ10.TRAC_TRBV7-3.TRBJ2-5..TRBC2	TGTGTGGTGAACCCCCCGGGAGGAGGAAACAAACTCACCTTT_TGTGCCAGCAGCCTAGGGGGATCAGAGACCCAGTACTTC	CVVNPPGGGNKLTF_CASSLGGSETQYF	TRAV12-1.TRAJ10.TRAC_TGTGTGGTGAACCCCCCGGGAGGAGGAAACAAACTCACCTTT_TRBV7-3.TRBJ2-5..TRBC2_TGTGCCAGCAGCCTAGGGGGATCAGAGACCCAGTACTTC	4	Medium (3 < X <= 10)	Yes	4.69016	20.5609	4	C5	C4	0.167378	0.240616	0.0613629	0.250367	0.138041	-0.0928208	-0.0091996	0.221195	0.047516	-0.152731	-0.305935	-0.236992	G1
ATTCTACCAAGTCTAC-1	10xMLR	5356	2139	ATTCTACCAAGTCTAC-1	TRAV9-2.TRAJ37.TRAC_TRBV5-8.TRBJ2-3..TRBC2	TGTGCTCTGAACCGGCCTCCCGGCACAGGCAAACTAATCTTT_TGTGCCAGCAGCTGGGCCTCTTTGGCAGATACGCAGTATTTT	CALNRPPGTGKLIF_CASSWASLADTQYF	TRAV9-2.TRAJ37.TRAC_TGTGCTCTGAACCGGCCTCCCGGCACAGGCAAACTAATCTTT_TRBV5-8.TRBJ2-3..TRBC2_TGTGCCAGCAGCTGGGCCTCTTTGGCAGATACGCAGTATTTT	1	Single (0 < X <= 1)	No	3.67812	27.894	1	C6	C1	0.122491	0.188182	0.170324	0.468338	-0.0438094	-0.334226	-0.152415	0.647069	-0.119569	-0.0870966	-0.19465	-0.234345	G1
ATTCTACCACCGAAAG-1	10xMLR	5916	2053	ATTCTACCACCGAAAG-1	NA_TRBV14.TRBJ2-1..TRBC2	NA_TGTGCCAGCAGCCAAGATCTAGGTTCCTACAATGAGCAGTTCTTC	NA_CASSQDLGSYNEQFF	NA_NA_TRBV14.TRBJ2-1..TRBC2_TGTGCCAGCAGCCAAGATCTAGGTTCCTACAATGAGCAGTTCTTC	1	Single (0 < X <= 1)	No	4.5808	32.7248	1	C6	C1	0.134485	0.161554	0.385043	0.159	-0.0481713	-0.148816	-0.193828	0.541194	-0.0443228	0.0309549	-0.169624	-0.11771	G1
ATTCTACGTTCACCTC-1	10xMLR	56064	6908	ATTCTACGTTCACCTC-1	TRAV8-6.TRAJ10.TRAC_TRBV3-1.TRBJ2-5..TRBC2	TGTGCTGTTATACTCACGGGAGGAGGAAACAAACTCACCTTT_TGTGCCAGCAGCCAGATAGCGGGGAGTCAAGAGACCCAGTACTTC	CAVILTGGGNKLTF_CASSQIAGSQETQYF	TRAV8-6.TRAJ10.TRAC_TGTGCTGTTATACTCACGGGAGGAGGAAACAAACTCACCTTT_TRBV3-1.TRBJ2-5..TRBC2_TGTGCCAGCAGCCAGATAGCGGGGAGTCAAGAGACCCAGTACTTC	2	Small (1 < X <= 3)	Yes	3.50314	20.3375	2	C3	C2	0.19906	0.193064	-0.147759	-0.0537306	0.0561905	0.151627	0.13525	0.00136319	-0.0861502	0.69591	0.427276	0.231642	S
ATTCTACTCTTGCAAG-1	10xMLR	82404	7813	ATTCTACTCTTGCAAG-1	TRAV35.TRAJ56.TRAC_TRBV4-1.TRBJ1-3..TRBC1	TGTGCTGGTCTAGTTCCTTTATCGACTGGAGCCAATAGTAAGCTGACATTT_TGCGCCAGCAGCCAAGACCCAGGGCCTGGAAACACCATATATTTT	CAGLVPLSTGANSKLTF_CASSQDPGPGNTIYF	TRAV35.TRAJ56.TRAC_TGTGCTGGTCTAGTTCCTTTATCGACTGGAGCCAATAGTAAGCTGACATTT_TRBV4-1.TRBJ1-3..TRBC1_TGCGCCAGCAGCCAAGACCCAGGGCCTGGAAACACCATATATTTT	5	Medium (3 < X <= 10)	Yes	2.42585	18.8255	3	C1	C3	0.19602	0.194026	-0.149128	-0.0558204	0.163302	-0.0986336	0.310425	-0.152436	-0.0629695	0.540234	0.396891	0.168247	S
ATTGGACAGAATTGTG-1	10xMLR	30194	5396	ATTGGACAGAATTGTG-1	TRAV13-2.TRAJ54.TRAC_TRBV4-1.TRBJ1-3..TRBC1	TGTGCAGAGACGGTAGCTCAGGGAGCCCAGAAGCTGGTATTT_TGCGCCAGCAGCCAAGACCCAGGGCCTGGAAACACCATATATTTT	CAETVAQGAQKLVF_CASSQDPGPGNTIYF	TRAV13-2.TRAJ54.TRAC_TGTGCAGAGACGGTAGCTCAGGGAGCCCAGAAGCTGGTATTT_TRBV4-1.TRBJ1-3..TRBC1_TGCGCCAGCAGCCAAGACCCAGGGCCTGGAAACACCATATATTTT	73	Hyperexpanded (30 < X)	Yes	6.23634	23.6107	3	C1	C3	0.168357	0.171151	-0.243303	0.016605	0.138998	-0.124084	0.158147	-0.112338	0.0108989	0.474781	0.208671	0.0254312	S
ATTGGACCATCCGGGT-1	10xMLR	49471	6824	ATTGGACCATCCGGGT-1	TRAV35.TRAJ56.TRAC_TRBV4-1.TRBJ1-3..TRBC1	TGTGCTGGTCTAGTTCCTTTATCGACTGGAGCCAATAGTAAGCTGACATTT_TGCGCCAGCAGCCAAGACCCAGGGCCTGGAAACACCATATATTTT	CAGLVPLSTGANSKLTF_CASSQDPGPGNTIYF	TRAV35.TRAJ56.TRAC_TGTGCTGGTCTAGTTCCTTTATCGACTGGAGCCAATAGTAAGCTGACATTT_TRBV4-1.TRBJ1-3..TRBC1_TGCGCCAGCAGCCAAGACCCAGGGCCTGGAAACACCATATATTTT	5	Medium (3 < X <= 10)	Yes	2.31651	16.4945	3	C1	C3	0.193663	0.234815	-0.116417	-0.0144058	0.264893	0.131352	0.370872	-0.130816	0.115809	0.603806	0.225341	0.286279	G2M
ATTGGACCATTACGAC-1	10xMLR	31078	5308	ATTGGACCATTACGAC-1	TRAV19.TRAJ18.TRAC_TRBV4-3.TRBJ2-2..TRBC2	TGTGCTCTGAAAACAGCCGGAGGCTCAACCCTGGGGAGGCTATACTTT_TGCGCCAGCAGCCAAGAACTAGCGGGGGTCAACACCGGGGAGCTGTTTTTT	CALKTAGGSTLGRLYF_CASSQELAGVNTGELFF	TRAV19.TRAJ18.TRAC_TGTGCTCTGAAAACAGCCGGAGGCTCAACCCTGGGGAGGCTATACTTT_TRBV4-3.TRBJ2-2..TRBC2_TGCGCCAGCAGCCAAGAACTAGCGGGGGTCAACACCGGGGAGCTGTTTTTT	1	Single (0 < X <= 1)	No	5.46689	20.3745	4	C5	C4	0.155981	0.247258	0.134502	0.144409	0.133649	-0.245	0.0718166	0.202185	0.0645495	-0.122352	-0.278876	-0.225544	G1
ATTGGACGTATCTGCA-1	10xMLR	9993	3091	ATTGGACGTATCTGCA-1	TRAV12-1.TRAJ40.TRAC_TRBV2.TRBJ1-6.TRBD1.TRBC1	TGTGTGGTGAACCTTCTGGGAACCTACAAATACATCTTT_TGTGCCAGCAGACCGGGACAGGGGTCTAATTCACCCCTCCACTTT	CVVNLLGTYKYIF_CASRPGQGSNSPLHF	TRAV12-1.TRAJ40.TRAC_TGTGTGGTGAACCTTCTGGGAACCTACAAATACATCTTT_TRBV2.TRBJ1-6.TRBD1.TRBC1_TGTGCCAGCAGACCGGGACAGGGGTCTAATTCACCCCTCCACTTT	1	Single (0 < X <= 1)	No	1.61113	28.58	0	C4	C0	0.145999	0.215102	0.159598	0.353884	-0.0723033	-0.0481134	-0.121089	0.35728	-0.013834	-0.0634227	-0.233905	-0.228299	G1
ATTGGACGTGGACGAT-1	10xMLR	21268	5051	ATTGGACGTGGACGAT-1	TRAV3.TRAJ22.TRAC_TRBV6-5.TRBJ1-3..TRBC1	TGTGCTGTCACTCTTTCTTCTGGTTCTGCAAGGCAACTGACCTTT_TGTGCCAGCAGAACCTCCCCGTCAGGCCCTGGAAACACCATATATTTT	CAVTLSSGSARQLTF_CASRTSPSGPGNTIYF	TRAV3.TRAJ22.TRAC_TGTGCTGTCACTCTTTCTTCTGGTTCTGCAAGGCAACTGACCTTT_TRBV6-5.TRBJ1-3..TRBC1_TGTGCCAGCAGAACCTCCCCGTCAGGCCCTGGAAACACCATATATTTT	2	Small (1 < X <= 3)	Yes	4.48561	23.4766	4	C5	C4	0.204855	0.192406	0.0591161	-0.148122	0.062623	-0.117433	0.250429	0.213827	0.00358258	0.428656	0.580737	0.039411	S
ATTGGTGCACGAGGTA-1	10xMLR	31946	5728	ATTGGTGCACGAGGTA-1	TRAV35.TRAJ44.TRAC_TRBV20-1.TRBJ1-2.TRBD1.TRBC1	TGTGCTGGCCCCGCTACCGGCACTGCCAGTAAACTCACCTTT_TGCAGTGCCGTCCCGACAGGGGGCTTCTATGGCTACACCTTC	CAGPATGTASKLTF_CSAVPTGGFYGYTF	TRAV35.TRAJ44.TRAC_TGTGCTGGCCCCGCTACCGGCACTGCCAGTAAACTCACCTTT_TRBV20-1.TRBJ1-2.TRBD1.TRBC1_TGCAGTGCCGTCCCGACAGGGGGCTTCTATGGCTACACCTTC	1	Single (0 < X <= 1)	No	3.15219	23.5335	2	C3	C2	0.189515	0.178152	-0.00857459	-0.0567393	0.02052	-0.0273404	0.256798	0.174244	-0.0916769	1.08782	0.212055	0.671954	G2M
ATTGGTGCAGGTCGTC-1	10xMLR	68972	7337	ATTGGTGCAGGTCGTC-1	TRAV29/DV5.TRAJ28.TRAC_TRBV12-3.TRBJ1-5.TRBD1.TRBC1	TGTGCAGCAACTGGGGCTGGGAGTTACCAACTCACTTTC_TGTGCCAGCAGTCTATATGGACAGGGAGGTAGCAATCAGCCCCAGCATTTT	CAATGAGSYQLTF_CASSLYGQGGSNQPQHF	TRAV29/DV5.TRAJ28.TRAC_TGTGCAGCAACTGGGGCTGGGAGTTACCAACTCACTTTC_TRBV12-3.TRBJ1-5.TRBD1.TRBC1_TGTGCCAGCAGTCTATATGGACAGGGAGGTAGCAATCAGCCCCAGCATTTT	14	Large (10 < X <= 30)	Yes	2.50681	18.9367	3	C1	C3	0.18432	0.210689	-0.141158	-0.0243506	0.238726	-0.0225167	0.253927	-0.0387738	0.114004	0.454205	0.38012	0.0940509	S
ATTGGTGGTACATCCA-1	10xMLR	75842	7639	NA	NA	NA	NA	NA	NA	No TCR information	NA	3.88044	15.3873	2	C3	C2	0.213994	0.237721	0.0344186	0.0590843	0.10498	0.174361	0.214199	0.0638522	0.091964	0.455931	-0.025843	0.160208	G2M
ATTGGTGTCAACACTG-1	10xMLR	12024	3483	ATTGGTGTCAACACTG-1	NA_TRBV5-6.TRBJ2-7..TRBC2	TGTGCCAGCAGCTTGGATCCGATATCCCCCAACGAGCAGTACTTC_TGTGCCAGCAGCTCCGGGATCGAGCAGTACTTC	CASSLDPISPNEQYF_CASSSGIEQYF	NA_TGTGCCAGCAGCTTGGATCCGATATCCCCCAACGAGCAGTACTTC_TRBV5-6.TRBJ2-7..TRBC2_TGTGCCAGCAGCTCCGGGATCGAGCAGTACTTC	1	Single (0 < X <= 1)	No	5.72189	27.5699	0	C4	C0	0.1294	0.225381	0.0854218	0.262366	0.0122969	-0.309592	-0.123006	0.218923	0.0119717	-0.0887478	-0.318897	-0.154959	G1
ATTTCTGAGTGCGTGA-1	10xMLR	11235	3020	ATTTCTGAGTGCGTGA-1	TRAV8-1.TRAJ8.TRAC_TRBV28.TRBJ2-3..TRBC2	TGTGCCGTGAATGCGCCGAGGACAGGCTTTCAGAAACTTGTATTT_TGTGCCAGCAGTTCCCCCGCTTTCACAGATACGCAGTATTTT	CAVNAPRTGFQKLVF_CASSSPAFTDTQYF	TRAV8-1.TRAJ8.TRAC_TGTGCCGTGAATGCGCCGAGGACAGGCTTTCAGAAACTTGTATTT_TRBV28.TRBJ2-3..TRBC2_TGTGCCAGCAGTTCCCCCGCTTTCACAGATACGCAGTATTTT	1	Single (0 < X <= 1)	No	1.70895	37.036	0	C4	C0	0.153761	0.191173	0.137278	0.0747387	-0.0183586	-0.346737	-0.164734	0.248984	-0.0822817	-0.109524	-0.128738	-0.253148	G1
ATTTCTGGTAGATTAG-1	10xMLR	56368	6815	ATTTCTGGTAGATTAG-1	TRAV12-1.TRAJ10.TRAC_TRBV7-3.TRBJ2-5..TRBC2	TGTGTGGTGAACCCCCCGGGAGGAGGAAACAAACTCACCTTT_TGTGCCAGCAGCCTAGGGGGATCAGAGACCCAGTACTTC	CVVNPPGGGNKLTF_CASSLGGSETQYF	TRAV12-1.TRAJ10.TRAC_TGTGTGGTGAACCCCCCGGGAGGAGGAAACAAACTCACCTTT_TRBV7-3.TRBJ2-5..TRBC2_TGTGCCAGCAGCCTAGGGGGATCAGAGACCCAGTACTTC	4	Medium (3 < X <= 10)	Yes	3.31571	18.9877	2	C3	C2	0.193562	0.203026	-0.102895	0.0864628	0.165142	0.0563851	0.308783	0.079385	-0.0112719	0.660649	0.394342	0.163646	S
CAACCAACATCTCCCA-1	10xMLR	5644	1965	CAACCAACATCTCCCA-1	TRAV41.TRAJ45.TRAC_TRBV20-1.TRBJ2-7..TRBC2	TGTGCTGTTCGCTTTCGGGGAGGTGCTGACGGACTCACCTTT_TGCAGTGCAATGAACAGGGTCTACGAGCAGTACTTC	CAVRFRGGADGLTF_CSAMNRVYEQYF	TRAV41.TRAJ45.TRAC_TGTGCTGTTCGCTTTCGGGGAGGTGCTGACGGACTCACCTTT_TRBV20-1.TRBJ2-7..TRBC2_TGCAGTGCAATGAACAGGGTCTACGAGCAGTACTTC	1	Single (0 < X <= 1)	No	3.86251	30.5811	5	C7	C5	0.144103	0.178405	-0.00639222	-0.0804268	0.160555	0.257568	-0.0208773	0.40273	0.180347	-0.0530468	-0.181527	-0.218837	G1
CAACCAACATGCCTAA-1	10xMLR	52722	7042	CAACCAACATGCCTAA-1	TRAV2.TRAJ31.TRAC_TRBV4-1.TRBJ2-6.TRBD1.TRBC2	TGTGCTGTGGAGGATCGGGCCAGACTCATGTTT_TGCGCCAGCAGCCTCGTCTCCGGGACAGGGGTCGGTGGGGCCAACGTCCTGACTTTC	CAVEDRARLMF_CASSLVSGTGVGGANVLTF	TRAV2.TRAJ31.TRAC_TGTGCTGTGGAGGATCGGGCCAGACTCATGTTT_TRBV4-1.TRBJ2-6.TRBD1.TRBC2_TGCGCCAGCAGCCTCGTCTCCGGGACAGGGGTCGGTGGGGCCAACGTCCTGACTTTC	1	Single (0 < X <= 1)	No	3.38948	13.4346	2	C3	C2	0.212693	0.222859	0.066178	0.196369	0.106763	0.0635836	0.288068	0.162623	-0.0470797	1.13866	0.00734279	0.807668	G2M
CAACCAACATTCGACA-1	10xMLR	39997	6712	CAACCAACATTCGACA-1	TRAV1-2.TRAJ42.TRAC_TRBV18.TRBJ2-1..TRBC2	TGTGCTCTTCGGGGAAGCCAAGGAAATCTCATCTTT_TGTGCCAGCTCACCCGGGCCAGCTCCCAATGAGCAGTTCTTC	CALRGSQGNLIF_CASSPGPAPNEQFF	TRAV1-2.TRAJ42.TRAC_TGTGCTCTTCGGGGAAGCCAAGGAAATCTCATCTTT_TRBV18.TRBJ2-1..TRBC2_TGTGCCAGCTCACCCGGGCCAGCTCCCAATGAGCAGTTCTTC	3	Small (1 < X <= 3)	Yes	2.04015	19.5115	2	C3	C2	0.18284	0.200766	-0.109905	0.0270885	0.0465454	-0.0359205	0.166014	0.0500043	-0.0318072	0.762431	0.365395	0.266816	S
CAACCTCAGCGGATCA-1	10xMLR	4920	1764	CAACCTCAGCGGATCA-1	TRAV22.TRAJ18.TRAC_TRBV7-9.TRBJ2-7..TRBC2	TGTGCTGTGGAGCGAATCGGCAGAGGCTCAACCCTGGGGAGGCTATACTTT_TGTGCCAGCAGCTCATTGAGACATCCAGGGTCCGGGGAGCAGTACTTC	CAVERIGRGSTLGRLYF_CASSSLRHPGSGEQYF	TRAV22.TRAJ18.TRAC_TGTGCTGTGGAGCGAATCGGCAGAGGCTCAACCCTGGGGAGGCTATACTTT_TRBV7-9.TRBJ2-7..TRBC2_TGTGCCAGCAGCTCATTGAGACATCCAGGGTCCGGGGAGCAGTACTTC	1	Single (0 < X <= 1)	No	2.11382	39.8577	5	C7	C5	0.116752	0.107968	-0.0298193	0.118961	-0.074082	-0.290011	-0.0666217	-0.167764	-0.104993	-0.0619371	-0.21274	-0.169347	G1
CAACCTCAGGTGGGTT-1	10xMLR	5541	2177	CAACCTCAGGTGGGTT-1	TRAV30.TRAJ36.TRAC_TRBV19.TRBJ1-1..TRBC1	TGCGGCACAGTGGACCCCTATGGGGCAAACAACCTCTTCTTT_TGTGCCAGTACCTTCGGGTCGAGAAACACTGAAGCTTTCTTT	CGTVDPYGANNLFF_CASTFGSRNTEAFF	TRAV30.TRAJ36.TRAC_TGCGGCACAGTGGACCCCTATGGGGCAAACAACCTCTTCTTT_TRBV19.TRBJ1-1..TRBC1_TGTGCCAGTACCTTCGGGTCGAGAAACACTGAAGCTTTCTTT	8	Medium (3 < X <= 10)	Yes	2.79733	20.0144	6	C2	C6	0.113858	0.192651	0.116046	0.295665	0.106097	-0.0576138	-0.0804667	0.130482	0.0447075	-0.0364062	-0.199545	-0.292223	G1
CAACCTCCACTGCCAG-1	10xMLR	7422	2818	CAACCTCCACTGCCAG-1	TRAV16.TRAJ23.TRAC_TRBV12-4.TRBJ1-2..TRBC1	TGTGCTCTAAGTGGGGTTAAAACGGGCCAGGGAGGAAAGCTTATCTTC_TGTGCCAGCAGTTTTACCGGGACTCTCCTTTTGAATGGCTACACCTTC	CALSGVKTGQGGKLIF_CASSFTGTLLLNGYTF	TRAV16.TRAJ23.TRAC_TGTGCTCTAAGTGGGGTTAAAACGGGCCAGGGAGGAAAGCTTATCTTC_TRBV12-4.TRBJ1-2..TRBC1_TGTGCCAGCAGTTTTACCGGGACTCTCCTTTTGAATGGCTACACCTTC	4	Medium (3 < X <= 10)	Yes	3.58394	19.2401	6	C2	C6	0.156588	0.20421	0.149249	-0.0380292	0.129897	-0.19752	-0.00186239	0.170399	0.0420275	0.0460066	-0.0896389	-0.196937	G1
CAACCTCGTCTGATCA-1	10xMLR	82462	7819	CAACCTCGTCTGATCA-1	TRAV35.TRAJ56.TRAC_NA	TGTGCTGGTCTAGTTCCTTTATCGACTGGAGCCAATAGTAAGCTGACATTT_TGTGCAGAGACGGTAGCTCAGGGAGCCCAGAAGCTGGTATTT	CAGLVPLSTGANSKLTF_CAETVAQGAQKLVF	TRAV35.TRAJ56.TRAC_TGTGCTGGTCTAGTTCCTTTATCGACTGGAGCCAATAGTAAGCTGACATTT_NA_TGTGCAGAGACGGTAGCTCAGGGAGCCCAGAAGCTGGTATTT	9	Medium (3 < X <= 10)	Yes	2.4581	19.3604	3	C1	C3	0.185008	0.205244	-0.169791	-0.0272961	0.196596	0.00839147	0.336021	-0.25737	0.0561745	0.640734	0.360698	0.164548	S
CAACCTCTCGCAGGCT-1	10xMLR	11130	3440	CAACCTCTCGCAGGCT-1	TRAV27.TRAJ30.TRAC_TRBV20-1.TRBJ1-2.TRBD1.TRBC1	TGTGCAGGAAGAGATGACAAGATCATCTTT_TGCAGTGCTGAGACAGGGGGATTCTATGGCTACACCTTC	CAGRDDKIIF_CSAETGGFYGYTF	TRAV27.TRAJ30.TRAC_TGTGCAGGAAGAGATGACAAGATCATCTTT_TRBV20-1.TRBJ1-2.TRBD1.TRBC1_TGCAGTGCTGAGACAGGGGGATTCTATGGCTACACCTTC	1	Single (0 < X <= 1)	No	3.25247	24.6271	0	C4	C0	0.138094	0.216744	0.2057	0.174283	-0.0600709	-0.240757	-0.130969	0.398099	-0.0420933	-0.088123	-0.223667	-0.232706	G1
CAACTAGAGCGATAGC-1	10xMLR	9316	2739	CAACTAGAGCGATAGC-1	TRAV23/DV6.TRAJ34.TRAC_TRBV5-1.TRBJ2-7.TRBD1.TRBC2	TGTGCAGCAAGCATGGGAACCGACAAGCTCATCTTT_TGCGCCAGCAGGCCGGGACAGGGGTACTACGAGCAGTACTTC	CAASMGTDKLIF_CASRPGQGYYEQYF	TRAV23/DV6.TRAJ34.TRAC_TGTGCAGCAAGCATGGGAACCGACAAGCTCATCTTT_TRBV5-1.TRBJ2-7.TRBD1.TRBC2_TGCGCCAGCAGGCCGGGACAGGGGTACTACGAGCAGTACTTC	1	Single (0 < X <= 1)	No	2.50107	34.371	0	C4	C0	0.116689	0.18875	-0.146412	-0.0209624	-0.0202838	-0.107379	-0.0740574	0.15014	-0.122878	-0.0950128	-0.235018	-0.193132	G1
CAACTAGAGGGTGTTG-1	10xMLR	17055	3965	CAACTAGAGGGTGTTG-1	TRAV30.TRAJ52.TRAC_TRBV4-3.TRBJ2-7..TRBC2	TGCGGCACGGCTCCCGCGAATGCTGGTGGTACTAGCTATGGAAAGCTGACATTT_TGCGCCAGCAGCCGCTTGACAGGTAACTCCTACGAGCAGTACTTC	CGTAPANAGGTSYGKLTF_CASSRLTGNSYEQYF	TRAV30.TRAJ52.TRAC_TGCGGCACGGCTCCCGCGAATGCTGGTGGTACTAGCTATGGAAAGCTGACATTT_TRBV4-3.TRBJ2-7..TRBC2_TGCGCCAGCAGCCGCTTGACAGGTAACTCCTACGAGCAGTACTTC	4	Medium (3 < X <= 10)	Yes	4.62621	19.0794	4	C5	C4	0.162678	0.203776	-0.0713145	-0.00509715	0.00548718	-0.142793	-0.0866015	0.213398	0.0162351	0.203805	-0.194728	-0.0474067	G1
CAACTAGCAGATGGCA-1	10xMLR	69387	7347	CAACTAGCAGATGGCA-1	TRAV19.TRAJ31.TRAC_TRBV7-6.TRBJ2-1..TRBC2	TGTGCTCTGAGTGAGGCCTGGGACAATGCCAGACTCATGTTT_TGTGCCAGCAGCTTAGCGCGGAACAATGAGCAGTTCTTC	CALSEAWDNARLMF_CASSLARNNEQFF	TRAV19.TRAJ31.TRAC_TGTGCTCTGAGTGAGGCCTGGGACAATGCCAGACTCATGTTT_TRBV7-6.TRBJ2-1..TRBC2_TGTGCCAGCAGCTTAGCGCGGAACAATGAGCAGTTCTTC	1	Single (0 < X <= 1)	No	3.87537	16.8389	2	C3	C2	0.196727	0.198767	-0.138461	-0.0244578	0.108184	-0.0792845	0.205916	0.0323789	-0.0431832	0.682343	0.256854	0.289689	G2M
CAACTAGGTAAAGGAG-1	10xMLR	6570	2341	CAACTAGGTAAAGGAG-1	TRAV9-2.TRAJ53.TRAC_NA	TGTGCTCTGAGTGGAGGTAGCAACTATAAACTGACATTT_TGTGCAATGAGAGGGAACACCAATGCTGGTGGTACTAGCTATGGAAAGCTGACATTT	CALSGGSNYKLTF_CAMRGNTNAGGTSYGKLTF	TRAV9-2.TRAJ53.TRAC_TGTGCTCTGAGTGGAGGTAGCAACTATAAACTGACATTT_NA_TGTGCAATGAGAGGGAACACCAATGCTGGTGGTACTAGCTATGGAAAGCTGACATTT	1	Single (0 < X <= 1)	No	5.15982	24.2466	5	C7	C5	0.149283	0.204963	0.0781247	0.0623398	0.0977579	0.223268	-0.030863	0.182101	0.10675	-0.0838871	-0.164574	-0.189414	G1
CAAGAAAAGACAGAGA-1	10xMLR	125580	8646	CAAGAAAAGACAGAGA-1	TRAV9-2.TRAJ8.TRAC_TRBV9.TRBJ2-3..TRBC2	TGTGCTCTGAGTGATAGGAAGAACACAGGCTTTCAGAAACTTGTATTT_TGTGCCAGCAGCGTACTTGGGGCTACAGATACGCAGTATTTT	CALSDRKNTGFQKLVF_CASSVLGATDTQYF	TRAV9-2.TRAJ8.TRAC_TGTGCTCTGAGTGATAGGAAGAACACAGGCTTTCAGAAACTTGTATTT_TRBV9.TRBJ2-3..TRBC2_TGTGCCAGCAGCGTACTTGGGGCTACAGATACGCAGTATTTT	1	Single (0 < X <= 1)	No	2.86829	16.1475	2	C3	C2	0.209623	0.188643	0.0733274	0.0536888	0.145079	-0.0290956	0.300226	-0.0173831	0.0391121	0.854834	0.213562	0.40037	G2M
CAAGAAAAGATCTGAA-1	10xMLR	12683	4113	CAAGAAAAGATCTGAA-1	NA_TRBV18.TRBJ2-5..TRBC2	NA_TGTGCCAGCTCACCCGGGACTAGTATGGAGACCCAGTACTTC	NA_CASSPGTSMETQYF	NA_NA_TRBV18.TRBJ2-5..TRBC2_TGTGCCAGCTCACCCGGGACTAGTATGGAGACCCAGTACTTC	1	Single (0 < X <= 1)	No	17.9926	4.11575	2	C3	C2	0.168387	0.155523	-0.0607934	-0.0528205	-0.00447862	0.104996	0.194934	-0.171998	0.0294863	0.534044	0.433109	0.269301	S
CAAGAAAAGTAACCCT-1	10xMLR	3460	1266	CAAGAAAAGTAACCCT-1	TRAV35.TRAJ13.TRAC_NA	TGTGCTGGGCAGCTGTCCGGGGGTTACCAGAAAGTTACCTTT_NA	CAGQLSGGYQKVTF_NA	TRAV35.TRAJ13.TRAC_TGTGCTGGGCAGCTGTCCGGGGGTTACCAGAAAGTTACCTTT_NA_NA	1	Single (0 < X <= 1)	No	3.2659	39.3064	1	C6	C1	0.103473	0.116802	0.178684	-0.0190073	-0.0163416	-0.254912	-0.0539394	0.184125	-0.107547	0.019612	-0.0912767	-0.0916721	G1
CAAGAAACAGATAATG-1	10xMLR	52055	6945	CAAGAAACAGATAATG-1	TRAV24.TRAJ13.TRAC_TRBV19.TRBJ2-5..TRBC2	TGTGCCTTTTCTGGGGGTTACCAGAAAGTTACCTTT_TGTGCCAGTAGTATCGGACCGAGCCAAGAGACCCAGTACTTC	CAFSGGYQKVTF_CASSIGPSQETQYF	TRAV24.TRAJ13.TRAC_TGTGCCTTTTCTGGGGGTTACCAGAAAGTTACCTTT_TRBV19.TRBJ2-5..TRBC2_TGTGCCAGTAGTATCGGACCGAGCCAAGAGACCCAGTACTTC	1	Single (0 < X <= 1)	No	3.37143	19.6062	2	C3	C2	0.202933	0.187981	-0.160509	-0.0405788	0.0579417	0.0812839	0.0630575	-0.167193	0.0398684	0.538751	0.149504	0.171753	G2M
CAAGAAACAGATCCAT-1	10xMLR	16544	4305	CAAGAAACAGATCCAT-1	TRAV14/DV4.TRAJ40.TRAC_TRBV6-6.TRBJ2-7..TRBC2	TGTGCAATGAGAGAAATCCCTTCGCCAGGAACCTACAAATACATCTTT_TGTGCCAGCAGTTACTCTGCTAGCGGGGCCTACGAGCAGTACTTC	CAMREIPSPGTYKYIF_CASSYSASGAYEQYF	TRAV14/DV4.TRAJ40.TRAC_TGTGCAATGAGAGAAATCCCTTCGCCAGGAACCTACAAATACATCTTT_TRBV6-6.TRBJ2-7..TRBC2_TGTGCCAGCAGTTACTCTGCTAGCGGGGCCTACGAGCAGTACTTC	1	Single (0 < X <= 1)	No	3.32447	15.0266	4	C5	C4	0.184423	0.183324	-0.00971618	-0.191237	0.199625	0.0990297	0.218696	0.0119228	0.299696	0.572642	0.392576	0.116889	S
CAAGAAATCGGAAATA-1	10xMLR	24838	5575	CAAGAAATCGGAAATA-1	TRAV29/DV5.TRAJ28.TRAC_TRBV12-3.TRBJ1-5.TRBD1.TRBC1	TGTGCAGCAACTGGGGCTGGGAGTTACCAACTCACTTTC_TGTGCCAGCAGTCTATATGGACAGGGAGGTAGCAATCAGCCCCAGCATTTT	CAATGAGSYQLTF_CASSLYGQGGSNQPQHF	TRAV29/DV5.TRAJ28.TRAC_TGTGCAGCAACTGGGGCTGGGAGTTACCAACTCACTTTC_TRBV12-3.TRBJ1-5.TRBD1.TRBC1_TGTGCCAGCAGTCTATATGGACAGGGAGGTAGCAATCAGCCCCAGCATTTT	14	Large (10 < X <= 30)	Yes	20.0419	5.43925	3	C1	C3	0.16769	0.195608	-0.140294	-0.151534	0.227349	0.445147	0.431532	-0.0737415	0.187828	0.90054	0.257257	0.779163	G2M
CAAGAAATCTTCAACT-1	10xMLR	5449	1952	CAAGAAATCTTCAACT-1	TRAV16.TRAJ4.TRAC_TRBV5-1.TRBJ2-1..TRBC2	TGTGCTCTAACGGCTCCTTCGGGGGGTGGCTACAATAAGCTGATTTTT_TGCGCCAGCAGCTTCGGCGGGGCGGCCTACAATGAGCAGTTCTTC	CALTAPSGGGYNKLIF_CASSFGGAAYNEQFF	TRAV16.TRAJ4.TRAC_TGTGCTCTAACGGCTCCTTCGGGGGGTGGCTACAATAAGCTGATTTTT_TRBV5-1.TRBJ2-1..TRBC2_TGCGCCAGCAGCTTCGGCGGGGCGGCCTACAATGAGCAGTTCTTC	1	Single (0 < X <= 1)	No	3.48688	29.4549	0	C4	C0	0.139123	0.18419	0.164889	0.264368	-0.0207968	0.0480336	-0.0994132	0.403352	0.129162	-0.0554761	-0.211063	-0.181844	G1
CAAGATCCAAGACACG-1	10xMLR	11793	3176	CAAGATCCAAGACACG-1	TRAV12-3.TRAJ52.TRAC_TRBV6-2.TRBJ2-5..TRBC2	TGTGCTCCTGCTGGTGGTACTAGCTATGGAAAGCTGACATTT_TGTGCCAGCAGAAGAGGGCAAGAGACCCAGTACTTC	CAPAGGTSYGKLTF_CASRRGQETQYF	TRAV12-3.TRAJ52.TRAC_TGTGCTCCTGCTGGTGGTACTAGCTATGGAAAGCTGACATTT_TRBV6-2.TRBJ2-5..TRBC2_TGTGCCAGCAGAAGAGGGCAAGAGACCCAGTACTTC	1	Single (0 < X <= 1)	No	3.23921	23.4546	0	C4	C0	0.154232	0.239747	-0.0154426	0.0980214	0.0473687	0.0980237	-0.0641869	0.446569	-0.00721203	-0.0666712	-0.280314	-0.235295	G1
CAAGATCCAAGCGCTC-1	10xMLR	96904	8510	CAAGATCCAAGCGCTC-1	TRAV26-1.TRAJ22.TRAC_TRBV14.TRBJ1-2..TRBC1	TGCATCGTCAGATCCTCTTCTGGTTCTGCAAGGCAACTGACCTTT_TGTGCCAGCAGCCAAGACCTGGGACATGGCTATGGCTACACCTTC	CIVRSSSGSARQLTF_CASSQDLGHGYGYTF	TRAV26-1.TRAJ22.TRAC_TGCATCGTCAGATCCTCTTCTGGTTCTGCAAGGCAACTGACCTTT_TRBV14.TRBJ1-2..TRBC1_TGTGCCAGCAGCCAAGACCTGGGACATGGCTATGGCTACACCTTC	1	Single (0 < X <= 1)	No	3.90283	20.5657	2	C3	C2	0.198907	0.170134	-0.243921	-0.0786864	0.0359315	-0.153185	0.117044	-0.0339155	-0.0711993	0.547155	0.291467	0.0651224	S
CAAGATCCACCAACCG-1	10xMLR	39437	5622	CAAGATCCACCAACCG-1	TRAV35.TRAJ37.TRAC_TRBV20-1.TRBJ2-3..TRBC2	TGTGCTGGCAATAGCAACACAGGCAAACTAATCTTT_TGCAGTGCTACCCGGGTAGCGGGGGGGCTAAAGGATACGCAGTATTTT	CAGNSNTGKLIF_CSATRVAGGLKDTQYF	TRAV35.TRAJ37.TRAC_TGTGCTGGCAATAGCAACACAGGCAAACTAATCTTT_TRBV20-1.TRBJ2-3..TRBC2_TGCAGTGCTACCCGGGTAGCGGGGGGGCTAAAGGATACGCAGTATTTT	1	Single (0 < X <= 1)	No	0.00253569	19.1926	2	C3	C2	0.193605	0.141217	-0.227028	0.00783252	0.0749858	-0.336875	0.0575445	0.0304162	-0.162543	0.853936	0.32266	0.395639	G2M
CAAGATCGTGCAGACA-1	10xMLR	7490	2599	CAAGATCGTGCAGACA-1	TRAV38-1.TRAJ57.TRAC_TRBV13.TRBJ2-3..TRBC2	TGTGCTTTCATGAAGCCAAGGGGCGGATCTGAAAAGCTGGTCTTT_TGTGCCAGCAGGGAGCGGGGAGACACAGATACGCAGTATTTT	CAFMKPRGGSEKLVF_CASRERGDTDTQYF	TRAV38-1.TRAJ57.TRAC_TGTGCTTTCATGAAGCCAAGGGGCGGATCTGAAAAGCTGGTCTTT_TRBV13.TRBJ2-3..TRBC2_TGTGCCAGCAGGGAGCGGGGAGACACAGATACGCAGTATTTT	1	Single (0 < X <= 1)	No	3.73832	30.6409	0	C4	C0	0.157326	0.203721	0.0959966	0.138392	-0.0570174	-0.258597	-0.0770831	0.304883	0.0275112	0.0242492	-0.189947	-0.156108	G1
CAAGATCGTGCCTGTG-1	10xMLR	15376	3993	CAAGATCGTGCCTGTG-1	TRAV27.TRAJ49.TRAC_TRBV7-8.TRBJ2-7..TRBC2	TGTGCAGGAGAGACTGTAAGGAGCACCGGTAACCAGTTCTATTTT_TGTGCCAGCAGCCGCCTACAGGGCTTCGGGGACGAGCAGTACTTC	CAGETVRSTGNQFYF_CASSRLQGFGDEQYF	TRAV27.TRAJ49.TRAC_TGTGCAGGAGAGACTGTAAGGAGCACCGGTAACCAGTTCTATTTT_TRBV7-8.TRBJ2-7..TRBC2_TGTGCCAGCAGCCGCCTACAGGGCTTCGGGGACGAGCAGTACTTC	1	Single (0 < X <= 1)	No	6.81582	25.7674	0	C4	C0	0.158989	0.206979	0.169537	-0.0863988	-0.0133877	-0.0436246	-0.122584	0.416564	-0.0756477	-0.133725	-0.16566	-0.235535	G1
CAAGGCCAGCGATTCT-1	10xMLR	27288	5380	CAAGGCCAGCGATTCT-1	TRAV12-1.TRAJ48.TRAC_TRBV6-5.TRBJ1-4..TRBC1	TGCGGAAATGAGAAATTAACCTTT_TGTGCCAGCAGTTACTCCGGTCATGGTGAAAAACTGTTTTTT	CGNEKLTF_CASSYSGHGEKLFF	TRAV12-1.TRAJ48.TRAC_TGCGGAAATGAGAAATTAACCTTT_TRBV6-5.TRBJ1-4..TRBC1_TGTGCCAGCAGTTACTCCGGTCATGGTGAAAAACTGTTTTTT	1	Single (0 < X <= 1)	No	3.99809	20.4485	4	C5	C4	0.21196	0.212484	0.0147905	0.0183898	0.0359597	-0.060839	0.00673051	0.169396	0.0225777	0.114811	0.247857	-0.112938	S
CAAGGCCCACATCTTT-1	10xMLR	5316	2297	CAAGGCCCACATCTTT-1	TRAV14/DV4.TRAJ56.TRAC_TRBV27.TRBJ2-5.TRBD1.TRBC2	TGTGCAATGAGAGAGACTGAAACTGGAGCCAATAGTAAGCTGACATTT_TGTGCCAGCAGTTGGGGAAGGGGCCAAGAGACCCAGTACTTC	CAMRETETGANSKLTF_CASSWGRGQETQYF	TRAV14/DV4.TRAJ56.TRAC_TGTGCAATGAGAGAGACTGAAACTGGAGCCAATAGTAAGCTGACATTT_TRBV27.TRBJ2-5.TRBD1.TRBC2_TGTGCCAGCAGTTGGGGAAGGGGCCAAGAGACCCAGTACTTC	1	Single (0 < X <= 1)	No	2.97216	24.0783	8	C8	C8	0.148194	0.179173	0.0876163	0.309509	-0.0472567	-0.234801	0.0842135	0.466168	-0.0293218	-0.123364	-0.235701	-0.21371	G1
CAAGGCCCAGATGGGT-1	10xMLR	40571	6205	CAAGGCCCAGATGGGT-1	TRAV13-1.TRAJ57.TRAC_TRBV4-1.TRBJ1-3..TRBC1	TGTGCAGCAAGTTTAACTCAGGGCGGATCTGAAAAGCTGGTCTTT_TGCGCCAGCAGCCAAGATCCAGGAATTGGAAACACCATATATTTT	CAASLTQGGSEKLVF_CASSQDPGIGNTIYF	TRAV13-1.TRAJ57.TRAC_TGTGCAGCAAGTTTAACTCAGGGCGGATCTGAAAAGCTGGTCTTT_TRBV4-1.TRBJ1-3..TRBC1_TGCGCCAGCAGCCAAGATCCAGGAATTGGAAACACCATATATTTT	6	Medium (3 < X <= 10)	Yes	1.97678	20.2904	3	C1	C3	0.191372	0.214858	-0.113203	0.0321956	0.251386	-0.0497147	0.36575	0.0856332	0.0680574	0.56094	0.445857	0.151331	S
CAAGTTGCACTGTGTA-1	10xMLR	23694	5069	CAAGTTGCACTGTGTA-1	TRAV12-3.TRAJ29.TRAC_TRBV7-9.TRBJ2-7..TRBC2	TGTGCAATGTCCCCCACCAATTCAGGAAACACACCTCTTGTCTTT_TGTGCCAGCAGCCGTTACGGGACCGACGAGCAGTACTTC	CAMSPTNSGNTPLVF_CASSRYGTDEQYF	TRAV12-3.TRAJ29.TRAC_TGTGCAATGTCCCCCACCAATTCAGGAAACACACCTCTTGTCTTT_TRBV7-9.TRBJ2-7..TRBC2_TGTGCCAGCAGCCGTTACGGGACCGACGAGCAGTACTTC	1	Single (0 < X <= 1)	No	3.39326	16.6751	4	C5	C4	0.180272	0.268957	0.0379997	-0.000115625	0.130126	0.0520724	-0.0309719	0.540066	0.158009	-0.0733694	-0.204807	-0.280949	G1
CAAGTTGCATGCCTAA-1	10xMLR	21605	4495	CAAGTTGCATGCCTAA-1	TRAV35.TRAJ54.TRAC_TRBV12-3.TRBJ2-5..TRBC2	TGTGCTGGGCAGTTTCAGGGAGCCCAGAAGCTGGTATTT_TGTGCCAGCAGTTATTGGGGCTTCCAAGAGACCCAGTACTTC	CAGQFQGAQKLVF_CASSYWGFQETQYF	TRAV35.TRAJ54.TRAC_TGTGCTGGGCAGTTTCAGGGAGCCCAGAAGCTGGTATTT_TRBV12-3.TRBJ2-5..TRBC2_TGTGCCAGCAGTTATTGGGGCTTCCAAGAGACCCAGTACTTC	2	Small (1 < X <= 3)	Yes	3.16593	24.2907	4	C5	C4	0.163535	0.217284	0.155278	0.154203	-0.0111621	-0.0495376	-0.127261	0.294035	0.0935936	-0.0804255	-0.23656	-0.232694	G1
CACAAACAGTATCTCG-1	10xMLR	80187	8247	CACAAACAGTATCTCG-1	TRAV19.TRAJ34.TRAC_TRBV11-3.TRBJ2-2..TRBC2	TGTGCTCTGAGTGATGGGCCTAACACCGACAAGCTCATCTTT_TGTGCCAGCAGCTTAGGCAGACAGACCCCCACCGGGGAGCTGTTTTTT	CALSDGPNTDKLIF_CASSLGRQTPTGELFF	TRAV19.TRAJ34.TRAC_TGTGCTCTGAGTGATGGGCCTAACACCGACAAGCTCATCTTT_TRBV11-3.TRBJ2-2..TRBC2_TGTGCCAGCAGCTTAGGCAGACAGACCCCCACCGGGGAGCTGTTTTTT	19	Large (10 < X <= 30)	Yes	2.44927	17.1025	3	C1	C3	0.209968	0.214754	-0.100934	-0.0770391	0.218214	-0.116545	0.296744	-0.146144	0.0478422	0.524047	0.251171	0.237942	S
CACAAACGTTCCCGAG-1	10xMLR	11332	2985	CACAAACGTTCCCGAG-1	TRAV12-3.TRAJ52.TRAC_TRBV6-6.TRBJ1-4..TRBC1	TGTGCAATGAAGGCTGGTGGTACTAGCTATGGAAAGCTGACATTT_TGTGCCACTAGGAGTGAAAATAATGAAAAACTGTTTTTT	CAMKAGGTSYGKLTF_CATRSENNEKLFF	TRAV12-3.TRAJ52.TRAC_TGTGCAATGAAGGCTGGTGGTACTAGCTATGGAAAGCTGACATTT_TRBV6-6.TRBJ1-4..TRBC1_TGTGCCACTAGGAGTGAAAATAATGAAAAACTGTTTTTT	1	Single (0 < X <= 1)	No	2.73562	30.4095	0	C4	C0	0.133677	0.202463	0.202434	0.209279	0.0561006	-0.104062	-0.107338	0.480059	-0.0380164	-0.0302277	-0.238461	-0.229176	G1
CACACAAAGAGGGCTT-1	10xMLR	4849	1715	CACACAAAGAGGGCTT-1	TRAV8-1.TRAJ42.TRAC_TRBV6-6.TRBJ2-1..TRBC2	TGTGCCGTGAATGCAAAAGGAAGCCAAGGAAATCTCATCTTT_TGTGCCAGCAGTCGCCCGACTAGCGGGGAGTACAATGAGCAGTTCTTC	CAVNAKGSQGNLIF_CASSRPTSGEYNEQFF	TRAV8-1.TRAJ42.TRAC_TGTGCCGTGAATGCAAAAGGAAGCCAAGGAAATCTCATCTTT_TRBV6-6.TRBJ2-1..TRBC2_TGTGCCAGCAGTCGCCCGACTAGCGGGGAGTACAATGAGCAGTTCTTC	1	Single (0 < X <= 1)	No	3.0728	42.0087	1	C6	C1	0.111098	0.12451	0.151903	-0.00813066	-0.0369345	-0.288187	-0.0918364	0.403307	-0.137417	-0.075263	-0.166368	-0.188666	G1
CACACAACAGCTGTGC-1	10xMLR	75142	7776	CACACAACAGCTGTGC-1	TRAV14/DV4.TRAJ26.TRAC_TRBV7-2.TRBJ2-3..TRBC2	TGTGCAATTTACCGGGATAACTATGGTCAGAATTTTGTCTTT_TGTGCCAGCAGCTTAACATTCGCTAGCGGGGGGCTAAGACGCAGCACAGATACGCAGTATTTT	CAIYRDNYGQNFVF_CASSLTFASGGLRRSTDTQYF	TRAV14/DV4.TRAJ26.TRAC_TGTGCAATTTACCGGGATAACTATGGTCAGAATTTTGTCTTT_TRBV7-2.TRBJ2-3..TRBC2_TGTGCCAGCAGCTTAACATTCGCTAGCGGGGGGCTAAGACGCAGCACAGATACGCAGTATTTT	15	Large (10 < X <= 30)	Yes	2.54718	17.1342	3	C1	C3	0.195504	0.202681	-0.180184	0.0615631	0.225845	-0.0760679	0.344708	-0.0672042	0.0998775	0.558069	0.273775	0.138516	S
CACACAACATATACGC-1	10xMLR	83411	8074	CACACAACATATACGC-1	TRAV13-2.TRAJ54.TRAC_NA	TGTGCAGAGACGGTAGCTCAGGGAGCCCAGAAGCTGGTATTT_TGTGCTGGTCTAGTTCCTTTATCGACTGGAGCCAATAGTAAGCTGACATTT	CAETVAQGAQKLVF_CAGLVPLSTGANSKLTF	TRAV13-2.TRAJ54.TRAC_TGTGCAGAGACGGTAGCTCAGGGAGCCCAGAAGCTGGTATTT_NA_TGTGCTGGTCTAGTTCCTTTATCGACTGGAGCCAATAGTAAGCTGACATTT	3	Small (1 < X <= 3)	Yes	2.94925	16.5014	3	C1	C3	0.1999	0.226734	-0.150488	0.00413079	0.215066	-0.000373266	0.416432	0.0487439	-0.0122733	1.06317	0.0300799	0.874919	G2M
CACACAATCAATAAGG-1	10xMLR	61346	7526	CACACAATCAATAAGG-1	TRAV17.TRAJ49.TRAC_TRBV10-3.TRBJ1-2..TRBC1	TGTGCTACCAAGTTCCCGAACACCGGTAACCAGTTCTATTTT_TGTGCCATCAGTGCTGGTTTAACGACCTATGGCTACACCTTC	CATKFPNTGNQFYF_CAISAGLTTYGYTF	TRAV17.TRAJ49.TRAC_TGTGCTACCAAGTTCCCGAACACCGGTAACCAGTTCTATTTT_TRBV10-3.TRBJ1-2..TRBC1_TGTGCCATCAGTGCTGGTTTAACGACCTATGGCTACACCTTC	1	Single (0 < X <= 1)	No	4.28716	17.504	2	C3	C2	0.19484	0.216677	-0.0550374	-0.047089	0.10313	-0.0912334	0.175678	-0.162827	0.0354335	0.297069	0.170197	-0.0709281	S
CACACCTCATGAGCGA-1	10xMLR	102441	8324	NA	NA	NA	NA	NA	NA	No TCR information	NA	2.46679	18.2817	3	C1	C3	0.195241	0.208186	-0.164856	-0.00587731	0.217713	-0.0894041	0.38892	-0.0662228	-0.0638678	0.689757	0.21562	0.201779	S
CACACCTTCCGCGGTA-1	10xMLR	39045	6085	CACACCTTCCGCGGTA-1	TRAV35.TRAJ56.TRAC_TRBV4-1.TRBJ1-3..TRBC1	TGTGCTGGTCTAGTTCCTTTATCGACTGGAGCCAATAGTAAGCTGACATTT_TGCGCCAGCAGCCAAGACCCAGGGCCTGGAAACACCATATATTTT	CAGLVPLSTGANSKLTF_CASSQDPGPGNTIYF	TRAV35.TRAJ56.TRAC_TGTGCTGGTCTAGTTCCTTTATCGACTGGAGCCAATAGTAAGCTGACATTT_TRBV4-1.TRBJ1-3..TRBC1_TGCGCCAGCAGCCAAGACCCAGGGCCTGGAAACACCATATATTTT	5	Medium (3 < X <= 10)	Yes	2.74811	19.3776	3	C1	C3	0.176574	0.191067	-0.15061	-0.110968	0.211972	-0.168172	0.2925	0.0837757	-0.0322691	0.400041	0.335233	0.0270786	S
CACACTCCATGATCCA-1	10xMLR	5373	1844	CACACTCCATGATCCA-1	TRAV12-3.TRAJ29.TRAC_TRBV5-1.TRBJ2-5..TRBC2	TGTGCAATGAGCGCTTCAGGAAACACACCTCTTGTCTTT_TGCGCCAGCAGCTTCCGGGACTCCCAAGAGACCCAGTACTTC	CAMSASGNTPLVF_CASSFRDSQETQYF	TRAV12-3.TRAJ29.TRAC_TGTGCAATGAGCGCTTCAGGAAACACACCTCTTGTCTTT_TRBV5-1.TRBJ2-5..TRBC2_TGCGCCAGCAGCTTCCGGGACTCCCAAGAGACCCAGTACTTC	1	Single (0 < X <= 1)	No	3.66648	34.7106	5	C7	C5	0.139238	0.185132	0.145601	0.0690785	0.0244877	-0.071054	-0.0287204	0.132195	-0.0952868	-0.0819434	-0.277696	-0.181355	G1
CACACTCGTACAGCAG-1	10xMLR	64536	7329	CACACTCGTACAGCAG-1	TRAV23/DV6.TRAJ20.TRAC_TRBV2.TRBJ2-1..TRBC2	TGTGCAGCAAGCAGGACCCCCGACTACAAGCTCAGCTTT_TGTGCCAGCAGTGAATACAATGAGCAGTTCTTC	CAASRTPDYKLSF_CASSEYNEQFF	TRAV23/DV6.TRAJ20.TRAC_TGTGCAGCAAGCAGGACCCCCGACTACAAGCTCAGCTTT_TRBV2.TRBJ2-1..TRBC2_TGTGCCAGCAGTGAATACAATGAGCAGTTCTTC	1	Single (0 < X <= 1)	No	2.72561	18.1	2	C3	C2	0.199648	0.196678	-0.0661407	-0.0398426	0.181292	0.1156	0.333031	0.162724	0.0864359	0.947913	0.153614	0.553584	G2M
CACACTCTCAGCCTAA-1	10xMLR	88068	8274	CACACTCTCAGCCTAA-1	TRAV35.TRAJ56.TRAC_TRBV4-1.TRBJ1-3..TRBC1	TGTGCTGGTCTAGTTCCTTTATCGACTGGAGCCAATAGTAAGCTGACATTT_TGCGCCAGCAGCCAAGACCCAGGGCCTGGAAACACCATATATTTT	CAGLVPLSTGANSKLTF_CASSQDPGPGNTIYF	TRAV35.TRAJ56.TRAC_TGTGCTGGTCTAGTTCCTTTATCGACTGGAGCCAATAGTAAGCTGACATTT_TRBV4-1.TRBJ1-3..TRBC1_TGCGCCAGCAGCCAAGACCCAGGGCCTGGAAACACCATATATTTT	5	Medium (3 < X <= 10)	Yes	3.12826	20.4967	3	C1	C3	0.190007	0.181917	-0.0874793	0.00407952	0.137075	-0.143409	0.255286	-0.133956	-0.0770195	0.481383	0.313241	0.157661	S
CACAGGCGTGTAAGTA-1	10xMLR	40704	5936	CACAGGCGTGTAAGTA-1	TRAV13-2.TRAJ54.TRAC_TRBV4-1.TRBJ1-3..TRBC1	TGTGCAGAGACGGTAGCTCAGGGAGCCCAGAAGCTGGTATTT_TGCGCCAGCAGCCAAGACCCAGGGCCTGGAAACACCATATATTTT	CAETVAQGAQKLVF_CASSQDPGPGNTIYF	TRAV13-2.TRAJ54.TRAC_TGTGCAGAGACGGTAGCTCAGGGAGCCCAGAAGCTGGTATTT_TRBV4-1.TRBJ1-3..TRBC1_TGCGCCAGCAGCCAAGACCCAGGGCCTGGAAACACCATATATTTT	73	Hyperexpanded (30 < X)	Yes	2.92846	18.9269	3	C1	C3	0.191619	0.206265	-0.128116	0.0768763	0.246925	0.0692148	0.34283	-0.162637	0.0300239	0.633484	0.19157	0.255115	G2M
CACAGGCTCAGGTAAA-1	10xMLR	7650	2453	CACAGGCTCAGGTAAA-1	TRAV29/DV5.TRAJ45.TRAC_TRBV2.TRBJ1-1..TRBC1	TGTGCAGCAAGCGCGCAATCAGGAGGAGGTGCTGACGGACTCACCTTT_TGTGCCAGCAGTGACCCCGCCTCAGGGATCACTGAAGCTTTCTTT	CAASAQSGGGADGLTF_CASSDPASGITEAFF	TRAV29/DV5.TRAJ45.TRAC_TGTGCAGCAAGCGCGCAATCAGGAGGAGGTGCTGACGGACTCACCTTT_TRBV2.TRBJ1-1..TRBC1_TGTGCCAGCAGTGACCCCGCCTCAGGGATCACTGAAGCTTTCTTT	1	Single (0 < X <= 1)	No	4.33987	32.0131	0	C4	C0	0.124153	0.200243	0.177105	0.0859397	-0.0456948	-0.108945	-0.0549959	0.346306	-0.0381674	-0.0237979	-0.242806	-0.224888	G1
CACAGGCTCTTGTATC-1	10xMLR	7134	2104	CACAGGCTCTTGTATC-1	TRAV12-2.TRAJ24.TRAC_TRBV19.TRBJ2-1..TRBC2	TGTGCCGTTACAACTGACAGCTGGGGGAAATTGCAGTTT_TGTGCCAGTAGAGGGGTAGGGGGAATGTATGAGCAGTTCTTC	CAVTTDSWGKLQF_CASRGVGGMYEQFF	TRAV12-2.TRAJ24.TRAC_TGTGCCGTTACAACTGACAGCTGGGGGAAATTGCAGTTT_TRBV19.TRBJ2-1..TRBC2_TGTGCCAGTAGAGGGGTAGGGGGAATGTATGAGCAGTTCTTC	1	Single (0 < X <= 1)	No	2.39697	40.7065	1	C6	C1	0.114764	0.141343	0.130634	0.017063	-0.0430497	-0.0911274	-0.0876356	0.342107	-0.0673576	-0.0809077	-0.222271	-0.189733	G1
CACAGTACATCGACGC-1	10xMLR	28000	5210	CACAGTACATCGACGC-1	TRAV29/DV5.TRAJ49.TRAC_TRBV5-1.TRBJ1-5..TRBC1	TGTGCAGCAATCTGGGCGAACACCGGTAACCAGTTCTATTTT_TGCGCCAGCAGCCCCGGGGGTATGAGCAATCAGCCCCAGCATTTT	CAAIWANTGNQFYF_CASSPGGMSNQPQHF	TRAV29/DV5.TRAJ49.TRAC_TGTGCAGCAATCTGGGCGAACACCGGTAACCAGTTCTATTTT_TRBV5-1.TRBJ1-5..TRBC1_TGCGCCAGCAGCCCCGGGGGTATGAGCAATCAGCCCCAGCATTTT	1	Single (0 < X <= 1)	No	3.84643	15.0321	4	C5	C4	0.181574	0.234513	-0.00240296	0.0474354	0.0981008	0.214743	0.0509005	0.0447238	0.05316	-0.105477	-0.173385	-0.206196	G1
CACAGTAGTTCAACCA-1	10xMLR	3210	1411	NA	NA	NA	NA	NA	NA	No TCR information	NA	2.49221	27.9439	1	C6	C1	0.0878719	0.122329	0.234102	0.0806656	-0.0974569	0.102891	-0.0668273	0.341399	0.0344676	-0.0572068	-0.193588	-0.0739114	G1
CACATAGCACATGGGA-1	10xMLR	5456	1880	CACATAGCACATGGGA-1	TRAV22.TRAJ52.TRAC_TRBV12-4.TRBJ1-2.TRBD1.TRBC1	TGTGCTGTGAATAGCTATGGAAAGCTGACATTT_TGTGCCAGCAGGCGCTCTAGGACAGGGACCTATGGCTACACCTTC	CAVNSYGKLTF_CASRRSRTGTYGYTF	TRAV22.TRAJ52.TRAC_TGTGCTGTGAATAGCTATGGAAAGCTGACATTT_TRBV12-4.TRBJ1-2.TRBD1.TRBC1_TGTGCCAGCAGGCGCTCTAGGACAGGGACCTATGGCTACACCTTC	1	Single (0 < X <= 1)	No	3.37243	34.9707	0	C4	C0	0.119307	0.165372	0.0112176	0.156081	-0.0411644	0.0802173	-0.187623	0.318292	0.0392043	-0.100125	-0.182861	-0.165166	G1
CACATAGCAGGCAGTA-1	10xMLR	129804	8591	NA	NA	NA	NA	NA	NA	No TCR information	NA	2.87279	20.0602	3	C1	C3	0.188161	0.177383	-0.079839	0.00957162	0.154843	-0.169655	0.217021	-0.220299	-0.0454994	0.516363	0.349064	0.0948433	S
CACATAGGTCGCGAAA-1	10xMLR	1443	1012	NA	NA	NA	NA	NA	NA	No TCR information	NA	6.16771	5.75191	1	C6	C1	0.0893586	0.186812	0.558957	0.472435	-0.0708921	-0.0138746	-0.158936	0.617089	-0.160512	-0.12209	-0.244855	-0.112193	G1
CACATAGGTGAACCTT-1	10xMLR	3967	1733	CACATAGGTGAACCTT-1	TRAV22.TRAJ31.TRAC_TRBV4-1.TRBJ2-1..TRBC2	TGTGCTGTGCCTCCAGGGGGACATGCCAGACTCATGTTT_TGCGCCAGCAGCATTACCGGGACTATCAATAGGCAGTTCTTC	CAVPPGGHARLMF_CASSITGTINRQFF	TRAV22.TRAJ31.TRAC_TGTGCTGTGCCTCCAGGGGGACATGCCAGACTCATGTTT_TRBV4-1.TRBJ2-1..TRBC2_TGCGCCAGCAGCATTACCGGGACTATCAATAGGCAGTTCTTC	1	Single (0 < X <= 1)	No	6.20116	22.7124	5	C7	C5	0.100951	0.178794	-0.098139	-0.133098	0.0599573	-0.168564	-0.193682	0.127637	0.142696	-0.0262233	-0.271652	-0.148423	G1
CACATTTAGCGATATA-1	10xMLR	84635	7805	CACATTTAGCGATATA-1	TRAV19.TRAJ34.TRAC_TRBV11-3.TRBJ2-2..TRBC2	TGTGCTCTGAGTGATGGGCCTAACACCGACAAGCTCATCTTT_TGTGCCAGCAGCTTAGGCAGACAGACCCCCACCGGGGAGCTGTTTTTT	CALSDGPNTDKLIF_CASSLGRQTPTGELFF	TRAV19.TRAJ34.TRAC_TGTGCTCTGAGTGATGGGCCTAACACCGACAAGCTCATCTTT_TRBV11-3.TRBJ2-2..TRBC2_TGTGCCAGCAGCTTAGGCAGACAGACCCCCACCGGGGAGCTGTTTTTT	19	Large (10 < X <= 30)	Yes	3.2008	17.0131	3	C1	C3	0.200536	0.202527	-0.174757	-0.0610967	0.233866	0.207943	0.409826	-0.131494	0.0288776	0.989375	0.0180094	0.603023	G2M
CACCACTTCCTGTACC-1	10xMLR	61182	7415	NA	NA	NA	NA	NA	NA	No TCR information	NA	2.10029	19.1282	3	C1	C3	0.20265	0.202228	-0.103502	-0.0927721	0.160563	-0.120702	0.244063	-0.0984134	0.0476212	0.585239	0.22541	0.22445	S
CACCAGGAGTGAACAT-1	10xMLR	20559	4976	CACCAGGAGTGAACAT-1	TRAV3.TRAJ22.TRAC_TRBV6-5.TRBJ1-3..TRBC1	TGTGCTGTCACTCTTTCTTCTGGTTCTGCAAGGCAACTGACCTTT_TGTGCCAGCAGAACCTCCCCGTCAGGCCCTGGAAACACCATATATTTT	CAVTLSSGSARQLTF_CASRTSPSGPGNTIYF	TRAV3.TRAJ22.TRAC_TGTGCTGTCACTCTTTCTTCTGGTTCTGCAAGGCAACTGACCTTT_TRBV6-5.TRBJ1-3..TRBC1_TGTGCCAGCAGAACCTCCCCGTCAGGCCCTGGAAACACCATATATTTT	2	Small (1 < X <= 3)	Yes	4.41656	23.7317	4	C5	C4	0.184336	0.203584	0.171252	-0.0604151	0.0469759	-0.102848	0.144028	0.271432	-0.0382283	0.201781	0.493987	-0.121106	S
CACCAGGCACCTCGTT-1	10xMLR	72835	7627	CACCAGGCACCTCGTT-1	TRAV13-2.TRAJ54.TRAC_TRBV4-1.TRBJ1-3..TRBC1	TGTGCAGAGACGGTAGCTCAGGGAGCCCAGAAGCTGGTATTT_TGCGCCAGCAGCCAAGACCCAGGGCCTGGAAACACCATATATTTT	CAETVAQGAQKLVF_CASSQDPGPGNTIYF	TRAV13-2.TRAJ54.TRAC_TGTGCAGAGACGGTAGCTCAGGGAGCCCAGAAGCTGGTATTT_TRBV4-1.TRBJ1-3..TRBC1_TGCGCCAGCAGCCAAGACCCAGGGCCTGGAAACACCATATATTTT	73	Hyperexpanded (30 < X)	Yes	3.03288	18.4678	3	C1	C3	0.197859	0.213764	-0.151596	-0.062606	0.212541	-0.0644661	0.382746	-0.108817	0.00276437	0.661161	0.291482	0.225157	S
CACCAGGCATTTGCCC-1	10xMLR	68993	7394	CACCAGGCATTTGCCC-1	TRAV14/DV4.TRAJ26.TRAC_TRBV7-2.TRBJ2-3..TRBC2	TGTGCAATTTACCGGGATAACTATGGTCAGAATTTTGTCTTT_TGTGCCAGCAGCTTAACATTCGCTAGCGGGGGGCTAAGACGCAGCACAGATACGCAGTATTTT	CAIYRDNYGQNFVF_CASSLTFASGGLRRSTDTQYF	TRAV14/DV4.TRAJ26.TRAC_TGTGCAATTTACCGGGATAACTATGGTCAGAATTTTGTCTTT_TRBV7-2.TRBJ2-3..TRBC2_TGTGCCAGCAGCTTAACATTCGCTAGCGGGGGGCTAAGACGCAGCACAGATACGCAGTATTTT	15	Large (10 < X <= 30)	Yes	3.44963	19.1672	3	C1	C3	0.197158	0.178112	-0.168945	-0.0118756	0.193394	-0.121361	0.341	-0.0111649	-0.0525887	0.742315	0.363951	0.236829	S
CACCTTGAGCATCATC-1	10xMLR	76384	7820	CACCTTGAGCATCATC-1	TRAV17.TRAJ30.TRAC_TRBV5-1.TRBJ2-7..TRBC2	TGTGTCTATCGCAGAGATGACAAGATCATCTTT_TGCGCCAGCAGCTTTAGCGGGGGAACCTACGAGCAGTACTTC	CVYRRDDKIIF_CASSFSGGTYEQYF	TRAV17.TRAJ30.TRAC_TGTGTCTATCGCAGAGATGACAAGATCATCTTT_TRBV5-1.TRBJ2-7..TRBC2_TGCGCCAGCAGCTTTAGCGGGGGAACCTACGAGCAGTACTTC	2	Small (1 < X <= 3)	Yes	3.22319	18.0679	3	C1	C3	0.207188	0.215402	-0.152346	-0.0628671	0.209294	-0.110038	0.320022	-0.165889	-0.0640185	0.608247	0.514501	0.150117	S
CACCTTGTCAACCAAC-1	10xMLR	93538	8709	CACCTTGTCAACCAAC-1	TRAV8-4.TRAJ34.TRAC_TRBV12-3.TRBJ1-2..TRBC1	TGTGCTGTGAGTAAGGCCGACAAGCTCATCTTT_TGTGCCACCAAGGACAGGACCAACTATGGCTACACCTTC	CAVSKADKLIF_CATKDRTNYGYTF	TRAV8-4.TRAJ34.TRAC_TGTGCTGTGAGTAAGGCCGACAAGCTCATCTTT_TRBV12-3.TRBJ1-2..TRBC1_TGTGCCACCAAGGACAGGACCAACTATGGCTACACCTTC	1	Single (0 < X <= 1)	No	3.91071	16.528	2	C3	C2	0.210777	0.197802	-0.136445	-0.0694348	0.134753	-0.0324119	0.310925	-0.160991	-0.0503235	0.686325	0.409945	0.192562	S
CACCTTGTCATCTGTT-1	10xMLR	6962	2469	CACCTTGTCATCTGTT-1	NA_TRBV11-2.TRBJ2-3..TRBC2	NA_TGTGCCAGCAGCTTAGCCGGGACTAGTAAGCCAGATACGCAGTATTTT	NA_CASSLAGTSKPDTQYF	NA_NA_TRBV11-2.TRBJ2-3..TRBC2_TGTGCCAGCAGCTTAGCCGGGACTAGTAAGCCAGATACGCAGTATTTT	1	Single (0 < X <= 1)	No	4.42402	29.6754	0	C4	C0	0.142118	0.221288	0.226956	-0.0116939	0.0126705	-0.347034	-0.150273	0.336689	0.000127083	-0.0323221	-0.255792	-0.194402	G1
CACTCCAAGCCACTAT-1	10xMLR	5421	2376	CACTCCAAGCCACTAT-1	TRAV30.TRAJ29.TRAC_TRBV29-1.TRBJ2-7..TRBC2	TGTGGCACAGAGTTTAGCTCAGGAAACACACCTCTTGTCTTT_TGCAGCGTTGAAGACGGCTCCAGGGGGTACTACGAGCAGTACTTC	CGTEFSSGNTPLVF_CSVEDGSRGYYEQYF	TRAV30.TRAJ29.TRAC_TGTGGCACAGAGTTTAGCTCAGGAAACACACCTCTTGTCTTT_TRBV29-1.TRBJ2-7..TRBC2_TGCAGCGTTGAAGACGGCTCCAGGGGGTACTACGAGCAGTACTTC	8	Medium (3 < X <= 10)	Yes	1.80778	17.5798	6	C2	C6	0.137478	0.202038	0.180845	0.280063	0.0943058	-0.101018	0.0615841	0.0230113	0.0417441	-0.0327482	-0.227384	-0.21367	G1
CACTCCAAGTACGTAA-1	10xMLR	5613	1927	CACTCCAAGTACGTAA-1	TRAV23/DV6.TRAJ23.TRAC_TRBV20-1.TRBJ2-2..TRBC2	TGTGCAGCAACCGCGGTAGGTCAGGGAGGAAAGCTTATCTTC_TGCAGTGTCGAGGACAACTGGGAGCTGTTTTTT	CAATAVGQGGKLIF_CSVEDNWELFF	TRAV23/DV6.TRAJ23.TRAC_TGTGCAGCAACCGCGGTAGGTCAGGGAGGAAAGCTTATCTTC_TRBV20-1.TRBJ2-2..TRBC2_TGCAGTGTCGAGGACAACTGGGAGCTGTTTTTT	1	Single (0 < X <= 1)	No	3.91947	37.5913	8	C8	C8	0.153936	0.155009	0.317848	0.255538	-0.0766997	-0.132596	-0.118963	0.506372	-0.0384076	-0.100723	-0.154459	-0.172459	G1
CACTCCAAGTGGTAGC-1	10xMLR	5437	2193	CACTCCAAGTGGTAGC-1	TRAV9-2.TRAJ22.TRAC_TRBV2.TRBJ2-2..TRBC2	TGTGCTCTGAGAAGTGGTTCTGCAAGGCAACTGACCTTT_TGTGCCAGCAGAGATAGCGGGGCGAACACCGGGGAGCTGTTTTTT	CALRSGSARQLTF_CASRDSGANTGELFF	TRAV9-2.TRAJ22.TRAC_TGTGCTCTGAGAAGTGGTTCTGCAAGGCAACTGACCTTT_TRBV2.TRBJ2-2..TRBC2_TGTGCCAGCAGAGATAGCGGGGCGAACACCGGGGAGCTGTTTTTT	1	Single (0 < X <= 1)	No	1.9496	32.7203	1	C6	C1	0.13098	0.176185	0.10433	0.0211026	-0.0387352	-0.334134	-0.0946873	0.519353	-0.140143	-0.144973	-0.117259	-0.222678	G1
CACTCCACAAACTGCT-1	10xMLR	7903	2515	CACTCCACAAACTGCT-1	TRAV12-3.TRAJ42.TRAC_TRBV5-6.TRBJ2-3..TRBC2	TGTGCAATGAGCGCGAGATATGGAGGAAGCCAAGGAAATCTCATCTTT_TGTGCCAGCAGCGCACTACAGGGGCCGACGCAGTATTTT	CAMSARYGGSQGNLIF_CASSALQGPTQYF	TRAV12-3.TRAJ42.TRAC_TGTGCAATGAGCGCGAGATATGGAGGAAGCCAAGGAAATCTCATCTTT_TRBV5-6.TRBJ2-3..TRBC2_TGTGCCAGCAGCGCACTACAGGGGCCGACGCAGTATTTT	1	Single (0 < X <= 1)	No	2.94825	33.0254	1	C6	C1	0.134112	0.150825	0.0486381	0.0581447	-0.0502481	-0.336744	-0.0572849	0.204897	0.0274598	-0.0712508	-0.271913	-0.207293	G1
CAGAATCAGAAAGTGG-1	10xMLR	6243	2133	CAGAATCAGAAAGTGG-1	TRAV8-1.TRAJ40.TRAC_TRBV19.TRBJ1-2.TRBD1.TRBC1	TGTGCCGTGAACCGCATTGGCTCAGGAACCTACAAATACATCTTT_TGTGCCAGTAGTACGGACAGGGGTGGGGATGGCTACACCTTC	CAVNRIGSGTYKYIF_CASSTDRGGDGYTF	TRAV8-1.TRAJ40.TRAC_TGTGCCGTGAACCGCATTGGCTCAGGAACCTACAAATACATCTTT_TRBV19.TRBJ1-2.TRBD1.TRBC1_TGTGCCAGTAGTACGGACAGGGGTGGGGATGGCTACACCTTC	1	Single (0 < X <= 1)	No	6.29505	36.8573	1	C6	C1	0.110506	0.133132	0.278455	0.22583	-0.0908622	-0.299616	-0.119895	0.52494	-0.0930843	-0.0875579	-0.22707	-0.16041	G1
CAGAATCGTAAACGCG-1	10xMLR	4093	1595	CAGAATCGTAAACGCG-1	NA_TRBV6-2.TRBJ1-2.TRBD1.TRBC1	NA_TGTGCCAGCAGACAGGGGGCAGGAGGCTACACCTTC	NA_CASRQGAGGYTF	NA_NA_TRBV6-2.TRBJ1-2.TRBD1.TRBC1_TGTGCCAGCAGACAGGGGGCAGGAGGCTACACCTTC	1	Single (0 < X <= 1)	No	3.37161	35.1332	5	C7	C5	0.131286	0.170641	-0.0758804	-0.149311	0.177298	-0.150053	0.0250072	0.132239	-0.0522601	-0.0231346	-0.192932	-0.08165	G1
CAGAATCTCTCAAACG-1	10xMLR	98785	8033	CAGAATCTCTCAAACG-1	TRAV38-2/DV8.TRAJ27.TRAC_TRBV20-1.TRBJ1-1.TRBD1.TRBC1	TGTGCTTATGACGGCAATGCAGGCAAATCAACCTTT_TGCAGTGCTCTGCGACAGGGGAACACTGAAGCTTTCTTT	CAYDGNAGKSTF_CSALRQGNTEAFF	TRAV38-2/DV8.TRAJ27.TRAC_TGTGCTTATGACGGCAATGCAGGCAAATCAACCTTT_TRBV20-1.TRBJ1-1.TRBD1.TRBC1_TGCAGTGCTCTGCGACAGGGGAACACTGAAGCTTTCTTT	1	Single (0 < X <= 1)	No	2.05193	19.6842	2	C3	C2	0.207842	0.189633	-0.131584	-0.0441731	0.0972213	-0.106166	0.24971	-0.151369	-0.0720878	0.701627	0.167846	0.40601	G2M
CAGAGAGCAGACACTT-1	10xMLR	15659	3929	CAGAGAGCAGACACTT-1	TRAV23/DV6.TRAJ49.TRAC_TRBV11-2.TRBJ2-5..TRBC2	TGTGCAGCAAGCCTACGGTCCGGCGGTAACCAGTTCTATTTT_TGTGCCAGCAGCTTTGGGGGGCCGGGAGAGACCCAGTACTTC	CAASLRSGGNQFYF_CASSFGGPGETQYF	TRAV23/DV6.TRAJ49.TRAC_TGTGCAGCAAGCCTACGGTCCGGCGGTAACCAGTTCTATTTT_TRBV11-2.TRBJ2-5..TRBC2_TGTGCCAGCAGCTTTGGGGGGCCGGGAGAGACCCAGTACTTC	1	Single (0 < X <= 1)	No	2.49058	27.6007	0	C4	C0	0.147418	0.232351	0.292018	0.311035	-0.0349695	-0.0709891	-0.0919479	0.511585	-0.0349471	-0.121811	-0.272147	-0.280358	G1
CAGAGAGGTTGTCTTT-1	10xMLR	4574	1458	CAGAGAGGTTGTCTTT-1	TRAV13-1.TRAJ52.TRAC_TRBV20-1.TRBJ1-5.TRBD1.TRBC1	TGTGCACCTTACCTTAATGCTGGTGGTACTAGCTATGGAAAGCTGACATTT_TGCAGTGCAGTGACAGGGCGCAATCAGCCCCAGCATTTT	CAPYLNAGGTSYGKLTF_CSAVTGRNQPQHF	TRAV13-1.TRAJ52.TRAC_TGTGCACCTTACCTTAATGCTGGTGGTACTAGCTATGGAAAGCTGACATTT_TRBV20-1.TRBJ1-5.TRBD1.TRBC1_TGCAGTGCAGTGACAGGGCGCAATCAGCCCCAGCATTTT	1	Single (0 < X <= 1)	No	3.71666	46.2396	1	C6	C1	0.100267	0.106735	0.259797	0.25795	-0.0596359	-0.256265	-0.0947333	0.229206	-0.0396186	-0.0819201	-0.193341	-0.167142	G1
CAGAGAGTCGGATGTT-1	10xMLR	3588	1508	CAGAGAGTCGGATGTT-1	TRAV38-1.TRAJ52.TRAC_TRBV6-5.TRBJ2-2..TRBC2	TGTGCTTTCAAGCCCGGCGATGGTACTAGCTATGGAAAGCTGACATTT_TGTGCCAGCAGTTACTCTAGGACAGGACGAACCGGGGAGCTGTTTTTT	CAFKPGDGTSYGKLTF_CASSYSRTGRTGELFF	TRAV38-1.TRAJ52.TRAC_TGTGCTTTCAAGCCCGGCGATGGTACTAGCTATGGAAAGCTGACATTT_TRBV6-5.TRBJ2-2..TRBC2_TGTGCCAGCAGTTACTCTAGGACAGGACGAACCGGGGAGCTGTTTTTT	1	Single (0 < X <= 1)	No	4.34783	30.0446	8	C8	C8	0.138853	0.180691	0.432545	0.360656	-0.121224	0.0658013	-0.0797425	0.625989	0.0185165	-0.060711	-0.126545	-0.189899	G1
CAGAGAGTCGGCGCAT-1	10xMLR	45092	6084	CAGAGAGTCGGCGCAT-1	TRAV13-2.TRAJ54.TRAC_TRBV4-1.TRBJ1-3..TRBC1	TGTGCAGAGACGGTAGCTCAGGGAGCCCAGAAGCTGGTATTT_TGCGCCAGCAGCCAAGACCCAGGGCCTGGAAACACCATATATTTT	CAETVAQGAQKLVF_CASSQDPGPGNTIYF	TRAV13-2.TRAJ54.TRAC_TGTGCAGAGACGGTAGCTCAGGGAGCCCAGAAGCTGGTATTT_TRBV4-1.TRBJ1-3..TRBC1_TGCGCCAGCAGCCAAGACCCAGGGCCTGGAAACACCATATATTTT	73	Hyperexpanded (30 < X)	Yes	2.54812	24.3014	3	C1	C3	0.170321	0.180694	-0.164097	-0.064546	0.237591	-0.00657525	0.262717	-0.351172	0.110358	0.391666	0.233871	-0.0271671	S
CAGATCAGTAGCCTAT-1	10xMLR	6625	1971	CAGATCAGTAGCCTAT-1	TRAV27.TRAJ37.TRAC_TRBV5-1.TRBJ2-2..TRBC2	TGTGCAGGAGCGGGCTCTAGCAACACAGGCAAACTAATCTTT_TGCGCCAGCCGTCCATCTTCGGGGTTGAGGGGCACCGGGGAGCTGTTTTTT	CAGAGSSNTGKLIF_CASRPSSGLRGTGELFF	TRAV27.TRAJ37.TRAC_TGTGCAGGAGCGGGCTCTAGCAACACAGGCAAACTAATCTTT_TRBV5-1.TRBJ2-2..TRBC2_TGCGCCAGCCGTCCATCTTCGGGGTTGAGGGGCACCGGGGAGCTGTTTTTT	1	Single (0 < X <= 1)	No	3.15472	43.4566	1	C6	C1	0.0843824	0.15655	0.0162194	-0.166918	-0.113264	-0.286649	-0.108038	0.187864	0.0400515	-0.0277771	-0.139263	-0.156032	G1
CAGATCAGTCACAAGG-1	10xMLR	37177	6010	CAGATCAGTCACAAGG-1	TRAV29/DV5.TRAJ28.TRAC_TRBV12-3.TRBJ1-5.TRBD1.TRBC1	TGTGCAGCAACTGGGGCTGGGAGTTACCAACTCACTTTC_TGTGCCAGCAGTCTATATGGACAGGGAGGTAGCAATCAGCCCCAGCATTTT	CAATGAGSYQLTF_CASSLYGQGGSNQPQHF	TRAV29/DV5.TRAJ28.TRAC_TGTGCAGCAACTGGGGCTGGGAGTTACCAACTCACTTTC_TRBV12-3.TRBJ1-5.TRBD1.TRBC1_TGTGCCAGCAGTCTATATGGACAGGGAGGTAGCAATCAGCCCCAGCATTTT	14	Large (10 < X <= 30)	Yes	3.53713	19.6197	3	C1	C3	0.186998	0.183898	-0.170664	-0.0554413	0.234831	0.0821647	0.343746	-0.0834499	0.0303306	0.693911	0.423264	0.227379	S
CAGATCAGTCAGTGGA-1	10xMLR	22771	5082	CAGATCAGTCAGTGGA-1	TRAV25.TRAJ31.TRAC_TRBV29-1.TRBJ1-1..TRBC1	TGTGCAGGGAATAACAATGCCAGACTCATGTTT_TGCAGCGTTGAGGGGCAGGGCCACGGCACTGAAGCTTTCTTT	CAGNNNARLMF_CSVEGQGHGTEAFF	TRAV25.TRAJ31.TRAC_TGTGCAGGGAATAACAATGCCAGACTCATGTTT_TRBV29-1.TRBJ1-1..TRBC1_TGCAGCGTTGAGGGGCAGGGCCACGGCACTGAAGCTTTCTTT	1	Single (0 < X <= 1)	No	4.09732	18.9144	4	C5	C4	0.180918	0.198502	-0.0186959	0.0227952	0.039575	-0.315805	0.0775477	0.128457	-0.0504769	0.149729	0.385181	-0.104062	S
CAGATCAGTGACGGTA-1	10xMLR	6210	2433	CAGATCAGTGACGGTA-1	TRAV2.TRAJ13.TRAC_TRBV12-4.TRBJ1-3..TRBC1	TGTGCTGTGAATTCTGGGGGTTACCAGAAAGTTACCTTT_TGTGCCAGCAGTTTCAGCTCTGGAAACACCATATATTTT	CAVNSGGYQKVTF_CASSFSSGNTIYF	TRAV2.TRAJ13.TRAC_TGTGCTGTGAATTCTGGGGGTTACCAGAAAGTTACCTTT_TRBV12-4.TRBJ1-3..TRBC1_TGTGCCAGCAGTTTCAGCTCTGGAAACACCATATATTTT	1	Single (0 < X <= 1)	No	2.1095	23.1723	0	C4	C0	0.16321	0.199396	0.0993993	0.0573624	-0.0475842	-0.212703	-0.0837037	0.605663	-0.0812853	-0.0422066	-0.16898	-0.24973	G1
CAGCAGCCACAGACAG-1	10xMLR	52918	7285	CAGCAGCCACAGACAG-1	TRAV19.TRAJ34.TRAC_TRBV11-3.TRBJ2-2..TRBC2	TGTGCTCTGAGTGATGGGCCTAACACCGACAAGCTCATCTTT_TGTGCCAGCAGCTTAGGCAGACAGACCCCCACCGGGGAGCTGTTTTTT	CALSDGPNTDKLIF_CASSLGRQTPTGELFF	TRAV19.TRAJ34.TRAC_TGTGCTCTGAGTGATGGGCCTAACACCGACAAGCTCATCTTT_TRBV11-3.TRBJ2-2..TRBC2_TGTGCCAGCAGCTTAGGCAGACAGACCCCCACCGGGGAGCTGTTTTTT	19	Large (10 < X <= 30)	Yes	2.66639	17.3249	3	C1	C3	0.192737	0.223239	-0.162969	-0.0921638	0.221085	0.0786656	0.319784	-0.0177927	0.0837945	0.476867	0.291427	0.114642	S
CAGCAGCCATGACGGA-1	10xMLR	34613	5693	CAGCAGCCATGACGGA-1	TRAV29/DV5.TRAJ28.TRAC_TRBV12-3.TRBJ1-5.TRBD1.TRBC1	TGTGCAGCAACTGGGGCTGGGAGTTACCAACTCACTTTC_TGTGCCAGCAGTCTATATGGACAGGGAGGTAGCAATCAGCCCCAGCATTTT	CAATGAGSYQLTF_CASSLYGQGGSNQPQHF	TRAV29/DV5.TRAJ28.TRAC_TGTGCAGCAACTGGGGCTGGGAGTTACCAACTCACTTTC_TRBV12-3.TRBJ1-5.TRBD1.TRBC1_TGTGCCAGCAGTCTATATGGACAGGGAGGTAGCAATCAGCCCCAGCATTTT	14	Large (10 < X <= 30)	Yes	3.48424	20.5299	3	C1	C3	0.182857	0.218711	-0.118551	0.0150627	0.278584	0.152031	0.286902	-0.0121319	0.280235	0.265162	0.277232	-0.0911348	S
CAGCAGCGTAAAGGAG-1	10xMLR	7964	2563	NA	NA	NA	NA	NA	NA	No TCR information	NA	2.63687	32.5841	0	C4	C0	0.131723	0.177055	0.194664	0.126658	-0.0463067	-0.141772	-0.102817	0.608936	0.0470975	-0.0644929	-0.201061	-0.184224	G1
CAGCATAAGTTGTAGA-1	10xMLR	5043	2039	CAGCATAAGTTGTAGA-1	TRAV13-2.TRAJ53.TRAC_TRBV30.TRBJ2-1..TRBC2	TGTGCAGAGAACGAAGGAGGTAGCAACTATAAACTGACATTT_TGTGCCTGGAGCGACCGGGATGAGCAGTTCTTC	CAENEGGSNYKLTF_CAWSDRDEQFF	TRAV13-2.TRAJ53.TRAC_TGTGCAGAGAACGAAGGAGGTAGCAACTATAAACTGACATTT_TRBV30.TRBJ2-1..TRBC2_TGTGCCTGGAGCGACCGGGATGAGCAGTTCTTC	1	Single (0 < X <= 1)	No	2.61749	28.9312	8	C8	C8	0.128847	0.132587	0.13435	0.166343	-0.130404	-0.329559	-0.164521	0.107677	-0.0497763	-0.120734	-0.173691	-0.198539	G1
CAGCCGAAGCTGCAAG-1	10xMLR	5828	2135	CAGCCGAAGCTGCAAG-1	TRAV8-4.TRAJ8.TRAC_TRBV13.TRBJ2-3..TRBC2	TGTGCTGTGAGGGGGAACACAGGCTTTCAGAAACTTGTATTT_TGTGCCAGCAGCACCAGACAGAGCACAGATACGCAGTATTTT	CAVRGNTGFQKLVF_CASSTRQSTDTQYF	TRAV8-4.TRAJ8.TRAC_TGTGCTGTGAGGGGGAACACAGGCTTTCAGAAACTTGTATTT_TRBV13.TRBJ2-3..TRBC2_TGTGCCAGCAGCACCAGACAGAGCACAGATACGCAGTATTTT	9	Medium (3 < X <= 10)	Yes	1.28689	27.3507	6	C2	C6	0.113136	0.184594	0.178055	-0.100352	0.0580418	-0.328224	-0.0740272	0.245405	0.0250061	-0.0994374	-0.229967	-0.225431	G1
CAGCCGACACCGAATT-1	10xMLR	7871	2089	CAGCCGACACCGAATT-1	TRAV38-1.TRAJ42.TRAC_TRBV3-1.TRBJ1-1.TRBD1.TRBC1	TGTGCTTTCATGAAGCTCCCAGGAAGCCAAGGAAATCTCATCTTT_TGTGCCAGCAGCCAAGGAAGTGGACGGGGCGCTTTCTTT	CAFMKLPGSQGNLIF_CASSQGSGRGAFF	TRAV38-1.TRAJ42.TRAC_TGTGCTTTCATGAAGCTCCCAGGAAGCCAAGGAAATCTCATCTTT_TRBV3-1.TRBJ1-1.TRBD1.TRBC1_TGTGCCAGCAGCCAAGGAAGTGGACGGGGCGCTTTCTTT	1	Single (0 < X <= 1)	No	2.74425	44.4797	1	C6	C1	0.115558	0.131392	0.176197	0.261786	-0.0766846	-0.293932	-0.0697039	0.575801	-0.0756349	-0.014971	-0.182593	-0.151086	G1
CAGCGACAGATATGCA-1	10xMLR	91229	8212	CAGCGACAGATATGCA-1	TRAV8-6.TRAJ33.TRAC_TRBV6-1.TRBJ2-5..TRBC2	TGTGCTGTGAGTGAAGGGGATAGCAACTATCAGTTAATCTGG_TGTGCCAGCAGTGGGATCCGACCTTCAGAGACCCAGTACTTC	CAVSEGDSNYQLIW_CASSGIRPSETQYF	TRAV8-6.TRAJ33.TRAC_TGTGCTGTGAGTGAAGGGGATAGCAACTATCAGTTAATCTGG_TRBV6-1.TRBJ2-5..TRBC2_TGTGCCAGCAGTGGGATCCGACCTTCAGAGACCCAGTACTTC	1	Single (0 < X <= 1)	No	2.83134	18.322	2	C3	C2	0.201685	0.174193	-0.132326	-0.143961	0.106175	0.0549298	0.138825	-0.040829	-0.104562	0.685897	0.298406	0.158514	S
CAGCGACCACTCAGGC-1	10xMLR	12904	3616	CAGCGACCACTCAGGC-1	TRAV14/DV4.TRAJ3.TRAC_TRBV7-3.TRBJ1-1..TRBC1	TGTGCAATGAGTCCGTCGGGGTACAGCAGTGCTTCCAAGATAATCTTT_TGTGCCAGCAGCCCTCAGGGGTCTATGAACACTGAAGCTTTCTTT	CAMSPSGYSSASKIIF_CASSPQGSMNTEAFF	TRAV14/DV4.TRAJ3.TRAC_TGTGCAATGAGTCCGTCGGGGTACAGCAGTGCTTCCAAGATAATCTTT_TRBV7-3.TRBJ1-1..TRBC1_TGTGCCAGCAGCCCTCAGGGGTCTATGAACACTGAAGCTTTCTTT	1	Single (0 < X <= 1)	No	3.54154	23.3648	0	C4	C0	0.169175	0.203983	0.117018	0.21903	0.0557288	-0.20651	0.0050143	0.259758	0.0519515	0.00416136	-0.0459324	-0.257111	G1
CAGCGACCATGACGGA-1	10xMLR	11664	2830	CAGCGACCATGACGGA-1	TRAV13-1.TRAJ26.TRAC_TRBV9.TRBJ2-5..TRBC2	TGTGCAGCAAGTGGGAACTATGGTCAGAATTTTGTCTTT_TGTGCCAGCAGCCCATACGCTCTAGCGGAAGAGACCCAGTACTTC	CAASGNYGQNFVF_CASSPYALAEETQYF	TRAV13-1.TRAJ26.TRAC_TGTGCAGCAAGTGGGAACTATGGTCAGAATTTTGTCTTT_TRBV9.TRBJ2-5..TRBC2_TGTGCCAGCAGCCCATACGCTCTAGCGGAAGAGACCCAGTACTTC	1	Single (0 < X <= 1)	No	2.61488	35.2195	0	C4	C0	0.137065	0.190053	0.321949	0.275083	-0.00691224	-0.0516345	-0.105711	0.513561	-0.0118479	-0.034741	-0.196361	-0.257918	G1
CAGCGACTCGAATGGG-1	10xMLR	59309	7340	CAGCGACTCGAATGGG-1	TRAV19.TRAJ34.TRAC_TRBV11-3.TRBJ2-2..TRBC2	TGTGCTCTGAGTGATGGGCCTAACACCGACAAGCTCATCTTT_TGTGCCAGCAGCTTAGGCAGACAGACCCCCACCGGGGAGCTGTTTTTT	CALSDGPNTDKLIF_CASSLGRQTPTGELFF	TRAV19.TRAJ34.TRAC_TGTGCTCTGAGTGATGGGCCTAACACCGACAAGCTCATCTTT_TRBV11-3.TRBJ2-2..TRBC2_TGTGCCAGCAGCTTAGGCAGACAGACCCCCACCGGGGAGCTGTTTTTT	19	Large (10 < X <= 30)	Yes	2.55779	15.9622	3	C1	C3	0.209338	0.239405	-0.169279	-0.043253	0.276019	0.133857	0.441849	-0.0532897	0.172123	0.69619	0.34602	0.256647	S
CAGCTAAAGACAGGCT-1	10xMLR	7742	2204	CAGCTAAAGACAGGCT-1	TRAV9-2.TRAJ26.TRAC_NA	TGTGCTCTCTCCTATAACTATGGTCAGAATTTTGTCTTT_TGTGCAGCAAGCGCGGGCACCGACAAGCTCATCTTT	CALSYNYGQNFVF_CAASAGTDKLIF	TRAV9-2.TRAJ26.TRAC_TGTGCTCTCTCCTATAACTATGGTCAGAATTTTGTCTTT_NA_TGTGCAGCAAGCGCGGGCACCGACAAGCTCATCTTT	1	Single (0 < X <= 1)	No	2.89331	42.9992	1	C6	C1	0.0821715	0.125548	-0.00127852	-0.0126239	-0.0500838	-0.295623	-0.121361	0.206609	-0.00539308	-0.0686102	-0.209166	-0.219827	G1
CAGCTAAAGAGGGCTT-1	10xMLR	7302	2306	CAGCTAAAGAGGGCTT-1	TRAV12-2.TRAJ9.TRAC_TRBV7-2.TRBJ2-7..TRBC2	TGTGCCCTCATTACTGGAGGCTTCAAAACTATCTTT_TGTGCCAGCAGCTTACGGGCAGGCCCGACCTACGAGCAGTACTTC	CALITGGFKTIF_CASSLRAGPTYEQYF	TRAV12-2.TRAJ9.TRAC_TGTGCCCTCATTACTGGAGGCTTCAAAACTATCTTT_TRBV7-2.TRBJ2-7..TRBC2_TGTGCCAGCAGCTTACGGGCAGGCCCGACCTACGAGCAGTACTTC	1	Single (0 < X <= 1)	No	3.35525	37.5103	1	C6	C1	0.125829	0.165985	0.0734098	0.147774	-0.038408	-0.320838	-0.165657	0.130168	-0.0845644	-0.0724803	-0.19213	-0.184476	G1
CAGCTAATCTACGAGT-1	10xMLR	36744	5888	CAGCTAATCTACGAGT-1	TRAV13-2.TRAJ54.TRAC_TRBV4-1.TRBJ1-3..TRBC1	TGTGCAGAGACGGTAGCTCAGGGAGCCCAGAAGCTGGTATTT_TGCGCCAGCAGCCAAGACCCAGGGCCTGGAAACACCATATATTTT	CAETVAQGAQKLVF_CASSQDPGPGNTIYF	TRAV13-2.TRAJ54.TRAC_TGTGCAGAGACGGTAGCTCAGGGAGCCCAGAAGCTGGTATTT_TRBV4-1.TRBJ1-3..TRBC1_TGCGCCAGCAGCCAAGACCCAGGGCCTGGAAACACCATATATTTT	73	Hyperexpanded (30 < X)	Yes	1.90235	18.0111	3	C1	C3	0.181274	0.241482	-0.111268	0.024686	0.303985	0.104813	0.310926	0.0547818	0.148525	0.632826	0.0560616	0.251928	G2M
CAGCTGGGTTAAGACA-1	10xMLR	7246	2369	CAGCTGGGTTAAGACA-1	TRAV13-1.TRAJ9.TRAC_TRBV19.TRBJ1-5.TRBD1.TRBC1	TGTGCAGCAAGTACTGGAGGCTTCAAAACTATCTTT_TGTGCCAGTAGTGCGAGCGGGACAGGGGGCAGGCAGCCCCAGCATTTT	CAASTGGFKTIF_CASSASGTGGRQPQHF	TRAV13-1.TRAJ9.TRAC_TGTGCAGCAAGTACTGGAGGCTTCAAAACTATCTTT_TRBV19.TRBJ1-5.TRBD1.TRBC1_TGTGCCAGTAGTGCGAGCGGGACAGGGGGCAGGCAGCCCCAGCATTTT	1	Single (0 < X <= 1)	No	2.81535	32.8871	0	C4	C0	0.136089	0.162621	0.175178	0.0209382	-0.0399858	-0.12582	-0.122733	0.340001	0.0215888	-0.0630032	-0.16479	-0.216313	G1
CAGGTGCAGCTTCGCG-1	10xMLR	146967	9325	NA	NA	NA	NA	NA	NA	No TCR information	NA	2.02835	27.3633	3	C1	C3	0.185816	0.223344	-0.0902476	0.0333183	0.245981	-0.0296316	0.206145	0.0608202	0.16061	0.302895	0.0472445	0.0193548	S
CAGGTGCCAATGACCT-1	10xMLR	5466	1878	CAGGTGCCAATGACCT-1	TRAV29/DV5.TRAJ30.TRAC_TRBV5-1.TRBJ2-3..TRBC2	TGTGCAGCAAGCCCTATGAACAGAGATGACAAGATCATCTTT_TGCGCCAGCAGTCGGGGGGGGCGCCCAGATACGCAGTATTTT	CAASPMNRDDKIIF_CASSRGGRPDTQYF	TRAV29/DV5.TRAJ30.TRAC_TGTGCAGCAAGCCCTATGAACAGAGATGACAAGATCATCTTT_TRBV5-1.TRBJ2-3..TRBC2_TGCGCCAGCAGTCGGGGGGGGCGCCCAGATACGCAGTATTTT	1	Single (0 < X <= 1)	No	2.1588	40.3769	1	C6	C1	0.0791335	0.169615	0.0884422	0.17756	-0.130256	-0.299901	-0.145174	0.484278	-0.0273734	-0.0940829	-0.203922	-0.164573	G1
CAGGTGCCACGGTGTC-1	10xMLR	6781	2123	CAGGTGCCACGGTGTC-1	TRAV13-1.TRAJ15.TRAC_TRBV7-3.TRBJ2-1..TRBC2	TGTGCAGCAAGTATAAGGAGGCAGGCAGGAACTGCTCTGATCTTT_TGTGCCAGCAGCTTCCTGGCAGGTTCGTTCAATGAGCAGTTCTTC	CAASIRRQAGTALIF_CASSFLAGSFNEQFF	TRAV13-1.TRAJ15.TRAC_TGTGCAGCAAGTATAAGGAGGCAGGCAGGAACTGCTCTGATCTTT_TRBV7-3.TRBJ2-1..TRBC2_TGTGCCAGCAGCTTCCTGGCAGGTTCGTTCAATGAGCAGTTCTTC	1	Single (0 < X <= 1)	No	3.67202	34.0658	0	C4	C0	0.11577	0.17881	0.0590687	0.0459957	-0.0089238	-0.101185	-0.120982	0.594493	-0.072611	-0.0393871	-0.1234	-0.190306	G1
CAGGTGCGTACCTACA-1	10xMLR	5162	2030	CAGGTGCGTACCTACA-1	TRAV13-2.TRAJ22.TRAC_TRBV7-2.TRBJ2-5..TRBC2	TGTGCAGAGAAGAGGCCTGCAAGGCAACTGACCTTT_TGTGCCAGCAGCTTAGGCGCAGCGGGGGGGCCGAGGCAAGAGACCCAGTACTTC	CAEKRPARQLTF_CASSLGAAGGPRQETQYF	TRAV13-2.TRAJ22.TRAC_TGTGCAGAGAAGAGGCCTGCAAGGCAACTGACCTTT_TRBV7-2.TRBJ2-5..TRBC2_TGTGCCAGCAGCTTAGGCGCAGCGGGGGGGCCGAGGCAAGAGACCCAGTACTTC	1	Single (0 < X <= 1)	No	2.77024	32.0612	1	C6	C1	0.128024	0.189703	0.270009	0.345887	-0.0990853	-0.20734	-0.122553	0.464152	-0.0919934	-0.104583	-0.281272	-0.218192	G1
CAGGTGCTCTCATTCA-1	10xMLR	19429	4865	CAGGTGCTCTCATTCA-1	TRAV8-4.TRAJ38.TRAC_TRBV9.TRBJ2-3..TRBC2	TGTGCCGTCTATGCTGGCAACAACCGTAAGCTGATTTGG_TGTGCCAGCAGCGCGCTAGCGAACACAGATACGCAGTATTTT	CAVYAGNNRKLIW_CASSALANTDTQYF	TRAV8-4.TRAJ38.TRAC_TGTGCCGTCTATGCTGGCAACAACCGTAAGCTGATTTGG_TRBV9.TRBJ2-3..TRBC2_TGTGCCAGCAGCGCGCTAGCGAACACAGATACGCAGTATTTT	1	Single (0 < X <= 1)	No	2.88744	17.3915	4	C5	C4	0.203158	0.226371	-0.105428	0.12091	0.207665	0.221547	0.349541	0.0567649	0.0251831	0.540382	0.545371	0.159498	S
CAGTAACCAGGTCGTC-1	10xMLR	32110	5492	NA	NA	NA	NA	NA	NA	No TCR information	NA	4.19495	20.3457	4	C5	C4	0.143747	0.245799	-0.0216818	0.123916	0.0679225	-0.00755037	-0.0377458	0.234117	0.000999084	-0.0986725	-0.300783	-0.258876	G1
CAGTAACGTCACCTAA-1	10xMLR	8888	2395	CAGTAACGTCACCTAA-1	TRAV20.TRAJ17.TRAC_TRBV5-1.TRBJ1-1..TRBC1	TGTGCTGTGCAGGATGCAGCTGCAGGCAACAAGCTAACTTTT_TGCGCCAGCAGCTTAACCATGAACACTGAAGCTTTCTTT	CAVQDAAAGNKLTF_CASSLTMNTEAFF	TRAV20.TRAJ17.TRAC_TGTGCTGTGCAGGATGCAGCTGCAGGCAACAAGCTAACTTTT_TRBV5-1.TRBJ1-1..TRBC1_TGCGCCAGCAGCTTAACCATGAACACTGAAGCTTTCTTT	1	Single (0 < X <= 1)	No	4.17417	35.5423	0	C4	C0	0.130005	0.187123	0.172053	0.294221	0.0125511	-0.186536	-0.134924	0.407519	-0.0247382	-0.0872916	-0.217346	-0.181422	G1
CAGTCCTGTGGCTCCA-1	10xMLR	6813	2145	CAGTCCTGTGGCTCCA-1	TRAV13-2.TRAJ9.TRAC_TRBV6-7.TRBJ2-4..TRBC2	TGTGCAGAGAATACTGGAGGCTTCAAAACTATCTTT_TGTGCCAGCAGTTACCGACAGGTGGTCTGTAAAAACATTCAGTACTTC	CAENTGGFKTIF_CASSYRQVVCKNIQYF	TRAV13-2.TRAJ9.TRAC_TGTGCAGAGAATACTGGAGGCTTCAAAACTATCTTT_TRBV6-7.TRBJ2-4..TRBC2_TGTGCCAGCAGTTACCGACAGGTGGTCTGTAAAAACATTCAGTACTTC	1	Single (0 < X <= 1)	No	5.31337	37.3551	0	C4	C0	0.143322	0.159513	0.206856	0.0188977	-0.0236979	-0.301826	-0.0301592	0.328324	0.0805303	-0.117131	-0.204615	-0.13183	G1
CATATGGAGTGTACTC-1	10xMLR	4906	1688	CATATGGAGTGTACTC-1	TRAV6.TRAJ21.TRAC_TRBV7-9.TRBJ2-1..TRBC2	TGTGCTCTCTCCTCAAACTTCAACAAATTTTACTTT_TGTGCCAGCACCCTACTGAACTCCTACAATGAGCAGTTCTTC	CALSSNFNKFYF_CASTLLNSYNEQFF	TRAV6.TRAJ21.TRAC_TGTGCTCTCTCCTCAAACTTCAACAAATTTTACTTT_TRBV7-9.TRBJ2-1..TRBC2_TGTGCCAGCACCCTACTGAACTCCTACAATGAGCAGTTCTTC	1	Single (0 < X <= 1)	No	2.36445	39.5026	1	C6	C1	0.115568	0.130665	0.0634474	-0.00978732	-0.0445118	-0.288923	-0.132669	0.0853086	-0.0983527	-0.018251	-0.152114	-0.191509	G1
CATATGGCACGGTGTC-1	10xMLR	6935	2047	CATATGGCACGGTGTC-1	TRAV9-2.TRAJ45.TRAC_TRBV10-3.TRBJ2-5..TRBC2	TGTGCTCTGAGTGGCCGGAGAGGAGGAGGTGCTGACGGACTCACCTTT_TGTGCCACCGGGCTCCCCCAAGAGACCCAGTACTTC	CALSGRRGGGADGLTF_CATGLPQETQYF	TRAV9-2.TRAJ45.TRAC_TGTGCTCTGAGTGGCCGGAGAGGAGGAGGTGCTGACGGACTCACCTTT_TRBV10-3.TRBJ2-5..TRBC2_TGTGCCACCGGGCTCCCCCAAGAGACCCAGTACTTC	1	Single (0 < X <= 1)	No	3.38861	39.7981	1	C6	C1	0.133218	0.160712	0.111891	0.0700004	-0.084078	-0.301469	-0.0998336	0.354124	-0.0322824	-0.0621709	-0.187143	-0.186034	G1
CATATGGGTACAGCAG-1	10xMLR	3943	1604	CATATGGGTACAGCAG-1	TRAV14/DV4.TRAJ37.TRAC_TRBV30.TRBJ1-3..TRBC1	TGTGCAATGAGAGAGTATGCTAGCTCTAGCAACACAGGCAAACTAATCTTT_TGTGCCTGGAAGTCGAGCTCTGGAAACACCATATATTTT	CAMREYASSSNTGKLIF_CAWKSSSGNTIYF	TRAV14/DV4.TRAJ37.TRAC_TGTGCAATGAGAGAGTATGCTAGCTCTAGCAACACAGGCAAACTAATCTTT_TRBV30.TRBJ1-3..TRBC1_TGTGCCTGGAAGTCGAGCTCTGGAAACACCATATATTTT	2	Small (1 < X <= 3)	Yes	5.95993	26.3251	6	C2	C6	0.119692	0.178454	0.0610718	0.0487694	0.153821	-0.294752	0.0189773	0.193327	0.0469766	-0.032126	-0.165913	-0.145676	G1
CATATGGGTACGCTGC-1	10xMLR	9780	2933	CATATGGGTACGCTGC-1	TRAV4.TRAJ28.TRAC_TRBV12-4.TRBJ1-3..TRBC1	TGCCTCGTGGGTGACGACTCTGGGGCTGGGAGTTACCAACTCACTTTC_TGTGCCAGCAGTTTACTTAGGAACACCATATATTTT	CLVGDDSGAGSYQLTF_CASSLLRNTIYF	TRAV4.TRAJ28.TRAC_TGCCTCGTGGGTGACGACTCTGGGGCTGGGAGTTACCAACTCACTTTC_TRBV12-4.TRBJ1-3..TRBC1_TGTGCCAGCAGTTTACTTAGGAACACCATATATTTT	1	Single (0 < X <= 1)	No	4.35583	17.955	4	C5	C4	0.154686	0.21186	0.126376	0.343586	0.0268702	0.321562	-0.057977	0.422496	0.079196	-0.107623	-0.203877	-0.252518	G1
CATATTCAGTCCATAC-1	10xMLR	75054	7833	CATATTCAGTCCATAC-1	TRAV36/DV7.TRAJ22.TRAC_TRBV5-6.TRBJ2-5..TRBC2	TGTGCTGTGCAACTAGGAGGTTCTGCAAGGCAACTGACCTTT_TGTGCCAGCAGCTTGGTGCCTAGCGGGGTCGGTGAGACCCAGTACTTC	CAVQLGGSARQLTF_CASSLVPSGVGETQYF	TRAV36/DV7.TRAJ22.TRAC_TGTGCTGTGCAACTAGGAGGTTCTGCAAGGCAACTGACCTTT_TRBV5-6.TRBJ2-5..TRBC2_TGTGCCAGCAGCTTGGTGCCTAGCGGGGTCGGTGAGACCCAGTACTTC	4	Medium (3 < X <= 10)	Yes	4.19831	19.911	2	C3	C2	0.19743	0.175525	-0.101217	-0.110522	0.235739	0.154922	0.0857046	-0.167351	0.282465	0.408639	0.241378	0.0372534	S
CATATTCCACTTACGA-1	10xMLR	5141	1792	CATATTCCACTTACGA-1	TRAV10.TRAJ31.TRAC_TRBV14.TRBJ2-5..TRBC2	TGTGTGGTGAGCGCGAGCAATGCCAGACTCATGTTT_TGTGCCAGCAGCCTACTACTTTCTCGGGACTCAGAGACCCAGTACTTC	CVVSASNARLMF_CASSLLLSRDSETQYF	TRAV10.TRAJ31.TRAC_TGTGTGGTGAGCGCGAGCAATGCCAGACTCATGTTT_TRBV14.TRBJ2-5..TRBC2_TGTGCCAGCAGCCTACTACTTTCTCGGGACTCAGAGACCCAGTACTTC	1	Single (0 < X <= 1)	No	3.42346	35.2072	1	C6	C1	0.107089	0.161712	0.0690828	0.268982	-0.0532074	0.0976009	-0.140549	0.290989	-0.0883694	-0.023449	-0.180144	-0.114878	G1
CATATTCCAGGAATCG-1	10xMLR	4461	1952	CATATTCCAGGAATCG-1	TRAV21.TRAJ57.TRAC_TRBV6-5.TRBJ2-1..TRBC2	TGTGCTGTGAACAGGGGAACTCAGGGCGGATCTGAAAAGCTGGTCTTT_TGTGCCAGCAGTTACGCCCGAGGGTCCAGGGAGTTCTTC	CAVNRGTQGGSEKLVF_CASSYARGSREFF	TRAV21.TRAJ57.TRAC_TGTGCTGTGAACAGGGGAACTCAGGGCGGATCTGAAAAGCTGGTCTTT_TRBV6-5.TRBJ2-1..TRBC2_TGTGCCAGCAGTTACGCCCGAGGGTCCAGGGAGTTCTTC	1	Single (0 < X <= 1)	No	5.17821	21.1388	5	C7	C5	0.109919	0.204363	0.116874	0.0792406	-0.0168053	0.0261351	-0.0353087	0.213102	0.141886	-0.0847707	-0.17693	-0.213108	G1
CATATTCCAGTCGTGC-1	10xMLR	7027	1975	CATATTCCAGTCGTGC-1	TRAV12-1.TRAJ31.TRAC_TRBV3-1.TRBJ2-4..TRBC2	TGTGTGGTGAACAAGGCTGCCAGACTCATGTTT_TGTGCCAGCAGCCAAGATTTGGGGACCGGACTAGCCAAAAACATTCAGTACTTC	CVVNKAARLMF_CASSQDLGTGLAKNIQYF	TRAV12-1.TRAJ31.TRAC_TGTGTGGTGAACAAGGCTGCCAGACTCATGTTT_TRBV3-1.TRBJ2-4..TRBC2_TGTGCCAGCAGCCAAGATTTGGGGACCGGACTAGCCAAAAACATTCAGTACTTC	1	Single (0 < X <= 1)	No	2.64693	42.479	1	C6	C1	0.10836	0.129377	-0.0525216	-0.0791776	-0.0238094	-0.288712	-0.0150358	0.208271	0.0049314	-0.104832	-0.165022	-0.157644	G1
CATATTCCATTGGGCC-1	10xMLR	6811	2351	NA	NA	NA	NA	NA	NA	No TCR information	NA	5.03597	29.4524	0	C4	C0	0.131203	0.197705	0.0731918	-0.028544	0.110506	0.00318073	-0.140005	0.19021	0.0567052	-0.108202	-0.122131	-0.20559	G1
CATATTCGTCCGAATT-1	10xMLR	54043	6849	CATATTCGTCCGAATT-1	TRAV35.TRAJ56.TRAC_NA	TGTGCTGGTCTAGTTCCTTTATCGACTGGAGCCAATAGTAAGCTGACATTT_TGTGCAGAGACGGTAGCTCAGGGAGCCCAGAAGCTGGTATTT	CAGLVPLSTGANSKLTF_CAETVAQGAQKLVF	TRAV35.TRAJ56.TRAC_TGTGCTGGTCTAGTTCCTTTATCGACTGGAGCCAATAGTAAGCTGACATTT_NA_TGTGCAGAGACGGTAGCTCAGGGAGCCCAGAAGCTGGTATTT	9	Medium (3 < X <= 10)	Yes	3.10679	19.033	3	C1	C3	0.186329	0.214913	-0.197401	-0.0665181	0.264731	0.0145441	0.397388	-0.0404706	0.247129	0.726544	0.304672	0.262748	S
CATATTCTCGCAAGCC-1	10xMLR	18397	4611	CATATTCTCGCAAGCC-1	TRAV8-6.TRAJ13.TRAC_TRBV24-1.TRBJ1-3..TRBC1	TGTGCTGTGAGTCGTTTGCATGGGGGTTACCAGAAAGTTACCTTT_TGTGCCACCAGCCCCGGACAATCTGGAAACACCATATATTTT	CAVSRLHGGYQKVTF_CATSPGQSGNTIYF	TRAV8-6.TRAJ13.TRAC_TGTGCTGTGAGTCGTTTGCATGGGGGTTACCAGAAAGTTACCTTT_TRBV24-1.TRBJ1-3..TRBC1_TGTGCCACCAGCCCCGGACAATCTGGAAACACCATATATTTT	2	Small (1 < X <= 3)	Yes	4.29418	18.8889	4	C5	C4	0.154622	0.204263	-0.0114579	0.0798806	0.00178205	-0.0976967	-0.096501	0.334273	0.00878135	-0.00236202	0.00767119	-0.194613	S
CATATTCTCGGCTACG-1	10xMLR	6458	2339	CATATTCTCGGCTACG-1	TRAV41.TRAJ48.TRAC_TRBV7-8.TRBJ1-3..TRBC1	TGTGCTGTCAGGGCCGCCTCTAACTTTGGAAATGAGAAATTAACCTTT_TGTGCCAGCAGCTCAAAAGGCAGCACTGGAAACACCATATATTTT	CAVRAASNFGNEKLTF_CASSSKGSTGNTIYF	TRAV41.TRAJ48.TRAC_TGTGCTGTCAGGGCCGCCTCTAACTTTGGAAATGAGAAATTAACCTTT_TRBV7-8.TRBJ1-3..TRBC1_TGTGCCAGCAGCTCAAAAGGCAGCACTGGAAACACCATATATTTT	1	Single (0 < X <= 1)	No	6.68938	24.791	0	C4	C0	0.119547	0.168342	0.102109	-0.00529381	-0.0466195	-0.344769	-0.142225	0.372846	0.0466429	-0.135996	-0.166887	-0.256201	G1
CATCAAGAGAGGTTAT-1	10xMLR	4682	1697	CATCAAGAGAGGTTAT-1	TRAV12-1.TRAJ45.TRAC_TRBV7-9.TRBJ1-1..TRBC1	TGTGTGGTGGGGGCAGGAGGAGGTGCTGACGGACTCACCTTT_TGTGCCAGCAGCTTATTCAGGACTATTGAAGCTTTCTTT	CVVGAGGGADGLTF_CASSLFRTIEAFF	TRAV12-1.TRAJ45.TRAC_TGTGTGGTGGGGGCAGGAGGAGGTGCTGACGGACTCACCTTT_TRBV7-9.TRBJ1-1..TRBC1_TGTGCCAGCAGCTTATTCAGGACTATTGAAGCTTTCTTT	1	Single (0 < X <= 1)	No	4.07945	36.6296	1	C6	C1	0.124652	0.155192	0.15277	0.205878	-0.0548753	-0.283295	-0.135946	0.258764	-0.0626024	-0.011774	-0.234797	-0.167025	G1
CATCAAGCAACACGCC-1	10xMLR	48447	6423	CATCAAGCAACACGCC-1	TRAV14/DV4.TRAJ26.TRAC_TRBV7-2.TRBJ2-3..TRBC2	TGTGCAATTTACCGGGATAACTATGGTCAGAATTTTGTCTTT_TGTGCCAGCAGCTTAACATTCGCTAGCGGGGGGCTAAGACGCAGCACAGATACGCAGTATTTT	CAIYRDNYGQNFVF_CASSLTFASGGLRRSTDTQYF	TRAV14/DV4.TRAJ26.TRAC_TGTGCAATTTACCGGGATAACTATGGTCAGAATTTTGTCTTT_TRBV7-2.TRBJ2-3..TRBC2_TGTGCCAGCAGCTTAACATTCGCTAGCGGGGGGCTAAGACGCAGCACAGATACGCAGTATTTT	15	Large (10 < X <= 30)	Yes	3.98786	19.2644	3	C1	C3	0.19417	0.178188	-0.169208	0.068657	0.177561	-0.123324	0.286847	-0.143677	-0.0503686	0.637544	0.366072	0.162125	S
CATCAAGCATGGTTGT-1	10xMLR	9609	2760	CATCAAGCATGGTTGT-1	TRAV35.TRAJ43.TRAC_TRBV7-2.TRBJ2-7..TRBC2	TGTGCCACGGAGAATAACAATGACATGCGCTTT_TGTGCCAGCAGCCCGGACACCGAGCAGTACTTC	CATENNNDMRF_CASSPDTEQYF	TRAV35.TRAJ43.TRAC_TGTGCCACGGAGAATAACAATGACATGCGCTTT_TRBV7-2.TRBJ2-7..TRBC2_TGTGCCAGCAGCCCGGACACCGAGCAGTACTTC	1	Single (0 < X <= 1)	No	3.34062	35.8206	0	C4	C0	0.140407	0.178924	0.179429	0.221428	-0.0467183	-0.162543	-0.0975528	0.460049	-0.0252274	-0.0616335	-0.224177	-0.234287	G1
CATCAGAAGTACGATA-1	10xMLR	56166	6950	CATCAGAAGTACGATA-1	TRAV13-2.TRAJ54.TRAC_TRBV4-1.TRBJ1-3..TRBC1	TGTGCAGAGACGGTAGCTCAGGGAGCCCAGAAGCTGGTATTT_TGCGCCAGCAGCCAAGACCCAGGGCCTGGAAACACCATATATTTT	CAETVAQGAQKLVF_CASSQDPGPGNTIYF	TRAV13-2.TRAJ54.TRAC_TGTGCAGAGACGGTAGCTCAGGGAGCCCAGAAGCTGGTATTT_TRBV4-1.TRBJ1-3..TRBC1_TGCGCCAGCAGCCAAGACCCAGGGCCTGGAAACACCATATATTTT	73	Hyperexpanded (30 < X)	Yes	3.46295	20.6068	3	C1	C3	0.176828	0.201313	-0.158435	-0.0601957	0.245534	0.0324584	0.249358	-0.116607	0.0998651	0.443649	0.17323	0.106195	S
CATCAGACACGAAGCA-1	10xMLR	9244	3133	CATCAGACACGAAGCA-1	TRAV19.TRAJ37.TRAC_TRBV3-1.TRBJ1-1..TRBC1	TGTGCTCTGATTCAACATGGCTCTGGCAACACAGGCAAACTAATCTTT_TGTGCCAGCAGCCAAGCGGACATGCCATCTGCAGCTTTCTTT	CALIQHGSGNTGKLIF_CASSQADMPSAAFF	TRAV19.TRAJ37.TRAC_TGTGCTCTGATTCAACATGGCTCTGGCAACACAGGCAAACTAATCTTT_TRBV3-1.TRBJ1-1..TRBC1_TGTGCCAGCAGCCAAGCGGACATGCCATCTGCAGCTTTCTTT	2	Small (1 < X <= 3)	Yes	6.24189	15.6534	4	C5	C4	0.154808	0.224185	-0.0281457	0.0183545	0.225536	-0.0990854	0.155523	0.120409	0.0680855	-0.0794474	-0.197211	-0.245974	G1
CATCAGAGTAAGCACG-1	10xMLR	4556	1622	CATCAGAGTAAGCACG-1	TRAV8-4.TRAJ57.TRAC_TRBV7-8.TRBJ1-1..TRBC1	TGTGCTGTGAGTGACCAGGCCGGATCTGAAAAGCTGGTCTTT_TGTGCCAGCAGTAGGGACGGTCCGAACACTGAAGCTTTCTTT	CAVSDQAGSEKLVF_CASSRDGPNTEAFF	TRAV8-4.TRAJ57.TRAC_TGTGCTGTGAGTGACCAGGCCGGATCTGAAAAGCTGGTCTTT_TRBV7-8.TRBJ1-1..TRBC1_TGTGCCAGCAGTAGGGACGGTCCGAACACTGAAGCTTTCTTT	1	Single (0 < X <= 1)	No	1.53644	38.0597	1	C6	C1	0.120918	0.177799	0.261178	0.273802	-0.0233255	-0.287676	-0.133171	0.356967	-0.10662	-0.00542711	-0.22963	-0.195647	G1
CATCAGAGTCTGATTG-1	10xMLR	4920	1518	CATCAGAGTCTGATTG-1	TRAV12-2.TRAJ38.TRAC_TRBV7-3.TRBJ2-2.TRBD1.TRBC2	TGTGCCGTGAACCCCTTTAATGCTGGCAACAACCGTAAGCTGATTTGG_TGTGCCAGCAGCTTAAAGGGGCAGGGGTACACCGGGGAGCTGTTTTTT	CAVNPFNAGNNRKLIW_CASSLKGQGYTGELFF	TRAV12-2.TRAJ38.TRAC_TGTGCCGTGAACCCCTTTAATGCTGGCAACAACCGTAAGCTGATTTGG_TRBV7-3.TRBJ2-2.TRBD1.TRBC2_TGTGCCAGCAGCTTAAAGGGGCAGGGGTACACCGGGGAGCTGTTTTTT	1	Single (0 < X <= 1)	No	2.52033	46.6057	1	C6	C1	0.0777984	0.0868534	0.0129076	0.0562364	-0.0553387	-0.128778	-0.0731544	0.272626	0.030425	-0.1075	-0.165174	-0.182694	G1
CATCCACTCTTGAGAC-1	10xMLR	28424	5959	CATCCACTCTTGAGAC-1	TRAV12-3.TRAJ49.TRAC_TRBV3-1.TRBJ1-2..TRBC1	TGTGCAATGACCCTCACCGGTAACCAGTTCTATTTT_TGTGCCAGCAGCCAAGGGTACGCTGGCTACACCTTC	CAMTLTGNQFYF_CASSQGYAGYTF	TRAV12-3.TRAJ49.TRAC_TGTGCAATGACCCTCACCGGTAACCAGTTCTATTTT_TRBV3-1.TRBJ1-2..TRBC1_TGTGCCAGCAGCCAAGGGTACGCTGGCTACACCTTC	5	Medium (3 < X <= 10)	Yes	3.25781	13.1755	3	C1	C3	0.202428	0.240061	-0.0742201	0.0458612	0.275169	0.11665	0.494591	0.0999789	-0.000435453	1.13196	0.162891	0.700482	G2M
CATCGAAGTTAGGGTG-1	10xMLR	51592	6978	CATCGAAGTTAGGGTG-1	TRAV8-6.TRAJ34.TRAC_TRBV27.TRBJ1-5..TRBC1	TGTGCTGTGAGCAAATTTAACACCGACAAGCTCATCTTT_TGTGCCAGCAGTCCCGCCCGGGGGACCAGCAATCAGCCCCAGCATTTT	CAVSKFNTDKLIF_CASSPARGTSNQPQHF	TRAV8-6.TRAJ34.TRAC_TGTGCTGTGAGCAAATTTAACACCGACAAGCTCATCTTT_TRBV27.TRBJ1-5..TRBC1_TGTGCCAGCAGTCCCGCCCGGGGGACCAGCAATCAGCCCCAGCATTTT	1	Single (0 < X <= 1)	No	3.08381	15.8183	2	C3	C2	0.195333	0.22347	-0.0538506	0.0221022	0.0958009	0.0903824	0.0607877	-0.1289	0.150943	0.656339	0.0266908	0.423736	G2M
CATCGAATCGGTCCGA-1	10xMLR	5671	1840	CATCGAATCGGTCCGA-1	TRAV21.TRAJ20.TRAC_TRBV18.TRBJ2-3..TRBC2	TGTGCTGTGAGGCCGGAAGACTACAAGCTCAGCTTT_TGTGCCAGCTCACCACGTCGCACTAGCGGGGGGCGCACAGATACGCAGTATTTT	CAVRPEDYKLSF_CASSPRRTSGGRTDTQYF	TRAV21.TRAJ20.TRAC_TGTGCTGTGAGGCCGGAAGACTACAAGCTCAGCTTT_TRBV18.TRBJ2-3..TRBC2_TGTGCCAGCTCACCACGTCGCACTAGCGGGGGGCGCACAGATACGCAGTATTTT	1	Single (0 < X <= 1)	No	1.25198	41.2802	1	C6	C1	0.114114	0.164379	0.0468404	0.108316	-0.0651368	-0.292384	-0.140925	0.217125	-0.0818431	-0.0698936	-0.0789173	-0.176389	G1
CATCGAATCGTATCAG-1	10xMLR	7182	2428	CATCGAATCGTATCAG-1	TRAV3.TRAJ29.TRAC_TRBV19.TRBJ2-2..TRBC2	TGTGCTGTGAGAGACAGAAGGGCAGGAAACACACCTCTTGTCTTT_TGTGCCAGTAGTAGACCGACAGGATCCACCGGGGAGCTGTTTTTT	CAVRDRRAGNTPLVF_CASSRPTGSTGELFF	TRAV3.TRAJ29.TRAC_TGTGCTGTGAGAGACAGAAGGGCAGGAAACACACCTCTTGTCTTT_TRBV19.TRBJ2-2..TRBC2_TGTGCCAGTAGTAGACCGACAGGATCCACCGGGGAGCTGTTTTTT	1	Single (0 < X <= 1)	No	2.72904	35.0181	1	C6	C1	0.125666	0.172945	0.363083	0.154416	-0.0435914	-0.14983	-0.0308861	0.284246	-0.0872448	0.0412097	-0.169883	-0.167088	G1
CATCGAATCTCCAGGG-1	10xMLR	4009	1567	CATCGAATCTCCAGGG-1	NA_TRBV5-1.TRBJ1-6..TRBC1	NA_TGCGCCAGCAGCTTGGGGGTCCCGCAGGCTATGAGGGATTCACCCCTCCACTTT	NA_CASSLGVPQAMRDSPLHF	NA_NA_TRBV5-1.TRBJ1-6..TRBC1_TGCGCCAGCAGCTTGGGGGTCCCGCAGGCTATGAGGGATTCACCCCTCCACTTT	1	Single (0 < X <= 1)	No	2.12023	37.0417	1	C6	C1	0.124569	0.149951	0.254632	0.358969	-0.0711363	-0.0922331	-0.128442	0.262951	0.0689517	-0.0405002	-0.173281	-0.220637	G1
CATCGGGAGCCGCCTA-1	10xMLR	28711	5003	CATCGGGAGCCGCCTA-1	TRAV14/DV4.TRAJ26.TRAC_TRBV7-2.TRBJ2-3..TRBC2	TGTGCAATTTACCGGGATAACTATGGTCAGAATTTTGTCTTT_TGTGCCAGCAGCTTAACATTCGCTAGCGGGGGGCTAAGACGCAGCACAGATACGCAGTATTTT	CAIYRDNYGQNFVF_CASSLTFASGGLRRSTDTQYF	TRAV14/DV4.TRAJ26.TRAC_TGTGCAATTTACCGGGATAACTATGGTCAGAATTTTGTCTTT_TRBV7-2.TRBJ2-3..TRBC2_TGTGCCAGCAGCTTAACATTCGCTAGCGGGGGGCTAAGACGCAGCACAGATACGCAGTATTTT	15	Large (10 < X <= 30)	Yes	3.71286	22.918	3	C1	C3	0.189063	0.185426	-0.180513	0.0239089	0.237343	-0.136449	0.251215	-0.151522	-0.0261816	0.738375	0.139007	0.394367	G2M
CATCGGGAGCGAGAAA-1	10xMLR	2412	968	CATCGGGAGCGAGAAA-1	TRAV12-2.TRAJ57.TRAC_TRBV6-2.TRBJ2-2..TRBC2	TGTGCCGTGCGGTTGCGCGGATCTGAAAAGCTGGTCTTT_TGTGCCAGCAGGGCACCTTATCCCGGGGAGCTGTTTTTT	CAVRLRGSEKLVF_CASRAPYPGELFF	TRAV12-2.TRAJ57.TRAC_TGTGCCGTGCGGTTGCGCGGATCTGAAAAGCTGGTCTTT_TRBV6-2.TRBJ2-2..TRBC2_TGTGCCAGCAGGGCACCTTATCCCGGGGAGCTGTTTTTT	1	Single (0 < X <= 1)	No	8.58209	35.0746	5	C7	C5	0.111955	0.126413	0.0191015	0.145125	0.0675447	-0.229796	0.0771785	0.0971912	-0.0847089	-0.0503644	-0.152485	-0.122291	G1
CATCGGGCACGTCAGC-1	10xMLR	52547	6766	CATCGGGCACGTCAGC-1	TRAV13-1.TRAJ57.TRAC_TRBV4-1.TRBJ1-3..TRBC1	TGTGCAGCAAGTTTAACTCAGGGCGGATCTGAAAAGCTGGTCTTT_TGCGCCAGCAGCCAAGATCCAGGAATTGGAAACACCATATATTTT	CAASLTQGGSEKLVF_CASSQDPGIGNTIYF	TRAV13-1.TRAJ57.TRAC_TGTGCAGCAAGTTTAACTCAGGGCGGATCTGAAAAGCTGGTCTTT_TRBV4-1.TRBJ1-3..TRBC1_TGCGCCAGCAGCCAAGATCCAGGAATTGGAAACACCATATATTTT	6	Medium (3 < X <= 10)	Yes	1.95634	19.4283	3	C1	C3	0.199195	0.208519	-0.128656	-0.0743962	0.18801	-0.0599901	0.299048	-0.210725	0.0284324	0.614982	0.269023	0.212883	S
CATCGGGCAGACGCTC-1	10xMLR	5768	1847	CATCGGGCAGACGCTC-1	TRAV12-1.TRAJ52.TRAC_TRBV6-2.TRBJ1-5..TRBC1	TGTGTGGTCTTAGCTGGTGGTACTAGCTATGGAAAGCTGACATTT_TGTGCCAGCAGTTACATGGGGAATCAGCCCCAGCATTTT	CVVLAGGTSYGKLTF_CASSYMGNQPQHF	TRAV12-1.TRAJ52.TRAC_TGTGTGGTCTTAGCTGGTGGTACTAGCTATGGAAAGCTGACATTT_TRBV6-2.TRBJ1-5..TRBC1_TGTGCCAGCAGTTACATGGGGAATCAGCCCCAGCATTTT	1	Single (0 < X <= 1)	No	2.77393	38.0028	0	C4	C0	0.123776	0.18058	0.139083	0.359429	0.0311423	-0.303633	-0.180288	0.595088	0.016775	-0.139927	-0.26904	-0.228679	G1
CATCGGGCAGCTCGAC-1	10xMLR	786	510	NA	NA	NA	NA	NA	NA	No TCR information	NA	24.0458	5.85242	7	C9	C7	0.0501132	0.110565	-0.0238624	-0.127539	-0.0800846	0.207565	-0.0988416	0.0997231	-0.0992424	-0.13563	-0.16381	0.0244184	G2M
CATCGGGGTAGCCTCG-1	10xMLR	68791	7382	CATCGGGGTAGCCTCG-1	TRAV38-1.TRAJ44.TRAC_TRBV6-2.TRBJ1-5..TRBC1	TGTGCTTTCATGAAGCAAGCCGGCACTGCCAGTAAACTCACCTTT_TGTGCCAGCAGTTTCCTGTTTCAGCCCCAGCATTTT	CAFMKQAGTASKLTF_CASSFLFQPQHF	TRAV38-1.TRAJ44.TRAC_TGTGCTTTCATGAAGCAAGCCGGCACTGCCAGTAAACTCACCTTT_TRBV6-2.TRBJ1-5..TRBC1_TGTGCCAGCAGTTTCCTGTTTCAGCCCCAGCATTTT	1	Single (0 < X <= 1)	No	2.47998	19.9328	2	C3	C2	0.191666	0.208859	-0.101785	-0.0204703	0.186185	0.140822	0.262335	-0.0236751	0.04336	0.515459	0.330352	0.0435755	S
CATGACAAGTCTCGGC-1	10xMLR	16227	4045	CATGACAAGTCTCGGC-1	TRAV9-2.TRAJ44.TRAC_TRBV20-1.TRBJ2-3.TRBD2.TRBC2	TGTGCTCTGAGCTATACCGGCACTGCCAGTAAACTCACCTTT_TGCAGTGCTATGGGACTAGCGGGGGGGAAGACAGATACGCAGTATTTT	CALSYTGTASKLTF_CSAMGLAGGKTDTQYF	TRAV9-2.TRAJ44.TRAC_TGTGCTCTGAGCTATACCGGCACTGCCAGTAAACTCACCTTT_TRBV20-1.TRBJ2-3.TRBD2.TRBC2_TGCAGTGCTATGGGACTAGCGGGGGGGAAGACAGATACGCAGTATTTT	1	Single (0 < X <= 1)	No	4.0673	26.764	4	C5	C4	0.140113	0.218989	0.240841	0.107915	-0.0313752	-0.330338	-0.081677	0.395646	0.0170088	-0.199388	-0.300917	-0.281635	G1
CATGACACATGCCTAA-1	10xMLR	5382	1845	CATGACACATGCCTAA-1	TRAV19.TRAJ27.TRAC_TRBV6-5.TRBJ1-2..TRBC1	TGTGCTCTGAGTGAGGCGGAGGCAGGCAAATCAACCTTT_TGTGCCAGCAGTTACACGATATCCGGGACGAGCCCGTATGGCTACACCTTC	CALSEAEAGKSTF_CASSYTISGTSPYGYTF	TRAV19.TRAJ27.TRAC_TGTGCTCTGAGTGAGGCGGAGGCAGGCAAATCAACCTTT_TRBV6-5.TRBJ1-2..TRBC1_TGTGCCAGCAGTTACACGATATCCGGGACGAGCCCGTATGGCTACACCTTC	1	Single (0 < X <= 1)	No	3.97622	34.7269	5	C7	C5	0.107814	0.165634	-0.00303865	0.0742955	0.0406162	-0.30699	-0.106782	0.457601	0.00234621	-0.0302883	-0.08411	-0.179784	G1
CATGACAGTATCGCAT-1	10xMLR	4960	1838	NA	NA	NA	NA	NA	NA	No TCR information	NA	4.7379	37.3185	1	C6	C1	0.0918093	0.0853951	0.215476	0.173909	-0.0261408	-0.174984	-0.145422	0.438605	-0.147251	-0.05287	-0.160508	-0.12824	G1
CATGGCGTCGAGAACG-1	10xMLR	37256	5703	CATGGCGTCGAGAACG-1	TRAV8-6.TRAJ52.TRAC_TRBV11-2.TRBJ2-1.TRBD2.TRBC2	TGTGCTGTGACCCTGGTTTCCTTTAATGCTGGTGGTACTAGCTATGGAAAGCTGACATTT_TGTGCCAGCAGCTTCTTCAGACGTCCCGGGACTAGCGGGGGGGCGAATGAGCAGTTCTTC	CAVTLVSFNAGGTSYGKLTF_CASSFFRRPGTSGGANEQFF	TRAV8-6.TRAJ52.TRAC_TGTGCTGTGACCCTGGTTTCCTTTAATGCTGGTGGTACTAGCTATGGAAAGCTGACATTT_TRBV11-2.TRBJ2-1.TRBD2.TRBC2_TGTGCCAGCAGCTTCTTCAGACGTCCCGGGACTAGCGGGGGGGCGAATGAGCAGTTCTTC	2	Small (1 < X <= 3)	Yes	2.57408	20.5041	2	C3	C2	0.201311	0.184078	-0.0801445	0.0607303	0.155809	0.178553	0.253457	-0.179354	0.0682469	0.715697	0.306513	0.276719	S
CATTATCCAAACCCAT-1	10xMLR	4288	1548	CATTATCCAAACCCAT-1	TRAV24.TRAJ40.TRAC_TRBV18.TRBJ1-3..TRBC1	TGTGCCTTTTACACCTCAGGAACCTACAAATACATCTTT_TGTGCCAGCTCACCGTCAGCGGGGTCTGGAAACACCATATATTTT	CAFYTSGTYKYIF_CASSPSAGSGNTIYF	TRAV24.TRAJ40.TRAC_TGTGCCTTTTACACCTCAGGAACCTACAAATACATCTTT_TRBV18.TRBJ1-3..TRBC1_TGTGCCAGCTCACCGTCAGCGGGGTCTGGAAACACCATATATTTT	1	Single (0 < X <= 1)	No	3.45149	38.8293	0	C4	C0	0.130031	0.144418	0.214392	0.121138	0.00719692	-0.148637	-0.126918	0.680864	-0.12908	-0.0817067	-0.198612	-0.166362	G1
CATTATCCACACTGCG-1	10xMLR	58840	7045	CATTATCCACACTGCG-1	TRAV1-2.TRAJ30.TRAC_TRBV12-4.TRBJ2-3..TRBC2	TGTGCTGGGGGCAGAGATGACAAGATCATCTTT_TGTGCCAGTAAACAGGGCACAGATACGCAGTATTTT	CAGGRDDKIIF_CASKQGTDTQYF	TRAV1-2.TRAJ30.TRAC_TGTGCTGGGGGCAGAGATGACAAGATCATCTTT_TRBV12-4.TRBJ2-3..TRBC2_TGTGCCAGTAAACAGGGCACAGATACGCAGTATTTT	2	Small (1 < X <= 3)	Yes	2.00374	19.3406	3	C1	C3	0.211019	0.222171	-0.189042	-0.0438219	0.276662	0.0959843	0.366639	-0.0619855	0.144634	0.488391	0.407722	0.010535	S
CATTATCGTGTAACGG-1	10xMLR	3586	1743	NA	NA	NA	NA	NA	NA	No TCR information	NA	7.19465	19.9387	0	C4	C0	0.125247	0.181688	0.0600647	0.0909129	-0.0242192	-0.185534	-0.0831217	0.688512	0.167806	-0.0390811	-0.157297	-0.197548	G1
CATTATCTCATTGCGA-1	10xMLR	62522	7233	CATTATCTCATTGCGA-1	TRAV29/DV5.TRAJ29.TRAC_TRBV24-1.TRBJ2-7..TRBC2	TGTGCAGCAAGCGCGATCTCAGGAAACACACCTCTTGTCTTT_TGTGCCACCAGTGATTCCCCAGGGAGAGCCTACGAGCAGTACTTC	CAASAISGNTPLVF_CATSDSPGRAYEQYF	TRAV29/DV5.TRAJ29.TRAC_TGTGCAGCAAGCGCGATCTCAGGAAACACACCTCTTGTCTTT_TRBV24-1.TRBJ2-7..TRBC2_TGTGCCACCAGTGATTCCCCAGGGAGAGCCTACGAGCAGTACTTC	2	Small (1 < X <= 3)	Yes	4.27849	15.2922	2	C3	C2	0.185213	0.234296	-0.0929053	0.0279644	0.106072	-0.10516	0.128996	0.0788899	0.05949	0.106463	-0.206083	-0.123749	G1
CATTATCTCCGCTGTT-1	10xMLR	5271	1862	CATTATCTCCGCTGTT-1	NA_TRBV12-5.TRBJ2-2.TRBD1.TRBC2	NA_TGTGCTAGTGGTTTGAGACAGGGGAACACCGGGGAGCTGTTTTTT	NA_CASGLRQGNTGELFF	NA_NA_TRBV12-5.TRBJ2-2.TRBD1.TRBC2_TGTGCTAGTGGTTTGAGACAGGGGAACACCGGGGAGCTGTTTTTT	1	Single (0 < X <= 1)	No	1.38494	39.1007	1	C6	C1	0.11708	0.144478	0.164459	0.185081	-0.050286	0.035078	-0.0644819	0.460171	-0.110804	-0.11644	-0.152017	-0.119277	G1
CATTATCTCTGTCAAG-1	10xMLR	87036	7819	CATTATCTCTGTCAAG-1	TRAV14/DV4.TRAJ26.TRAC_TRBV7-2.TRBJ2-3..TRBC2	TGTGCAATTTACCGGGATAACTATGGTCAGAATTTTGTCTTT_TGTGCCAGCAGCTTAACATTCGCTAGCGGGGGGCTAAGACGCAGCACAGATACGCAGTATTTT	CAIYRDNYGQNFVF_CASSLTFASGGLRRSTDTQYF	TRAV14/DV4.TRAJ26.TRAC_TGTGCAATTTACCGGGATAACTATGGTCAGAATTTTGTCTTT_TRBV7-2.TRBJ2-3..TRBC2_TGTGCCAGCAGCTTAACATTCGCTAGCGGGGGGCTAAGACGCAGCACAGATACGCAGTATTTT	15	Large (10 < X <= 30)	Yes	2.53918	22.6435	3	C1	C3	0.196418	0.202155	-0.190047	0.0146947	0.241168	0.0695713	0.370359	-0.160888	0.0269133	0.960013	0.0711933	0.585965	G2M
CATTCGCAGGGCTCTC-1	10xMLR	35085	5696	CATTCGCAGGGCTCTC-1	TRAV29/DV5.TRAJ28.TRAC_TRBV12-3.TRBJ1-5.TRBD1.TRBC1	TGTGCAGCAACTGGGGCTGGGAGTTACCAACTCACTTTC_TGTGCCAGCAGTCTATATGGACAGGGAGGTAGCAATCAGCCCCAGCATTTT	CAATGAGSYQLTF_CASSLYGQGGSNQPQHF	TRAV29/DV5.TRAJ28.TRAC_TGTGCAGCAACTGGGGCTGGGAGTTACCAACTCACTTTC_TRBV12-3.TRBJ1-5.TRBD1.TRBC1_TGTGCCAGCAGTCTATATGGACAGGGAGGTAGCAATCAGCCCCAGCATTTT	14	Large (10 < X <= 30)	Yes	2.11771	19.9031	3	C1	C3	0.157624	0.196496	-0.164489	-0.0250642	0.319807	0.289682	0.255971	-0.145114	0.114227	0.468176	0.201944	0.115646	S
CATTCGCCAATAGCGG-1	10xMLR	93872	8019	CATTCGCCAATAGCGG-1	TRAV13-2.TRAJ54.TRAC_TRBV4-1.TRBJ1-3..TRBC1	TGTGCAGAGACGGTAGCTCAGGGAGCCCAGAAGCTGGTATTT_TGCGCCAGCAGCCAAGACCCAGGGCCTGGAAACACCATATATTTT	CAETVAQGAQKLVF_CASSQDPGPGNTIYF	TRAV13-2.TRAJ54.TRAC_TGTGCAGAGACGGTAGCTCAGGGAGCCCAGAAGCTGGTATTT_TRBV4-1.TRBJ1-3..TRBC1_TGCGCCAGCAGCCAAGACCCAGGGCCTGGAAACACCATATATTTT	73	Hyperexpanded (30 < X)	Yes	2.18596	19.1623	3	C1	C3	0.196885	0.185364	-0.180218	-0.051577	0.178133	-0.128423	0.34303	-0.257712	-0.0687242	0.55187	0.362915	0.0811027	S
CATTCGCCAGTGAGTG-1	10xMLR	7147	2334	CATTCGCCAGTGAGTG-1	TRAV38-2/DV8.TRAJ47.TRAC_TRBV5-4.TRBJ1-3..TRBC1	TGTGCTTATAGGACTACTATATATGGAAACAAACTGGTCTTT_TGTGCCAGCAGCTTGGGGGCAGGCCGTGACGGAAACACCATATATTTT	CAYRTTIYGNKLVF_CASSLGAGRDGNTIYF	TRAV38-2/DV8.TRAJ47.TRAC_TGTGCTTATAGGACTACTATATATGGAAACAAACTGGTCTTT_TRBV5-4.TRBJ1-3..TRBC1_TGTGCCAGCAGCTTGGGGGCAGGCCGTGACGGAAACACCATATATTTT	1	Single (0 < X <= 1)	No	3.38604	29.6208	0	C4	C0	0.135651	0.19156	0.172356	0.194732	0.0884312	-0.0601371	-0.0690112	0.320886	0.080198	-0.0499634	-0.22361	-0.159554	G1
CATTCGCTCGATGAGG-1	10xMLR	5846	2006	CATTCGCTCGATGAGG-1	TRAV8-4.TRAJ48.TRAC_TRBV3-1.TRBJ1-1..TRBC1	TGTGCTGTGAGTGATTCGTTCGGAAATGAGAAATTAACCTTT_TGTGCCAGCAGCCCCCGGGGCAGGAACACTGAAGCTTTCTTT	CAVSDSFGNEKLTF_CASSPRGRNTEAFF	TRAV8-4.TRAJ48.TRAC_TGTGCTGTGAGTGATTCGTTCGGAAATGAGAAATTAACCTTT_TRBV3-1.TRBJ1-1..TRBC1_TGTGCCAGCAGCCCCCGGGGCAGGAACACTGAAGCTTTCTTT	1	Single (0 < X <= 1)	No	2.46322	39.326	1	C6	C1	0.11599	0.159659	0.0711064	0.00740569	-0.0671546	-0.19249	-0.0776519	0.177807	-0.0705992	-0.0386945	-0.201128	-0.212461	G1
CATTCGCTCGTCTGCT-1	10xMLR	55797	6727	CATTCGCTCGTCTGCT-1	TRAV29/DV5.TRAJ28.TRAC_TRBV12-3.TRBJ1-5.TRBD1.TRBC1	TGTGCAGCAACTGGGGCTGGGAGTTACCAACTCACTTTC_TGTGCCAGCAGTCTATATGGACAGGGAGGTAGCAATCAGCCCCAGCATTTT	CAATGAGSYQLTF_CASSLYGQGGSNQPQHF	TRAV29/DV5.TRAJ28.TRAC_TGTGCAGCAACTGGGGCTGGGAGTTACCAACTCACTTTC_TRBV12-3.TRBJ1-5.TRBD1.TRBC1_TGTGCCAGCAGTCTATATGGACAGGGAGGTAGCAATCAGCCCCAGCATTTT	14	Large (10 < X <= 30)	Yes	2.49297	22.1714	3	C1	C3	0.187088	0.20471	-0.154074	-0.134612	0.21647	0.0401433	0.267802	-0.120979	0.185693	0.469122	0.0724617	0.150246	G2M
CCAATCCAGAATTCCC-1	10xMLR	16429	4889	CCAATCCAGAATTCCC-1	TRAV19.TRAJ6.TRAC_NA	TGTGCTCTGAGTGCATCAGGAGGAAGCTACATACCTACATTT_NA	CALSASGGSYIPTF_NA	TRAV19.TRAJ6.TRAC_TGTGCTCTGAGTGCATCAGGAGGAAGCTACATACCTACATTT_NA_NA	1	Single (0 < X <= 1)	No	16.483	3.68251	2	C3	C2	0.168133	0.237688	0.0239859	0.0122918	0.0696806	-0.152711	0.0473688	0.0438405	0.0811995	0.15395	-0.140105	-0.029773	G1
CCAATCCAGGACTGGT-1	10xMLR	4207	1705	CCAATCCAGGACTGGT-1	TRAV13-1.TRAJ15.TRAC_TRBV12-3.TRBJ1-1..TRBC1	TGTGCAGCAAGGAACCAGGCAGGAACTGCTCTGATCTTT_TGTGCCAGCAGCCCAGGACTGGCGAACACTGAAGCTTTCTTT	CAARNQAGTALIF_CASSPGLANTEAFF	TRAV13-1.TRAJ15.TRAC_TGTGCAGCAAGGAACCAGGCAGGAACTGCTCTGATCTTT_TRBV12-3.TRBJ1-1..TRBC1_TGTGCCAGCAGCCCAGGACTGGCGAACACTGAAGCTTTCTTT	1	Single (0 < X <= 1)	No	3.51795	32.8025	1	C6	C1	0.128805	0.175206	0.362387	0.332565	-0.00123651	-0.310898	-0.143749	0.404336	-0.106103	0.036456	-0.213185	-0.130511	G1
CCAATCCAGGAGTACC-1	10xMLR	4304	1706	CCAATCCAGGAGTACC-1	TRAV10.TRAJ3.TRAC_TRBV12-3.TRBJ2-2..TRBC2	TGTGTGGTGACCTTGAGGAGTGTATACAGCAGTGCTTCCAAGATAATCTTT_TGTGCCAGCAGTTTTTCGGGGACCGGGGAGCTGTTTTTT	CVVTLRSVYSSASKIIF_CASSFSGTGELFF	TRAV10.TRAJ3.TRAC_TGTGTGGTGACCTTGAGGAGTGTATACAGCAGTGCTTCCAAGATAATCTTT_TRBV12-3.TRBJ2-2..TRBC2_TGTGCCAGCAGTTTTTCGGGGACCGGGGAGCTGTTTTTT	1	Single (0 < X <= 1)	No	3.48513	33.2481	1	C6	C1	0.081606	0.162828	-0.0685326	0.107317	0.0567719	-0.304354	0.148473	0.140808	-0.0877051	-0.0558	-0.25114	-0.118661	G1
CCAATCCCACGGCCAT-1	10xMLR	25666	5344	NA	NA	NA	NA	NA	NA	No TCR information	NA	4.2118	11.5055	2	C3	C2	0.1996	0.237557	-0.0666442	0.00887544	0.167165	0.216087	0.168959	0.105289	0.183286	0.572123	-0.105992	0.330326	G2M
CCAATCCCATCTGGTA-1	10xMLR	11481	3453	CCAATCCCATCTGGTA-1	TRAV30.TRAJ36.TRAC_TRBV19.TRBJ1-1..TRBC1	TGCGGCACAGTGGACCCCTATGGGGCAAACAACCTCTTCTTT_TGTGCCAGTACCTTCGGGTCGAGAAACACTGAAGCTTTCTTT	CGTVDPYGANNLFF_CASTFGSRNTEAFF	TRAV30.TRAJ36.TRAC_TGCGGCACAGTGGACCCCTATGGGGCAAACAACCTCTTCTTT_TRBV19.TRBJ1-1..TRBC1_TGTGCCAGTACCTTCGGGTCGAGAAACACTGAAGCTTTCTTT	8	Medium (3 < X <= 10)	Yes	3.52757	12.9693	4	C5	C4	0.189889	0.232496	0.0801412	0.0787879	0.218936	0.154821	0.0800954	0.427074	0.192265	0.34408	0.308459	-0.0998228	S
CCAATCCGTAGATTAG-1	10xMLR	8583	3004	CCAATCCGTAGATTAG-1	TRAV24.TRAJ53.TRAC_TRBV3-1.TRBJ1-2..TRBC1	TGTGCCTCCCTCCATAGTGGAGGTAGCAACTATAAACTGACATTT_TGTGCCAGCAGCCAAGTGAGAGGATCTGGCTACACCTTC	CASLHSGGSNYKLTF_CASSQVRGSGYTF	TRAV24.TRAJ53.TRAC_TGTGCCTCCCTCCATAGTGGAGGTAGCAACTATAAACTGACATTT_TRBV3-1.TRBJ1-2..TRBC1_TGTGCCAGCAGCCAAGTGAGAGGATCTGGCTACACCTTC	1	Single (0 < X <= 1)	No	2.34184	23.7213	8	C8	C8	0.124025	0.217405	0.0980794	0.175696	-0.0472339	-0.20319	-0.0488308	0.276526	0.0965803	-0.0959329	-0.312295	-0.191559	G1
CCACCTACAGAGCCAA-1	10xMLR	74092	7891	CCACCTACAGAGCCAA-1	TRAV19.TRAJ34.TRAC_TRBV11-3.TRBJ2-2..TRBC2	TGTGCTCTGAGTGATGGGCCTAACACCGACAAGCTCATCTTT_TGTGCCAGCAGCTTAGGCAGACAGACCCCCACCGGGGAGCTGTTTTTT	CALSDGPNTDKLIF_CASSLGRQTPTGELFF	TRAV19.TRAJ34.TRAC_TGTGCTCTGAGTGATGGGCCTAACACCGACAAGCTCATCTTT_TRBV11-3.TRBJ2-2..TRBC2_TGTGCCAGCAGCTTAGGCAGACAGACCCCCACCGGGGAGCTGTTTTTT	19	Large (10 < X <= 30)	Yes	3.12584	17.57	3	C1	C3	0.204343	0.243303	-0.134116	-0.0644854	0.331283	0.200306	0.438814	-0.0205153	0.17655	0.927525	-0.0475644	0.72609	G2M
CCACCTATCAGCATGT-1	10xMLR	76964	7432	CCACCTATCAGCATGT-1	TRAV38-1.TRAJ33.TRAC_TRBV10-2.TRBJ1-3..TRBC1	TGTGCTTTCATGAAGCGGGATAGCAACTATCAGTTAATCTGG_TGCGCCAGCAGTGATCTCATTTCTGGAAACACCATATATTTT	CAFMKRDSNYQLIW_CASSDLISGNTIYF	TRAV38-1.TRAJ33.TRAC_TGTGCTTTCATGAAGCGGGATAGCAACTATCAGTTAATCTGG_TRBV10-2.TRBJ1-3..TRBC1_TGCGCCAGCAGTGATCTCATTTCTGGAAACACCATATATTTT	1	Single (0 < X <= 1)	No	3.05208	24.6453	2	C3	C2	0.193311	0.189761	-0.00850823	-0.0115673	0.0774451	0.100654	0.0758906	0.00360666	0.099754	0.390765	0.234857	0.0336229	S
CCACGGACAACGCACC-1	10xMLR	39853	5918	CCACGGACAACGCACC-1	TRAV8-2.TRAJ37.TRAC_TRBV30.TRBJ2-1.TRBD1.TRBC2	TGTGTTGTGAGGCCCTTCACAGGCAAACTAATCTTT_TGTGCCTGGATCCTGGGTGGGGGGGCGGATGAGCAGTTCTTC	CVVRPFTGKLIF_CAWILGGGADEQFF	TRAV8-2.TRAJ37.TRAC_TGTGTTGTGAGGCCCTTCACAGGCAAACTAATCTTT_TRBV30.TRBJ2-1.TRBD1.TRBC2_TGTGCCTGGATCCTGGGTGGGGGGGCGGATGAGCAGTTCTTC	1	Single (0 < X <= 1)	No	2.70494	20.1114	2	C3	C2	0.171112	0.183811	-0.0472474	-0.0102763	0.0234532	-0.0876602	-0.0177699	-0.168457	-0.0888455	0.152853	0.0924432	-0.200552	S
CCACTACTCGCAGGCT-1	10xMLR	6380	2401	CCACTACTCGCAGGCT-1	TRAV30.TRAJ36.TRAC_TRBV19.TRBJ1-1..TRBC1	TGCGGCACAGTGGACCCCTATGGGGCAAACAACCTCTTCTTT_TGTGCCAGTACCTTCGGGTCGAGAAACACTGAAGCTTTCTTT	CGTVDPYGANNLFF_CASTFGSRNTEAFF	TRAV30.TRAJ36.TRAC_TGCGGCACAGTGGACCCCTATGGGGCAAACAACCTCTTCTTT_TRBV19.TRBJ1-1..TRBC1_TGTGCCAGTACCTTCGGGTCGAGAAACACTGAAGCTTTCTTT	8	Medium (3 < X <= 10)	Yes	3.33856	23.652	6	C2	C6	0.129344	0.239732	0.18301	0.0631701	0.0487341	-0.245068	-0.0837448	0.34718	-0.0740267	-0.00810627	-0.303997	-0.1233	G1
CCAGCGAGTGCTGTAT-1	10xMLR	71004	7736	NA	NA	NA	NA	NA	NA	No TCR information	NA	3.00406	16.6075	2	C3	C2	0.199214	0.223403	0.00207194	0.0503277	0.182893	-0.200045	0.177455	-0.0149151	0.0213401	0.332647	0.29945	-0.0748642	S
CCATGTCGTTCTGAAC-1	10xMLR	9164	2625	CCATGTCGTTCTGAAC-1	TRAV26-1.TRAJ23.TRAC_TRBV7-6.TRBJ2-4.TRBD1.TRBC2	TGCATCGTCAGAGTACGTTATAACCAGGGAGGAAAGCTTATCTTC_TGTGCCAGCAGCCCCTTACAGGGGGCGAACATTCAGTACTTC	CIVRVRYNQGGKLIF_CASSPLQGANIQYF	TRAV26-1.TRAJ23.TRAC_TGCATCGTCAGAGTACGTTATAACCAGGGAGGAAAGCTTATCTTC_TRBV7-6.TRBJ2-4.TRBD1.TRBC2_TGTGCCAGCAGCCCCTTACAGGGGGCGAACATTCAGTACTTC	1	Single (0 < X <= 1)	No	4.15757	32.0493	0	C4	C0	0.122959	0.192239	0.141609	0.284569	0.0166656	-0.178796	-0.0424216	0.491485	0.00836389	-0.0283545	-0.201762	-0.258372	G1
CCATTCGCAATGGACG-1	10xMLR	7223	2050	CCATTCGCAATGGACG-1	NA_TRBV9.TRBJ2-3..TRBC2	NA_TGTGCCAGCAGCGTAGGCGGCGGGGTAAGGTCTGATACGCAGTATTTT	NA_CASSVGGGVRSDTQYF	NA_NA_TRBV9.TRBJ2-3..TRBC2_TGTGCCAGCAGCGTAGGCGGCGGGGTAAGGTCTGATACGCAGTATTTT	1	Single (0 < X <= 1)	No	3.40579	42.8354	1	C6	C1	0.0988561	0.156817	0.215532	-0.00053464	-0.0785396	-0.195526	-0.147143	0.244238	0.071486	-0.139061	-0.178807	-0.149623	G1
CCATTCGGTCCGAGTC-1	10xMLR	7553	2322	CCATTCGGTCCGAGTC-1	TRAV19.TRAJ6.TRAC_TRBV5-1.TRBJ1-2..TRBC1	TGTGCTCTGAGTGAGGCGCGTGGAGGAAGCTACATACCTACATTT_TGCGCCAGCAGTGCCACCGGTCGCGACTCGGGCTACACCTTC	CALSEARGGSYIPTF_CASSATGRDSGYTF	TRAV19.TRAJ6.TRAC_TGTGCTCTGAGTGAGGCGCGTGGAGGAAGCTACATACCTACATTT_TRBV5-1.TRBJ1-2..TRBC1_TGCGCCAGCAGTGCCACCGGTCGCGACTCGGGCTACACCTTC	1	Single (0 < X <= 1)	No	3.21726	36.3697	8	C8	C8	0.120084	0.151091	0.133781	-0.114216	-0.0467509	-0.319157	0.0449903	0.0178513	-0.0414825	-0.0574459	-0.220754	-0.154376	G1
CCATTCGTCTCCAGGG-1	10xMLR	34396	5647	NA	NA	NA	NA	NA	NA	No TCR information	NA	3.16607	18.7813	2	C3	C2	0.202927	0.192303	0.0352911	0.0982254	0.060152	0.0546605	0.237852	0.297098	-0.0910832	1.10104	0.182037	0.699044	G2M
CCCAATCAGAAACGCC-1	10xMLR	12541	2962	CCCAATCAGAAACGCC-1	TRAV9-2.TRAJ23.TRAC_TRBV20-1.TRBJ1-3..TRBC1	TGTGCTTCGATGGAGGTTAACCAGGGAGGAAAGCTTATCTTC_TGCAGTGCTAGAGATCTAGGGTCTAGTAGGTCAACTGGAAACACCATATATTTT	CASMEVNQGGKLIF_CSARDLGSSRSTGNTIYF	TRAV9-2.TRAJ23.TRAC_TGTGCTTCGATGGAGGTTAACCAGGGAGGAAAGCTTATCTTC_TRBV20-1.TRBJ1-3..TRBC1_TGCAGTGCTAGAGATCTAGGGTCTAGTAGGTCAACTGGAAACACCATATATTTT	1	Single (0 < X <= 1)	No	2.00144	36.6318	0	C4	C0	0.156706	0.156099	-0.0190515	0.0174316	0.0139699	-0.098869	-0.185673	0.354689	-0.0568424	0.0291591	0.0137946	-0.219412	S
CCCAATCAGATGGCGT-1	10xMLR	6326	2151	CCCAATCAGATGGCGT-1	TRAV8-4.TRAJ8.TRAC_TRBV13.TRBJ2-3..TRBC2	TGTGCTGTGAGGGGGAACACAGGCTTTCAGAAACTTGTATTT_TGTGCCAGCAGCACCAGACAGAGCACAGATACGCAGTATTTT	CAVRGNTGFQKLVF_CASSTRQSTDTQYF	TRAV8-4.TRAJ8.TRAC_TGTGCTGTGAGGGGGAACACAGGCTTTCAGAAACTTGTATTT_TRBV13.TRBJ2-3..TRBC2_TGTGCCAGCAGCACCAGACAGAGCACAGATACGCAGTATTTT	9	Medium (3 < X <= 10)	Yes	4.20487	31.5681	6	C2	C6	0.108518	0.163344	0.0404534	0.0803396	0.00715972	-0.21254	-0.0911416	0.135665	0.0992097	-0.102245	-0.195858	-0.216338	G1
CCCAATCAGCAGATCG-1	10xMLR	41115	6266	CCCAATCAGCAGATCG-1	TRAV19.TRAJ34.TRAC_TRBV11-3.TRBJ2-2..TRBC2	TGTGCTCTGAGTGATGGGCCTAACACCGACAAGCTCATCTTT_TGTGCCAGCAGCTTAGGCAGACAGACCCCCACCGGGGAGCTGTTTTTT	CALSDGPNTDKLIF_CASSLGRQTPTGELFF	TRAV19.TRAJ34.TRAC_TGTGCTCTGAGTGATGGGCCTAACACCGACAAGCTCATCTTT_TRBV11-3.TRBJ2-2..TRBC2_TGTGCCAGCAGCTTAGGCAGACAGACCCCCACCGGGGAGCTGTTTTTT	19	Large (10 < X <= 30)	Yes	2.17925	17.1032	3	C1	C3	0.19499	0.218634	-0.166556	-0.0892594	0.282529	0.0360401	0.27952	-0.104609	0.0837428	0.524325	0.0818425	0.300329	G2M
CCCAATCCAAACAACA-1	10xMLR	2221	1015	NA	NA	NA	NA	NA	NA	No TCR information	NA	7.74426	27.33	6	C2	C6	0.0846511	0.167672	0.192953	0.225249	0.0771817	-0.250135	-0.0840576	0.0347257	0.0729869	-0.0543401	-0.11683	-0.100741	G1
CCCAATCGTAAGGATT-1	10xMLR	72024	7488	CCCAATCGTAAGGATT-1	TRAV13-2.TRAJ54.TRAC_TRBV4-1.TRBJ1-3..TRBC1	TGTGCAGAGACGGTAGCTCAGGGAGCCCAGAAGCTGGTATTT_TGCGCCAGCAGCCAAGACCCAGGGCCTGGAAACACCATATATTTT	CAETVAQGAQKLVF_CASSQDPGPGNTIYF	TRAV13-2.TRAJ54.TRAC_TGTGCAGAGACGGTAGCTCAGGGAGCCCAGAAGCTGGTATTT_TRBV4-1.TRBJ1-3..TRBC1_TGCGCCAGCAGCCAAGACCCAGGGCCTGGAAACACCATATATTTT	73	Hyperexpanded (30 < X)	Yes	2.98234	17.7941	3	C1	C3	0.205577	0.199853	-0.154624	-0.0212598	0.198915	-0.1064	0.448994	-0.248803	-0.0165141	0.569055	0.377684	0.26408	S
CCCAATCTCCTAGTGA-1	10xMLR	17974	4648	CCCAATCTCCTAGTGA-1	TRAV10.TRAJ27.TRAC_TRBV3-1.TRBJ2-1..TRBC2	TGTGTGGTGAGCGAGAAGTTCGGCGCCAATGCAGGCAAATCAACCTTT_TGTGCCAGCAGCCAATCTCGCGGGGGGCCCTACAATGAGCAGTTCTTC	CVVSEKFGANAGKSTF_CASSQSRGGPYNEQFF	TRAV10.TRAJ27.TRAC_TGTGTGGTGAGCGAGAAGTTCGGCGCCAATGCAGGCAAATCAACCTTT_TRBV3-1.TRBJ2-1..TRBC2_TGTGCCAGCAGCCAATCTCGCGGGGGGCCCTACAATGAGCAGTTCTTC	1	Single (0 < X <= 1)	No	3.90008	22.6828	2	C3	C2	0.182869	0.153841	-0.142712	-0.112042	0.0473161	0.029918	0.278386	0.130741	-0.0560705	0.950258	0.683852	0.403405	S
CCCAATCTCGCAAACT-1	10xMLR	35610	5797	CCCAATCTCGCAAACT-1	TRAV3.TRAJ40.TRAC_TRBV30.TRBJ2-1.TRBD1.TRBC2	TGTGCTGTGAGAGACGACACCTCAGGAACCTACAAATACATCTTT_TGTGCCGGAGGGACAGGGTACAATGAGCAGTTCTTC	CAVRDDTSGTYKYIF_CAGGTGYNEQFF	TRAV3.TRAJ40.TRAC_TGTGCTGTGAGAGACGACACCTCAGGAACCTACAAATACATCTTT_TRBV30.TRBJ2-1.TRBD1.TRBC2_TGTGCCGGAGGGACAGGGTACAATGAGCAGTTCTTC	1	Single (0 < X <= 1)	No	3.80511	18.2084	2	C3	C2	0.18999	0.206157	-0.136857	0.154758	0.194416	-0.000683102	0.2041	-0.136875	0.0202293	0.292022	0.224094	-0.0978805	S
CCCAGTTAGGCTATCT-1	10xMLR	65524	7399	CCCAGTTAGGCTATCT-1	TRAV14/DV4.TRAJ26.TRAC_TRBV7-2.TRBJ2-3..TRBC2	TGTGCAATTTACCGGGATAACTATGGTCAGAATTTTGTCTTT_TGTGCCAGCAGCTTAACATTCGCTAGCGGGGGGCTAAGACGCAGCACAGATACGCAGTATTTT	CAIYRDNYGQNFVF_CASSLTFASGGLRRSTDTQYF	TRAV14/DV4.TRAJ26.TRAC_TGTGCAATTTACCGGGATAACTATGGTCAGAATTTTGTCTTT_TRBV7-2.TRBJ2-3..TRBC2_TGTGCCAGCAGCTTAACATTCGCTAGCGGGGGGCTAAGACGCAGCACAGATACGCAGTATTTT	15	Large (10 < X <= 30)	Yes	3.53	19.4982	3	C1	C3	0.190083	0.197249	-0.137071	-0.0161707	0.227226	-0.134394	0.333183	-0.0955171	-0.0840787	0.832998	0.0816272	0.531314	G2M
CCCATACGTCAGATAA-1	10xMLR	8753	2733	CCCATACGTCAGATAA-1	TRAV12-2.TRAJ48.TRAC_TRBV7-2.TRBJ1-3..TRBC1	TGTGCCGTGAACATGAACTTTGGAAATGAGAAATTAACCTTT_TGTGCCAGCAGAGCCACAGGGGCGACCTCTGGAAACACCATATATTTT	CAVNMNFGNEKLTF_CASRATGATSGNTIYF	TRAV12-2.TRAJ48.TRAC_TGTGCCGTGAACATGAACTTTGGAAATGAGAAATTAACCTTT_TRBV7-2.TRBJ1-3..TRBC1_TGTGCCAGCAGAGCCACAGGGGCGACCTCTGGAAACACCATATATTTT	1	Single (0 < X <= 1)	No	3.50737	19.5133	4	C5	C4	0.16887	0.154062	-0.132764	0.030482	0.0511408	-0.185675	0.258416	0.00789826	-0.138298	0.620191	0.406589	0.305576	S
CCCTCCTAGCCGATTT-1	10xMLR	7058	2270	CCCTCCTAGCCGATTT-1	NA_TRBV2.TRBJ2-5..TRBC2	NA_TGTGCCAGCAGTGGGGGACTACAAGAGACCCAGTACTTC	NA_CASSGGLQETQYF	NA_NA_TRBV2.TRBJ2-5..TRBC2_TGTGCCAGCAGTGGGGGACTACAAGAGACCCAGTACTTC	1	Single (0 < X <= 1)	No	2.76282	38.7362	1	C6	C1	0.135247	0.186199	0.0498675	0.405878	-0.0474505	-0.219761	-0.036598	0.472642	0.0779175	-0.145931	-0.129891	-0.181536	G1
CCCTCCTGTAGCGCTC-1	10xMLR	3990	1700	CCCTCCTGTAGCGCTC-1	NA_TRBV6-5.TRBJ2-2..TRBC2	NA_TGTGCCAGCAGTTACGGGGGGGGGAACACCGGGGAGCTGTTTTTT	NA_CASSYGGGNTGELFF	NA_NA_TRBV6-5.TRBJ2-2..TRBC2_TGTGCCAGCAGTTACGGGGGGGGGAACACCGGGGAGCTGTTTTTT	1	Single (0 < X <= 1)	No	3.58396	31.9799	0	C4	C0	0.146374	0.168128	0.0785977	0.0876999	-0.0152721	-0.172358	-0.190089	0.258366	0.0800935	-0.0567703	-0.285726	-0.118066	G1
CCGGTAGAGGGCACTA-1	10xMLR	90935	8044	CCGGTAGAGGGCACTA-1	TRAV8-4.TRAJ34.TRAC_NA	TGTGCTGTGAGTAAGGCCGACAAGCTCATCTTT_NA	CAVSKADKLIF_NA	TRAV8-4.TRAJ34.TRAC_TGTGCTGTGAGTAAGGCCGACAAGCTCATCTTT_NA_NA	1	Single (0 < X <= 1)	No	2.57217	15.8696	2	C3	C2	0.205257	0.194203	-0.0885274	0.0418894	0.156592	-0.125354	0.231818	-0.209195	-0.0743442	0.451275	0.364544	0.0038631	S
CCGGTAGGTACACCGC-1	10xMLR	4011	1771	CCGGTAGGTACACCGC-1	TRAV38-2/DV8.TRAJ39.TRAC_TRBV19.TRBJ2-7..TRBC2	TGTGCTCTCTCCCGGGGTGCAGGCAACATGCTCACCTTT_TGTGCCAGTAGTATAGTCCCAGCTGACGAGCAGTACTTC	CALSRGAGNMLTF_CASSIVPADEQYF	TRAV38-2/DV8.TRAJ39.TRAC_TGTGCTCTCTCCCGGGGTGCAGGCAACATGCTCACCTTT_TRBV19.TRBJ2-7..TRBC2_TGTGCCAGTAGTATAGTCCCAGCTGACGAGCAGTACTTC	2	Small (1 < X <= 3)	Yes	3.73972	19.1723	6	C2	C6	0.11858	0.181347	0.113587	-0.140113	0.147768	-0.0476478	-0.107287	-0.190005	-0.0306648	-0.0551547	-0.18701	-0.213023	G1
CCGTACTAGTAGATGT-1	10xMLR	4520	1685	CCGTACTAGTAGATGT-1	TRAV9-2.TRAJ5.TRAC_TRBV4-2.TRBJ2-6..TRBC2	TGTGCTCTGACCCACACGGGCAGGAGAGCACTTACTTTT_TGTGCCAGCAGCCAAGAGGGGGGCCTCTCTGGGGCCAACGTCCTGACTTTC	CALTHTGRRALTF_CASSQEGGLSGANVLTF	TRAV9-2.TRAJ5.TRAC_TGTGCTCTGACCCACACGGGCAGGAGAGCACTTACTTTT_TRBV4-2.TRBJ2-6..TRBC2_TGTGCCAGCAGCCAAGAGGGGGGCCTCTCTGGGGCCAACGTCCTGACTTTC	1	Single (0 < X <= 1)	No	3.73894	37.0575	1	C6	C1	0.121499	0.117397	0.194983	0.218216	0.00273425	-0.28387	-0.0910374	0.285548	0.0470578	-0.0778171	-0.182357	-0.206494	G1
CCGTACTCACCATCCT-1	10xMLR	9102	2548	CCGTACTCACCATCCT-1	TRAV30.TRAJ11.TRAC_TRBV5-1.TRBJ2-7.TRBD1.TRBC2	TGTGGCACAGACTCCTCAGGATACAGCACCCTCACCTTT_TGCGCCAGCAGCTTCGGAGGGACAGGGTCCTACGAGCAGTACTTC	CGTDSSGYSTLTF_CASSFGGTGSYEQYF	TRAV30.TRAJ11.TRAC_TGTGGCACAGACTCCTCAGGATACAGCACCCTCACCTTT_TRBV5-1.TRBJ2-7.TRBD1.TRBC2_TGCGCCAGCAGCTTCGGAGGGACAGGGTCCTACGAGCAGTACTTC	1	Single (0 < X <= 1)	No	3.70248	34.5528	0	C4	C0	0.126786	0.179806	0.181694	0.175452	0.026098	0.109503	-0.0641995	0.346984	-0.00321764	-0.113007	-0.270047	-0.207006	G1
CCGTACTCATTCTTAC-1	10xMLR	4869	2076	NA	NA	NA	NA	NA	NA	No TCR information	NA	3.69686	28.2604	1	C6	C1	0.123759	0.174476	0.33371	0.117298	-0.0520865	-0.0809041	-0.125011	0.504149	-0.095565	-0.189079	-0.218805	-0.249872	G1
CCGTACTGTATTCTCT-1	10xMLR	103268	8552	CCGTACTGTATTCTCT-1	TRAV13-2.TRAJ54.TRAC_TRBV4-1.TRBJ1-3..TRBC1	TGTGCAGAGACGGTAGCTCAGGGAGCCCAGAAGCTGGTATTT_TGCGCCAGCAGCCAAGACCCAGGGCCTGGAAACACCATATATTTT	CAETVAQGAQKLVF_CASSQDPGPGNTIYF	TRAV13-2.TRAJ54.TRAC_TGTGCAGAGACGGTAGCTCAGGGAGCCCAGAAGCTGGTATTT_TRBV4-1.TRBJ1-3..TRBC1_TGCGCCAGCAGCCAAGACCCAGGGCCTGGAAACACCATATATTTT	73	Hyperexpanded (30 < X)	Yes	2.63296	19.8329	3	C1	C3	0.199066	0.210346	-0.170668	-0.0778627	0.207463	0.038432	0.397914	-0.138329	0.0804279	0.666226	0.28751	0.217877	S
CCGTACTTCAGTGTTG-1	10xMLR	9703	2909	CCGTACTTCAGTGTTG-1	TRAV8-1.TRAJ3.TRAC_TRBV3-1.TRBJ1-1..TRBC1	TGTGCCGTGACCCGAAGGAGCAGTGCTTCCAAGATAATCTTT_TGTGCCAGCAGCCAAGACCGGTACCCCGACACTGAAGCTTTCTTT	CAVTRRSSASKIIF_CASSQDRYPDTEAFF	TRAV8-1.TRAJ3.TRAC_TGTGCCGTGACCCGAAGGAGCAGTGCTTCCAAGATAATCTTT_TRBV3-1.TRBJ1-1..TRBC1_TGTGCCAGCAGCCAAGACCGGTACCCCGACACTGAAGCTTTCTTT	1	Single (0 < X <= 1)	No	3.74111	30.2896	0	C4	C0	0.139869	0.242095	0.0258066	0.00978208	0.11943	0.23624	-0.0382889	0.33234	0.0770432	-0.0966829	-0.211098	-0.200661	G1
CCGTGGACAATAGAGT-1	10xMLR	3697	1795	CCGTGGACAATAGAGT-1	NA_TRBV7-2.TRBJ1-2.TRBD1.TRBC1	NA_TGTGCCAGCAGCTTGTACAGGGGGGACAGCTATGGCTACACCTTC	NA_CASSLYRGDSYGYTF	NA_NA_TRBV7-2.TRBJ1-2.TRBD1.TRBC1_TGTGCCAGCAGCTTGTACAGGGGGGACAGCTATGGCTACACCTTC	1	Single (0 < X <= 1)	No	2.89424	25.1285	8	C8	C8	0.133875	0.141185	0.188911	0.599774	-0.0570919	-0.175486	-0.0376511	0.442734	-0.0961471	-0.0534465	-0.100599	-0.0799193	G1
CCGTGGATCACAGGCC-1	10xMLR	4904	1808	CCGTGGATCACAGGCC-1	TRAV14/DV4.TRAJ29.TRAC_TRBV4-3.TRBJ2-4..TRBC2	TGTGCAATGAGAGAGGGCCAGTATTCAGGAAACACACCTCTTGTCTTT_TGCGCCAGCAGCCAAGATACGGGGGGGAGGGCCAAAAACATTCAGTACTTC	CAMREGQYSGNTPLVF_CASSQDTGGRAKNIQYF	TRAV14/DV4.TRAJ29.TRAC_TGTGCAATGAGAGAGGGCCAGTATTCAGGAAACACACCTCTTGTCTTT_TRBV4-3.TRBJ2-4..TRBC2_TGCGCCAGCAGCCAAGATACGGGGGGGAGGGCCAAAAACATTCAGTACTTC	1	Single (0 < X <= 1)	No	3.34421	35.3181	1	C6	C1	0.115352	0.195942	0.422868	0.479309	-0.0305618	-0.30213	-0.0869509	0.565055	-0.0955137	-0.02341	-0.155444	-0.160811	G1
CCGTTCACACGTCTCT-1	10xMLR	64459	7711	NA	NA	NA	NA	NA	NA	No TCR information	NA	4.24921	18.2659	2	C3	C2	0.194373	0.192873	-0.0911487	-0.0380733	0.0903425	-0.0549421	0.0762937	0.0751854	0.0593592	0.311338	0.232033	-0.0516146	S
CCTAAAGCAGCCAGAA-1	10xMLR	9523	2729	CCTAAAGCAGCCAGAA-1	TRAV12-1.TRAJ52.TRAC_TRBV9.TRBJ2-3..TRBC2	TGTGTGTCGCCCCCCTCTAATGCTGGTGGTACTAGCTATGGAAAGCTGACATTT_TGTGCCAGCAGCGTAGGGGTGACAACAGATACGCAGTATTTT	CVSPPSNAGGTSYGKLTF_CASSVGVTTDTQYF	TRAV12-1.TRAJ52.TRAC_TGTGTGTCGCCCCCCTCTAATGCTGGTGGTACTAGCTATGGAAAGCTGACATTT_TRBV9.TRBJ2-3..TRBC2_TGTGCCAGCAGCGTAGGGGTGACAACAGATACGCAGTATTTT	1	Single (0 < X <= 1)	No	3.64381	32.1537	0	C4	C0	0.138906	0.189533	0.0934505	0.099126	-0.0524642	-0.347824	-0.132704	0.385885	0.0177329	-0.0472772	-0.24869	-0.218294	G1
CCTAAAGCATATGCTG-1	10xMLR	62219	7206	CCTAAAGCATATGCTG-1	TRAV29/DV5.TRAJ28.TRAC_TRBV12-3.TRBJ1-5.TRBD1.TRBC1	TGTGCAGCAACTGGGGCTGGGAGTTACCAACTCACTTTC_TGTGCCAGCAGTCTATATGGACAGGGAGGTAGCAATCAGCCCCAGCATTTT	CAATGAGSYQLTF_CASSLYGQGGSNQPQHF	TRAV29/DV5.TRAJ28.TRAC_TGTGCAGCAACTGGGGCTGGGAGTTACCAACTCACTTTC_TRBV12-3.TRBJ1-5.TRBD1.TRBC1_TGTGCCAGCAGTCTATATGGACAGGGAGGTAGCAATCAGCCCCAGCATTTT	14	Large (10 < X <= 30)	Yes	2.65032	20.7204	3	C1	C3	0.185264	0.181828	-0.173736	-0.046519	0.218132	0.0103447	0.261936	-0.166732	0.064864	0.47513	0.269407	0.0787181	S
CCTACACAGGATATAC-1	10xMLR	80655	8026	CCTACACAGGATATAC-1	TRAV14/DV4.TRAJ29.TRAC_TRBV5-1.TRBJ2-7..TRBC2	TGTGCAATGAGAGCTAATTCAGGAAACACACCTCTTGTCTTT_TGCGCCAGCAGCTTTAGCGGGGGAACCTACGAGCAGTACTTC	CAMRANSGNTPLVF_CASSFSGGTYEQYF	TRAV14/DV4.TRAJ29.TRAC_TGTGCAATGAGAGCTAATTCAGGAAACACACCTCTTGTCTTT_TRBV5-1.TRBJ2-7..TRBC2_TGCGCCAGCAGCTTTAGCGGGGGAACCTACGAGCAGTACTTC	5	Medium (3 < X <= 10)	Yes	3.71583	18.5928	3	C1	C3	0.190783	0.180518	-0.150614	-0.0944051	0.145629	-0.077021	0.299414	-0.257968	-0.0692377	0.598175	0.378518	0.122282	S
CCTACACAGGTGCACA-1	10xMLR	37875	6142	CCTACACAGGTGCACA-1	TRAV13-2.TRAJ54.TRAC_TRBV4-1.TRBJ1-3..TRBC1	TGTGCAGAGACGGTAGCTCAGGGAGCCCAGAAGCTGGTATTT_TGCGCCAGCAGCCAAGACCCAGGGCCTGGAAACACCATATATTTT	CAETVAQGAQKLVF_CASSQDPGPGNTIYF	TRAV13-2.TRAJ54.TRAC_TGTGCAGAGACGGTAGCTCAGGGAGCCCAGAAGCTGGTATTT_TRBV4-1.TRBJ1-3..TRBC1_TGCGCCAGCAGCCAAGACCCAGGGCCTGGAAACACCATATATTTT	73	Hyperexpanded (30 < X)	Yes	3.6462	17.6845	3	C1	C3	0.186314	0.222248	-0.118391	0.0732222	0.246635	0.000475933	0.368607	-0.0868348	0.19421	0.287944	0.330354	-0.0451121	S
CCTACACAGTCAAGCG-1	10xMLR	15588	3930	CCTACACAGTCAAGCG-1	TRAV2.TRAJ37.TRAC_TRBV7-9.TRBJ1-2..TRBC1	TGTGCTGTGCGAGGCAACACAGGCAAACTAATCTTT_TGTGCCAGCAGCGCACACCGGGACAGGGAAGATGGCTACACCTTC	CAVRGNTGKLIF_CASSAHRDREDGYTF	TRAV2.TRAJ37.TRAC_TGTGCTGTGCGAGGCAACACAGGCAAACTAATCTTT_TRBV7-9.TRBJ1-2..TRBC1_TGTGCCAGCAGCGCACACCGGGACAGGGAAGATGGCTACACCTTC	1	Single (0 < X <= 1)	No	3.21401	30.1835	5	C7	C5	0.141685	0.212174	0.0721816	-0.083108	-0.0159238	-0.0435047	-0.142434	0.318298	0.063176	-0.0971071	-0.210213	-0.210234	G1
CCTACACGTCCGAATT-1	10xMLR	8211	3598	NA	NA	NA	NA	NA	NA	No TCR information	NA	15.5523	2.92291	2	C3	C2	0.152749	0.15055	-0.187389	-0.0568987	-0.0359685	0.0845291	0.303155	-0.0804358	-0.0470063	0.606533	0.626173	0.306599	S
CCTACACGTCTTGTCC-1	10xMLR	9449	2783	CCTACACGTCTTGTCC-1	TRAV10.TRAJ23.TRAC_NA	TGTGTGGTGAGCGATAATAACCAGGGAGGAAAGCTTATCTTC_TGTGTGGTGAACAATTGGCAGGCAGGAACTGCTCTGATCTTT	CVVSDNNQGGKLIF_CVVNNWQAGTALIF	TRAV10.TRAJ23.TRAC_TGTGTGGTGAGCGATAATAACCAGGGAGGAAAGCTTATCTTC_NA_TGTGTGGTGAACAATTGGCAGGCAGGAACTGCTCTGATCTTT	1	Single (0 < X <= 1)	No	1.6298	22.1822	0	C4	C0	0.187415	0.219901	0.0443064	0.200765	0.0436404	-0.0455373	0.0107346	0.350363	0.0161129	0.0105562	-0.223951	-0.245226	G1
CCTACCAAGACTGGGT-1	10xMLR	1070	550	NA	NA	NA	NA	NA	NA	No TCR information	NA	20.4673	0.934579	7	C9	C7	0.0193534	0.0297082	0.0652336	-0.12202	-0.0370501	-0.127672	-0.0073246	-0.130356	0.0825322	-0.0685176	-0.125655	-0.0952103	G1
CCTACCACAGGTCGTC-1	10xMLR	7795	2559	CCTACCACAGGTCGTC-1	TRAV8-4.TRAJ48.TRAC_TRBV6-4.TRBJ2-5..TRBC2	TGTGCTGTGAGGAGGAGGGACTTTGGAAATGAGAAATTAACCTTT_TGTGCCAGCACCTGGACTAAGCAAGAGACCCAGTACTTC	CAVRRRDFGNEKLTF_CASTWTKQETQYF	TRAV8-4.TRAJ48.TRAC_TGTGCTGTGAGGAGGAGGGACTTTGGAAATGAGAAATTAACCTTT_TRBV6-4.TRBJ2-5..TRBC2_TGTGCCAGCACCTGGACTAAGCAAGAGACCCAGTACTTC	1	Single (0 < X <= 1)	No	3.14304	29.9551	5	C7	C5	0.138784	0.251479	0.185677	0.268123	0.11375	0.0975041	-0.0445744	0.535523	-0.00110507	-0.0651602	-0.256643	-0.145654	G1
CCTACCAGTGTAACGG-1	10xMLR	5360	1745	CCTACCAGTGTAACGG-1	TRAV10.TRAJ11.TRAC_TRBV29-1.TRBJ2-5..TRBC2	TGTGTGGTGAGCGCAGCGGGTTCAGGATACAGCACCCTCACCTTT_TGCAGCGTTGTCGAGACTCTCCCCGGGGAGACCCAGTACTTC	CVVSAAGSGYSTLTF_CSVVETLPGETQYF	TRAV10.TRAJ11.TRAC_TGTGTGGTGAGCGCAGCGGGTTCAGGATACAGCACCCTCACCTTT_TRBV29-1.TRBJ2-5..TRBC2_TGCAGCGTTGTCGAGACTCTCCCCGGGGAGACCCAGTACTTC	1	Single (0 < X <= 1)	No	2.96642	41.0634	1	C6	C1	0.103169	0.129292	0.173066	-0.0139639	-0.0643624	-0.283387	-0.17334	0.235932	-0.021213	-0.0507862	-0.19954	-0.183385	G1
CCTACCATCTATCGCC-1	10xMLR	4333	1650	CCTACCATCTATCGCC-1	TRAV21.TRAJ48.TRAC_TRBV7-9.TRBJ1-5..TRBC1	TGTGCTGTGAGTCCCCTAATATCTAACTTTGGAAATGAGAAATTAACCTTT_TGTGCCAGCAGCATACAGGTTGGACAGCCCCAGCATTTT	CAVSPLISNFGNEKLTF_CASSIQVGQPQHF	TRAV21.TRAJ48.TRAC_TGTGCTGTGAGTCCCCTAATATCTAACTTTGGAAATGAGAAATTAACCTTT_TRBV7-9.TRBJ1-5..TRBC1_TGTGCCAGCAGCATACAGGTTGGACAGCCCCAGCATTTT	1	Single (0 < X <= 1)	No	2.76944	36.7874	1	C6	C1	0.0795254	0.153168	0.100482	-0.0750384	-0.018643	-0.280992	-0.133142	0.0492405	-0.0184187	-0.136558	-0.242424	-0.211688	G1
CCTACCATCTTGACGA-1	10xMLR	6384	2313	CCTACCATCTTGACGA-1	TRAV8-6.TRAJ16.TRAC_TRBV30.TRBJ2-1..TRBC2	TGTGCTGTGAGTGAAAGGTTATCAGATGGCCAGAAGCTGCTCTTT_TGTGCCTGGAGTGTAGGAGGCACCCTCTACAATGAGCAGTTCTTC	CAVSERLSDGQKLLF_CAWSVGGTLYNEQFF	TRAV8-6.TRAJ16.TRAC_TGTGCTGTGAGTGAAAGGTTATCAGATGGCCAGAAGCTGCTCTTT_TRBV30.TRBJ2-1..TRBC2_TGTGCCTGGAGTGTAGGAGGCACCCTCTACAATGAGCAGTTCTTC	1	Single (0 < X <= 1)	No	4.43296	26.864	0	C4	C0	0.131547	0.178371	0.0978255	0.142495	-0.0614161	-0.231393	-0.139759	0.494762	-0.0180509	-0.0985806	-0.212328	-0.136034	G1
CCTAGCTAGCTGTCTA-1	10xMLR	153324	8981	CCTAGCTAGCTGTCTA-1	TRAV36/DV7.TRAJ54.TRAC_TRBV7-9.TRBJ1-2..TRBC1	TGTGCTGTGGAAGGGGGATCTATGGAGGGAGCCCAGAAGCTGGTATTT_TGTGCCAGCAGCTTACTCCGGGGACATGGCTACACCTTC	CAVEGGSMEGAQKLVF_CASSLLRGHGYTF	TRAV36/DV7.TRAJ54.TRAC_TGTGCTGTGGAAGGGGGATCTATGGAGGGAGCCCAGAAGCTGGTATTT_TRBV7-9.TRBJ1-2..TRBC1_TGTGCCAGCAGCTTACTCCGGGGACATGGCTACACCTTC	1	Single (0 < X <= 1)	No	2.49211	22.7388	2	C3	C2	0.190903	0.184332	-0.0713214	-0.0131937	0.110494	-0.0419379	0.126497	0.0406077	-0.0126082	0.456769	0.311092	-0.0120816	S
CCTAGCTAGGCCCGTT-1	10xMLR	21804	4624	CCTAGCTAGGCCCGTT-1	TRAV27.TRAJ17.TRAC_TRBV2.TRBJ2-5..TRBC2	TGTGCAGGAGCAACAGGAGCTGCAGGCAACAAGCTAACTTTT_TGTGCCAGCAGTGAGGTCCTAGAGACCCAGTACTTC	CAGATGAAGNKLTF_CASSEVLETQYF	TRAV27.TRAJ17.TRAC_TGTGCAGGAGCAACAGGAGCTGCAGGCAACAAGCTAACTTTT_TRBV2.TRBJ2-5..TRBC2_TGTGCCAGCAGTGAGGTCCTAGAGACCCAGTACTTC	1	Single (0 < X <= 1)	No	4.30655	23.1838	4	C5	C4	0.170494	0.246085	0.276605	0.297796	0.122347	-0.133711	0.0100553	0.314752	0.125869	-0.203778	-0.284442	-0.314951	G1
CCTAGCTCAATTCCTT-1	10xMLR	21717	4802	CCTAGCTCAATTCCTT-1	TRAV27.TRAJ28.TRAC_TRBV6-2.TRBJ1-5.TRBD1.TRBC1	TGTGCAGGAGGGAAATACTCTGGGGCTGGGAGTTACCAACTCACTTTC_TGTGCCAGCAGGGCCAAGGGGTTTAATCAGCCCCAGCATTTT	CAGGKYSGAGSYQLTF_CASRAKGFNQPQHF	TRAV27.TRAJ28.TRAC_TGTGCAGGAGGGAAATACTCTGGGGCTGGGAGTTACCAACTCACTTTC_TRBV6-2.TRBJ1-5.TRBD1.TRBC1_TGTGCCAGCAGGGCCAAGGGGTTTAATCAGCCCCAGCATTTT	1	Single (0 < X <= 1)	No	3.3384	16.8762	4	C5	C4	0.159002	0.233671	0.0605151	0.120281	0.126293	0.00787507	-0.0717133	0.263182	0.0644297	-0.0852165	-0.25094	-0.244539	G1
CCTAGCTGTAGCTAAA-1	10xMLR	4548	1675	CCTAGCTGTAGCTAAA-1	TRAV29/DV5.TRAJ48.TRAC_TRBV27.TRBJ1-6..TRBC1	TGTGCAGCAAGCGCGGGGGGAAATGAGAAATTAACCTTT_TGTGCCAGCAGTTTCCAGGGTGGGCATTCACCCCTCCACTTT	CAASAGGNEKLTF_CASSFQGGHSPLHF	TRAV29/DV5.TRAJ48.TRAC_TGTGCAGCAAGCGCGGGGGGAAATGAGAAATTAACCTTT_TRBV27.TRBJ1-6..TRBC1_TGTGCCAGCAGTTTCCAGGGTGGGCATTCACCCCTCCACTTT	1	Single (0 < X <= 1)	No	1.82498	39.204	1	C6	C1	0.087567	0.129513	0.0252364	-0.114251	-0.0523076	-0.150177	-0.112374	0.268886	-0.0200108	-0.0759452	-0.159481	-0.156209	G1
CCTAGCTTCGCCAAAT-1	10xMLR	4642	1664	CCTAGCTTCGCCAAAT-1	NA_TRBV7-2.TRBJ2-1..TRBC2	NA_TGTGCCAGCAGCTTACTAGCGGTCTCCTACAATGAGCAGTTCTTC	NA_CASSLLAVSYNEQFF	NA_NA_TRBV7-2.TRBJ2-1..TRBC2_TGTGCCAGCAGCTTACTAGCGGTCTCCTACAATGAGCAGTTCTTC	1	Single (0 < X <= 1)	No	2.08962	42.0508	1	C6	C1	0.095239	0.109709	0.237582	0.186456	-0.00453595	-0.0267133	-0.173713	0.247597	-0.0590028	-0.057133	-0.197462	-0.207734	G1
CCTATTACAATCCGAT-1	10xMLR	5480	2245	CCTATTACAATCCGAT-1	TRAV29/DV5.TRAJ10.TRAC_TRBV20-1.TRBJ1-2.TRBD1.TRBC1	TGTGCAGCAAGCGGGGGAGCGGGAGGAGGAAACAAACTCACCTTT_TGCAGTGCCGGGGGGCCGGCCGCAAGCGGCTACACCTTC	CAASGGAGGGNKLTF_CSAGGPAASGYTF	TRAV29/DV5.TRAJ10.TRAC_TGTGCAGCAAGCGGGGGAGCGGGAGGAGGAAACAAACTCACCTTT_TRBV20-1.TRBJ1-2.TRBD1.TRBC1_TGCAGTGCCGGGGGGCCGGCCGCAAGCGGCTACACCTTC	3	Small (1 < X <= 3)	Yes	3.5219	15.6569	0	C4	C0	0.144778	0.223976	0.0523831	0.0975914	-0.0101541	-0.361575	-0.126517	0.265441	0.0414639	0.0152941	-0.254252	-0.240834	G1
CCTATTACAGCGTAAG-1	10xMLR	4947	2085	CCTATTACAGCGTAAG-1	TRAV38-2/DV8.TRAJ29.TRAC_TRBV13.TRBJ1-6..TRBC1	TGTGCCCTCCGGAACGGAAACACACCTCTTGTCTTT_TGTGCCAGCGAAATGCGGGGGGGTAATTCACCCCTCCACTTT	CALRNGNTPLVF_CASEMRGGNSPLHF	TRAV38-2/DV8.TRAJ29.TRAC_TGTGCCCTCCGGAACGGAAACACACCTCTTGTCTTT_TRBV13.TRBJ1-6..TRBC1_TGTGCCAGCGAAATGCGGGGGGGTAATTCACCCCTCCACTTT	1	Single (0 < X <= 1)	No	4.3865	30.3416	1	C6	C1	0.129935	0.176465	0.154067	0.442043	-0.0141331	-0.214858	-0.066748	0.400047	-0.0967276	-0.0155415	-0.178425	-0.162696	G1
CCTATTAGTGTCGCTG-1	10xMLR	4278	2036	NA	NA	NA	NA	NA	NA	No TCR information	NA	20.2665	3.34268	4	C5	C4	0.140735	0.18957	0.0926428	-0.073434	0.178688	0.355682	0.233633	0.252706	0.18052	0.594927	0.177784	0.3914	G2M
CCTATTATCAATCTCT-1	10xMLR	7857	2786	CCTATTATCAATCTCT-1	TRAV8-4.TRAJ8.TRAC_TRBV13.TRBJ2-3..TRBC2	TGTGCTGTGAGGGGGAACACAGGCTTTCAGAAACTTGTATTT_TGTGCCAGCAGCACCAGACAGAGCACAGATACGCAGTATTTT	CAVRGNTGFQKLVF_CASSTRQSTDTQYF	TRAV8-4.TRAJ8.TRAC_TGTGCTGTGAGGGGGAACACAGGCTTTCAGAAACTTGTATTT_TRBV13.TRBJ2-3..TRBC2_TGTGCCAGCAGCACCAGACAGAGCACAGATACGCAGTATTTT	9	Medium (3 < X <= 10)	Yes	3.85643	18.404	6	C2	C6	0.150688	0.227784	0.0969383	-0.0508258	0.0553678	-0.226795	-0.0277427	0.095878	0.132625	-0.0346527	-0.262232	-0.215732	G1
CCTCTGAAGATACACA-1	10xMLR	8144	2200	CCTCTGAAGATACACA-1	TRAV8-4.TRAJ10.TRAC_TRBV7-2.TRBJ2-2..TRBC2	TGTGCTGTGAGTGATCAGGCGGGAGGAGGAAACAAACTCACCTTT_TGTGCCAGCAGCTTGGGTACTAGGGCCGGGGAGCTGTTTTTT	CAVSDQAGGGNKLTF_CASSLGTRAGELFF	TRAV8-4.TRAJ10.TRAC_TGTGCTGTGAGTGATCAGGCGGGAGGAGGAAACAAACTCACCTTT_TRBV7-2.TRBJ2-2..TRBC2_TGTGCCAGCAGCTTGGGTACTAGGGCCGGGGAGCTGTTTTTT	1	Single (0 < X <= 1)	No	3.70825	37.8193	0	C4	C0	0.109499	0.168143	0.180511	0.163447	-0.0717781	-0.0897533	-0.0809125	0.329901	-0.00861525	-0.0875287	-0.214994	-0.2803	G1
CCTCTGACATAAGACA-1	10xMLR	5985	2402	CCTCTGACATAAGACA-1	TRAV36/DV7.TRAJ31.TRAC_TRBV2.TRBJ2-3..TRBC2	TGTGCTGAGCATTCGGGCAGACTCATGTTT_TGTGCCACCACAATTGGGCTTTACGATACGCAGTATTTT	CAEHSGRLMF_CATTIGLYDTQYF	TRAV36/DV7.TRAJ31.TRAC_TGTGCTGAGCATTCGGGCAGACTCATGTTT_TRBV2.TRBJ2-3..TRBC2_TGTGCCACCACAATTGGGCTTTACGATACGCAGTATTTT	1	Single (0 < X <= 1)	No	3.97661	24.1437	8	C8	C8	0.130311	0.147303	0.268629	0.259219	-0.08839	-0.248493	0.0294691	0.554615	0.0571098	-0.0911365	-0.195085	-0.227991	G1
CCTCTGATCATTATCC-1	10xMLR	53818	7299	CCTCTGATCATTATCC-1	TRAV10.TRAJ36.TRAC_TRBV11-2.TRBJ2-1.TRBD2.TRBC2	TGTGTGGTGAGCGGACTTGAAACTGGGGCAAACAACCTCTTCTTT_TGTGCCAGCACCGAAGGACTAGCGGGGGGGATAGGTGAGCAGTTCTTC	CVVSGLETGANNLFF_CASTEGLAGGIGEQFF	TRAV10.TRAJ36.TRAC_TGTGTGGTGAGCGGACTTGAAACTGGGGCAAACAACCTCTTCTTT_TRBV11-2.TRBJ2-1.TRBD2.TRBC2_TGTGCCAGCACCGAAGGACTAGCGGGGGGGATAGGTGAGCAGTTCTTC	2	Small (1 < X <= 3)	Yes	3.72552	17.7338	3	C1	C3	0.202753	0.202314	-0.145784	-0.0818221	0.252642	0.100664	0.30009	-0.210834	0.0782071	0.286463	0.316403	-0.0282671	S
CCTTACGAGATGTTAG-1	10xMLR	1240	818	NA	NA	NA	NA	NA	NA	No TCR information	NA	17.9032	3.70968	1	C6	C1	0.0880215	0.119751	-0.0546875	0.312215	-0.0782186	-0.201211	-0.053316	0.291712	-0.134671	-0.0964156	-0.148639	-0.143945	G1
CCTTACGGTACATCCA-1	10xMLR	46804	6718	NA	NA	NA	NA	NA	NA	No TCR information	NA	3.13007	18.68	2	C3	C2	0.213479	0.209713	-0.0807223	-0.00346813	0.133987	-0.168572	0.188028	0.0638121	-0.0811028	0.486423	0.486525	0.0356102	S
CCTTACGGTTGTCTTT-1	10xMLR	46007	6510	CCTTACGGTTGTCTTT-1	TRAV14/DV4.TRAJ9.TRAC_TRBV9.TRBJ2-3..TRBC2	TGTGCAATGAGAGAGGGTAATACTGGAGGCTTCAAAACTATCTTT_TGTGCCAGCAGCGTAAATCCGTCCTCTAGCACAGATACGCAGTATTTT	CAMREGNTGGFKTIF_CASSVNPSSSTDTQYF	TRAV14/DV4.TRAJ9.TRAC_TGTGCAATGAGAGAGGGTAATACTGGAGGCTTCAAAACTATCTTT_TRBV9.TRBJ2-3..TRBC2_TGTGCCAGCAGCGTAAATCCGTCCTCTAGCACAGATACGCAGTATTTT	2	Small (1 < X <= 3)	Yes	2.44963	20.9903	2	C3	C2	0.215222	0.204971	0.0390405	0.0486639	0.0129865	-0.0371276	0.121133	0.119046	-0.0446371	0.78986	0.422716	0.252795	S
CCTTCCCAGGCACATG-1	10xMLR	3899	1469	CCTTCCCAGGCACATG-1	TRAV8-2.TRAJ10.TRAC_TRBV4-1.TRBJ2-3..TRBC2	TGTGTTGTGAGTGGGCTCACGGGAGGAGGAAACAAACTCACCTTT_TGCGCCAGCAGCCAAGCAGGTCTCGGCGGGGGGGCTTGGACAGATACGCAGTATTTT	CVVSGLTGGGNKLTF_CASSQAGLGGGAWTDTQYF	TRAV8-2.TRAJ10.TRAC_TGTGTTGTGAGTGGGCTCACGGGAGGAGGAAACAAACTCACCTTT_TRBV4-1.TRBJ2-3..TRBC2_TGCGCCAGCAGCCAAGCAGGTCTCGGCGGGGGGGCTTGGACAGATACGCAGTATTTT	1	Single (0 < X <= 1)	No	2.07746	38.9587	1	C6	C1	0.108197	0.12527	0.104582	0.11271	-0.113911	-0.272382	-0.0533731	0.37159	0.00887972	-0.0595327	-0.201936	-0.198997	G1
CCTTCCCCACAGCGTC-1	10xMLR	5600	1709	CCTTCCCCACAGCGTC-1	NA_TRBV6-6.TRBJ2-7..TRBC2	NA_TGTGCCAGCACCGACGGGGGACAGTATACCTACGAGCAGTACTTC	NA_CASTDGGQYTYEQYF	NA_NA_TRBV6-6.TRBJ2-7..TRBC2_TGTGCCAGCACCGACGGGGGACAGTATACCTACGAGCAGTACTTC	1	Single (0 < X <= 1)	No	0	16.8393	7	C9	C7	0.132486	0.114964	-0.127716	-0.0858059	0.110688	-0.118613	0.0738666	0.0776564	-0.0665933	0.584229	-0.156725	0.360242	G2M
CCTTCCCTCTCCTATA-1	10xMLR	3968	1740	CCTTCCCTCTCCTATA-1	TRAV23/DV6.TRAJ29.TRAC_TRBV28.TRBJ1-1.TRBD1.TRBC1	TGTGCAGCAAGCAGGGGAAACACACCTCTTGTCTTT_TGTGCCAGCAGGGATACCACAGGGGGCTACACTGAAGCTTTCTTT	CAASRGNTPLVF_CASRDTTGGYTEAFF	TRAV23/DV6.TRAJ29.TRAC_TGTGCAGCAAGCAGGGGAAACACACCTCTTGTCTTT_TRBV28.TRBJ1-1.TRBD1.TRBC1_TGTGCCAGCAGGGATACCACAGGGGGCTACACTGAAGCTTTCTTT	1	Single (0 < X <= 1)	No	3.32661	28.377	0	C4	C0	0.108515	0.188532	0.0272785	0.0356872	-0.0652728	-0.308587	-0.0994901	0.449819	-0.108609	-0.129998	-0.182097	-0.216927	G1
CCTTCGAGTGCGCTTG-1	10xMLR	68324	7271	CCTTCGAGTGCGCTTG-1	TRAV13-2.TRAJ54.TRAC_TRBV4-1.TRBJ1-3..TRBC1	TGTGCAGAGACGGTAGCTCAGGGAGCCCAGAAGCTGGTATTT_TGCGCCAGCAGCCAAGACCCAGGGCCTGGAAACACCATATATTTT	CAETVAQGAQKLVF_CASSQDPGPGNTIYF	TRAV13-2.TRAJ54.TRAC_TGTGCAGAGACGGTAGCTCAGGGAGCCCAGAAGCTGGTATTT_TRBV4-1.TRBJ1-3..TRBC1_TGCGCCAGCAGCCAAGACCCAGGGCCTGGAAACACCATATATTTT	73	Hyperexpanded (30 < X)	Yes	1.77536	19.8832	3	C1	C3	0.183714	0.193889	-0.16875	-0.0278493	0.207571	-0.0171587	0.379943	-0.159522	-0.0362611	0.684396	0.302324	0.230275	S
CCTTCGATCCGAATGT-1	10xMLR	18337	3992	CCTTCGATCCGAATGT-1	TRAV20.TRAJ6.TRAC_TRBV27.TRBJ2-4..TRBC2	TGTGCTGCATCAGGAGGAAGCTACATACCTACATTT_TGTGCCAGCAGTCCACAGGGACTAGCCAAAAACATTCAGTACTTC	CAASGGSYIPTF_CASSPQGLAKNIQYF	TRAV20.TRAJ6.TRAC_TGTGCTGCATCAGGAGGAAGCTACATACCTACATTT_TRBV27.TRBJ2-4..TRBC2_TGTGCCAGCAGTCCACAGGGACTAGCCAAAAACATTCAGTACTTC	1	Single (0 < X <= 1)	No	2.97213	21.2957	4	C5	C4	0.12575	0.222928	0.0421818	0.0321952	-0.0461396	0.03006	-0.112459	0.330273	0.101841	-0.0761583	-0.201483	-0.211237	G1
CCTTTCTAGCCAGTAG-1	10xMLR	8096	2287	CCTTTCTAGCCAGTAG-1	TRAV8-1.TRAJ45.TRAC_TRBV7-2.TRBJ2-5..TRBC2	TGTGCCGTGATCTTAGGAGGAGGTGCTGACGGACTCACCTTT_TGTGCCAGCAGCCCGACTAGGGAAGAGACCCAGTACTTC	CAVILGGGADGLTF_CASSPTREETQYF	TRAV8-1.TRAJ45.TRAC_TGTGCCGTGATCTTAGGAGGAGGTGCTGACGGACTCACCTTT_TRBV7-2.TRBJ2-5..TRBC2_TGTGCCAGCAGCCCGACTAGGGAAGAGACCCAGTACTTC	1	Single (0 < X <= 1)	No	3.42144	30.6201	0	C4	C0	0.128898	0.163973	0.223343	0.161872	-4.79469e-05	-0.321169	-0.042118	0.402061	0.0167265	-0.020417	-0.127374	-0.1678	G1
CCTTTCTCACAAGCCC-1	10xMLR	27537	5145	CCTTTCTCACAAGCCC-1	TRAV8-4.TRAJ34.TRAC_TRBV2.TRBJ2-7..TRBC2	TGTGCTGTGAGTGATGCTGGCAACACCGACAAGCTCATCTTT_TGTGCCAGCAGGCCTACAGGGGGAGGTACCTACGAGCAGTACTTC	CAVSDAGNTDKLIF_CASRPTGGGTYEQYF	TRAV8-4.TRAJ34.TRAC_TGTGCTGTGAGTGATGCTGGCAACACCGACAAGCTCATCTTT_TRBV2.TRBJ2-7..TRBC2_TGTGCCAGCAGGCCTACAGGGGGAGGTACCTACGAGCAGTACTTC	3	Small (1 < X <= 3)	Yes	6.67466	18.4697	2	C3	C2	0.192621	0.181657	0.00956273	-0.0642857	0.0883362	0.12401	0.119187	-0.0544983	0.0550932	0.642609	0.199614	0.16171	S
CCTTTCTTCACAATGC-1	10xMLR	6324	2144	CCTTTCTTCACAATGC-1	TRAV20.TRAJ49.TRAC_TRBV20-1.TRBJ2-3..TRBC2	TGTGCTGTGCAGGGGGGAGGTAACCAGTTCTATTTT_TGCAGTGCTAGAGATATTAGCGGGGGATGGGATACGCAGTATTTT	CAVQGGGNQFYF_CSARDISGGWDTQYF	TRAV20.TRAJ49.TRAC_TGTGCTGTGCAGGGGGGAGGTAACCAGTTCTATTTT_TRBV20-1.TRBJ2-3..TRBC2_TGCAGTGCTAGAGATATTAGCGGGGGATGGGATACGCAGTATTTT	1	Single (0 < X <= 1)	No	2.5933	34.8355	5	C7	C5	0.132889	0.140498	0.0947064	0.0961027	-0.0390376	-0.19728	-0.192788	0.343773	-0.0488415	-0.0222734	-0.174915	-0.215692	G1
CGAACATAGGCTCAGA-1	10xMLR	11558	3160	NA	NA	NA	NA	NA	NA	No TCR information	NA	3.45215	35.2137	5	C7	C5	0.14722	0.180163	0.1067	0.0567267	-0.0527875	-0.112386	-0.170355	0.422455	-0.0860662	-0.0783903	-0.20397	-0.210001	G1
CGAACATTCCAACCAA-1	10xMLR	90589	8340	NA	NA	NA	NA	NA	NA	No TCR information	NA	3.04562	16.9204	3	C1	C3	0.197758	0.216507	-0.172428	0.0120285	0.209574	0.132138	0.295334	0.0637279	0.0633573	0.70334	0.273172	0.22005	S
CGAACATTCTGTCAAG-1	10xMLR	6509	2572	CGAACATTCTGTCAAG-1	TRAV24.TRAJ43.TRAC_TRBV20-1.TRBJ1-1..TRBC1	TGTGCCTTTCGGGGCAATGACATGCGCTTT_TGCAGTGCTCCAATGAACACTGAAGCTTTCTTT	CAFRGNDMRF_CSAPMNTEAFF	TRAV24.TRAJ43.TRAC_TGTGCCTTTCGGGGCAATGACATGCGCTTT_TRBV20-1.TRBJ1-1..TRBC1_TGCAGTGCTCCAATGAACACTGAAGCTTTCTTT	1	Single (0 < X <= 1)	No	3.13412	19.4039	5	C7	C5	0.165229	0.183089	0.0956926	0.0907616	0.0509113	-0.218434	-0.00941868	0.43454	0.047822	0.0141063	-0.262243	-0.102869	G1
CGAATGTAGCTCCCAG-1	10xMLR	5648	1897	CGAATGTAGCTCCCAG-1	TRAV38-2/DV8.TRAJ48.TRAC_TRBV27.TRBJ2-7.TRBD1.TRBC2	TGTGCTTATAGGAAGGACTTTGGAAATGAGAAATTAACCTTT_TGTGCCAGCAGACGACAGGGGGGCACCTACGAGCAGTACTTC	CAYRKDFGNEKLTF_CASRRQGGTYEQYF	TRAV38-2/DV8.TRAJ48.TRAC_TGTGCTTATAGGAAGGACTTTGGAAATGAGAAATTAACCTTT_TRBV27.TRBJ2-7.TRBD1.TRBC2_TGTGCCAGCAGACGACAGGGGGGCACCTACGAGCAGTACTTC	1	Single (0 < X <= 1)	No	3.89518	33.534	0	C4	C0	0.10635	0.163541	-0.0597921	-0.143119	0.0778712	-0.202066	0.00862432	0.372202	-0.0836395	-0.0690622	-0.214246	-0.23355	G1
CGAATGTGTAACGTTC-1	10xMLR	6425	2293	CGAATGTGTAACGTTC-1	TRAV25.TRAJ53.TRAC_TRBV27.TRBJ2-3..TRBC2	TGTGCAGGGCGGAGTGGAGGTAGCAACTATAAACTGACATTT_TGTGCCAGCACGAGGGGCAACACCGCCGTGAGCACAGATACGCAGTATTTT	CAGRSGGSNYKLTF_CASTRGNTAVSTDTQYF	TRAV25.TRAJ53.TRAC_TGTGCAGGGCGGAGTGGAGGTAGCAACTATAAACTGACATTT_TRBV27.TRBJ2-3..TRBC2_TGTGCCAGCACGAGGGGCAACACCGCCGTGAGCACAGATACGCAGTATTTT	3	Small (1 < X <= 3)	Yes	6.61479	21.8833	4	C5	C4	0.159156	0.178239	0.107206	0.0567082	0.0788099	-0.0557145	0.163854	0.136895	-0.0601461	0.280519	0.326443	-0.0547647	S
CGAATGTGTCTAACGT-1	10xMLR	89529	7900	CGAATGTGTCTAACGT-1	TRAV13-2.TRAJ54.TRAC_TRBV4-1.TRBJ1-3..TRBC1	TGTGCAGAGACGGTAGCTCAGGGAGCCCAGAAGCTGGTATTT_TGCGCCAGCAGCCAAGACCCAGGGCCTGGAAACACCATATATTTT	CAETVAQGAQKLVF_CASSQDPGPGNTIYF	TRAV13-2.TRAJ54.TRAC_TGTGCAGAGACGGTAGCTCAGGGAGCCCAGAAGCTGGTATTT_TRBV4-1.TRBJ1-3..TRBC1_TGCGCCAGCAGCCAAGACCCAGGGCCTGGAAACACCATATATTTT	73	Hyperexpanded (30 < X)	Yes	2.6215	18.0891	3	C1	C3	0.190295	0.218537	-0.152853	-0.0295867	0.207696	-0.0166584	0.317579	-0.106933	0.0869223	0.74431	0.154889	0.327478	G2M
CGACCTTAGTGCAAGC-1	10xMLR	95139	7817	CGACCTTAGTGCAAGC-1	TRAV19.TRAJ11.TRAC_TRBV2.TRBJ2-3..TRBC2	TGTGCTCTGAGTGAGGCGCTGCGATCAGGATACAGCACCCTCACCTTT_TGTGCCAGCAGGGGACTAGTTAGCACAGATACGCAGTATTTT	CALSEALRSGYSTLTF_CASRGLVSTDTQYF	TRAV19.TRAJ11.TRAC_TGTGCTCTGAGTGAGGCGCTGCGATCAGGATACAGCACCCTCACCTTT_TRBV2.TRBJ2-3..TRBC2_TGTGCCAGCAGGGGACTAGTTAGCACAGATACGCAGTATTTT	2	Small (1 < X <= 3)	Yes	2.62984	21.8123	2	C3	C2	0.196581	0.174171	-0.020388	-0.0844553	0.141015	-0.189963	0.230367	0.0176504	-0.120623	0.503245	0.36958	0.00190435	S
CGACCTTGTATAATGG-1	10xMLR	5858	2535	CGACCTTGTATAATGG-1	TRAV41.TRAJ34.TRAC_TRBV5-4.TRBJ1-1..TRBC1	TGTGCTGTCATGATTGGGTCCGACAAGCTCATCTTT_TGTGCCAGCAGCTTGGACAGAGTCACTGAAGCTTTCTTT	CAVMIGSDKLIF_CASSLDRVTEAFF	TRAV41.TRAJ34.TRAC_TGTGCTGTCATGATTGGGTCCGACAAGCTCATCTTT_TRBV5-4.TRBJ1-1..TRBC1_TGTGCCAGCAGCTTGGACAGAGTCACTGAAGCTTTCTTT	1	Single (0 < X <= 1)	No	2.47525	23.182	8	C8	C8	0.127981	0.201376	0.205141	0.344213	0.076974	-0.201999	0.000306217	0.414561	-0.198407	-0.169585	-0.25431	-0.177447	G1
CGACCTTGTCTTGATG-1	10xMLR	3597	1638	NA	NA	NA	NA	NA	NA	No TCR information	NA	2.66889	28.7462	5	C7	C5	0.118092	0.163755	-0.00803181	0.118701	-0.0173031	-0.300429	-0.140295	-0.136442	-0.0988457	-0.0633219	-0.10013	-0.148011	G1
CGACCTTGTTCTCATT-1	10xMLR	4681	1642	CGACCTTGTTCTCATT-1	TRAV17.TRAJ4.TRAC_TRBV10-3.TRBJ1-1..TRBC1	TGTGCTACGGACTCGGTTTCTGGTGGCTACAATAAGCTGATTTTT_TGTGCCATCAGAACGGGACTGAACACTGAAGCTTTCTTT	CATDSVSGGYNKLIF_CAIRTGLNTEAFF	TRAV17.TRAJ4.TRAC_TGTGCTACGGACTCGGTTTCTGGTGGCTACAATAAGCTGATTTTT_TRBV10-3.TRBJ1-1..TRBC1_TGTGCCATCAGAACGGGACTGAACACTGAAGCTTTCTTT	1	Single (0 < X <= 1)	No	1.34587	40.9955	1	C6	C1	0.112958	0.123483	0.136458	0.171833	-0.0738891	-0.287207	-0.175155	0.657626	-0.0499129	-0.121358	-0.183433	-0.206849	G1
CGACCTTTCAGCGACC-1	10xMLR	5974	1799	CGACCTTTCAGCGACC-1	TRAV5.TRAJ4.TRAC_TRBV11-2.TRBJ1-5..TRBC1	TGTGCAGGGGGGTTGAGTGGCTACAATAAGCTGATTTTT_TGTGCCAGCAGCTCTGGACAGACTAGCGGTCAGCCCCAGCATTTT	CAGGLSGYNKLIF_CASSSGQTSGQPQHF	TRAV5.TRAJ4.TRAC_TGTGCAGGGGGGTTGAGTGGCTACAATAAGCTGATTTTT_TRBV11-2.TRBJ1-5..TRBC1_TGTGCCAGCAGCTCTGGACAGACTAGCGGTCAGCCCCAGCATTTT	1	Single (0 < X <= 1)	No	3.66589	43.6893	1	C6	C1	0.0917967	0.171465	0.215347	0.166297	0.0511631	-0.283714	-0.134366	0.221197	0.0257929	-0.065359	-0.133393	-0.15319	G1
CGACTTCGTGCTTCTC-1	10xMLR	3267	1262	CGACTTCGTGCTTCTC-1	TRAV26-1.TRAJ34.TRAC_TRBV20-1.TRBJ1-3.TRBD1.TRBC1	TGCATCGTCAGAGTCGGCGGAACCGACAAGCTCATCTTT_TGCAGTGCTAGAGGGGACAGGGGGCGTCACACCATATATTTT	CIVRVGGTDKLIF_CSARGDRGRHTIYF	TRAV26-1.TRAJ34.TRAC_TGCATCGTCAGAGTCGGCGGAACCGACAAGCTCATCTTT_TRBV20-1.TRBJ1-3.TRBD1.TRBC1_TGCAGTGCTAGAGGGGACAGGGGGCGTCACACCATATATTTT	1	Single (0 < X <= 1)	No	6.48913	38.2614	1	C6	C1	0.0897708	0.122088	0.2938	0.17171	-0.0512553	-0.263797	-0.0846925	0.56266	-0.109767	0.0416933	-0.192765	-0.143274	G1
CGACTTCTCAGCACAT-1	10xMLR	50819	6602	CGACTTCTCAGCACAT-1	TRAV29/DV5.TRAJ29.TRAC_TRBV24-1.TRBJ2-7..TRBC2	TGTGCAGCAAGCGCGATCTCAGGAAACACACCTCTTGTCTTT_TGTGCCACCAGTGATTCCCCAGGGAGAGCCTACGAGCAGTACTTC	CAASAISGNTPLVF_CATSDSPGRAYEQYF	TRAV29/DV5.TRAJ29.TRAC_TGTGCAGCAAGCGCGATCTCAGGAAACACACCTCTTGTCTTT_TRBV24-1.TRBJ2-7..TRBC2_TGTGCCACCAGTGATTCCCCAGGGAGAGCCTACGAGCAGTACTTC	2	Small (1 < X <= 3)	Yes	3.40621	14.2447	2	C3	C2	0.202536	0.214574	-0.0498349	0.0694064	0.132271	-0.089476	0.221092	0.131141	-0.00728473	1.14456	0.100025	0.715818	G2M
CGAGAAGAGGCAGGTT-1	10xMLR	5129	1736	CGAGAAGAGGCAGGTT-1	NA_TRBV12-3.TRBJ1-5..TRBC1	NA_TGTGCCAGCAGAGACGAGGTAGGGCACCAGCCCCAGCATTTT	NA_CASRDEVGHQPQHF	NA_NA_TRBV12-3.TRBJ1-5..TRBC1_TGTGCCAGCAGAGACGAGGTAGGGCACCAGCCCCAGCATTTT	1	Single (0 < X <= 1)	No	2.84656	38.409	1	C6	C1	0.102214	0.141065	-0.154397	-0.0983394	-0.0615744	-0.287701	0.0222566	0.0728681	-0.0383581	-0.0615035	-0.21966	-0.195918	G1
CGAGAAGTCTTCGGTC-1	10xMLR	37021	5776	CGAGAAGTCTTCGGTC-1	TRAV13-1.TRAJ56.TRAC_TRBV30.TRBJ1-2.TRBD1.TRBC1	TGTGCAGCAACCCTAACTGGAGCCAATAGTAAGCTGACATTT_TGTGCCTGGAAAATCGGCCCAGGGGACTATGGCTACACCTTC	CAATLTGANSKLTF_CAWKIGPGDYGYTF	TRAV13-1.TRAJ56.TRAC_TGTGCAGCAACCCTAACTGGAGCCAATAGTAAGCTGACATTT_TRBV30.TRBJ1-2.TRBD1.TRBC1_TGTGCCTGGAAAATCGGCCCAGGGGACTATGGCTACACCTTC	2	Small (1 < X <= 3)	Yes	2.11772	19.2755	2	C3	C2	0.188649	0.186675	-0.0275852	0.105766	0.11144	-0.0152926	0.259491	0.00649035	-0.000191974	0.727398	0.358653	0.277485	S
CGAGCACTCCGGGTGT-1	10xMLR	43818	6217	CGAGCACTCCGGGTGT-1	TRAV22.TRAJ24.TRAC_TRBV5-1.TRBJ2-5.TRBD2.TRBC2	TGTGCTGTGATGGATGGGGGGAAATTGCAGTTT_TGCGCCAGCAGCTCTGGGACTAGCGGGGGGAAGTACCAAGAGACCCAGTACTTC	CAVMDGGKLQF_CASSSGTSGGKYQETQYF	TRAV22.TRAJ24.TRAC_TGTGCTGTGATGGATGGGGGGAAATTGCAGTTT_TRBV5-1.TRBJ2-5.TRBD2.TRBC2_TGCGCCAGCAGCTCTGGGACTAGCGGGGGGAAGTACCAAGAGACCCAGTACTTC	3	Small (1 < X <= 3)	Yes	4.45935	21.4227	2	C3	C2	0.193722	0.175232	-0.0156493	0.031082	0.0880386	-0.108678	0.219084	0.0169043	-0.0511932	0.735823	0.467618	0.321472	S
CGAGCCAAGACTAAGT-1	10xMLR	3289	1290	NA	NA	NA	NA	NA	NA	No TCR information	NA	0.364853	9.33414	7	C9	C7	0.127619	0.162725	0.269079	0.0457504	0.0888649	-0.248263	0.0109039	0.101784	-0.0130988	-0.0216407	-0.183531	-0.179346	G1
CGAGCCAGTCTGATCA-1	10xMLR	4940	1912	CGAGCCAGTCTGATCA-1	TRAV13-1.TRAJ23.TRAC_TRBV7-9.TRBJ1-1..TRBC1	TGTGCAGCAAGTAGGAATAACCAGGGAGGAAAGCTTATCTTC_TGTGCCAGCAGCCCTAGGGCCTTGAACACTGAAGCTTTCTTT	CAASRNNQGGKLIF_CASSPRALNTEAFF	TRAV13-1.TRAJ23.TRAC_TGTGCAGCAAGTAGGAATAACCAGGGAGGAAAGCTTATCTTC_TRBV7-9.TRBJ1-1..TRBC1_TGTGCCAGCAGCCCTAGGGCCTTGAACACTGAAGCTTTCTTT	2	Small (1 < X <= 3)	Yes	5.40486	31.498	0	C4	C0	0.126069	0.17117	0.141712	0.00236696	-0.0333153	-0.317981	-0.154719	0.438139	-0.0667192	-0.0995855	-0.224724	-0.171219	G1
CGATCGGAGCTCCTCT-1	10xMLR	88544	8053	CGATCGGAGCTCCTCT-1	TRAV36/DV7.TRAJ40.TRAC_TRBV19.TRBJ1-2.TRBD1.TRBC1	TGTGCTGTGGGGCCTACCTCAGGAACCTACAAATACATCTTT_TGTGCCAGTAGTCCCACAGGGGGCGACTATGGCTACACCTTC	CAVGPTSGTYKYIF_CASSPTGGDYGYTF	TRAV36/DV7.TRAJ40.TRAC_TGTGCTGTGGGGCCTACCTCAGGAACCTACAAATACATCTTT_TRBV19.TRBJ1-2.TRBD1.TRBC1_TGTGCCAGTAGTCCCACAGGGGGCGACTATGGCTACACCTTC	2	Small (1 < X <= 3)	Yes	3.26843	15.4804	2	C3	C2	0.212974	0.265114	-0.0634487	0.0576269	0.232131	0.136354	0.291456	-0.0626456	0.118139	0.877484	-0.0219076	0.499498	G2M
CGATCGGAGGATATAC-1	10xMLR	5434	2073	CGATCGGAGGATATAC-1	TRAV8-6.TRAJ58.TRAC_TRBV10-3.TRBJ2-1.TRBD2.TRBC2	TGTGCTGTGAGTGAAGAAACCAGTGGCTCTAGGTTGACCTTT_TGTGCCATCAGGGCTAGCGGGGGGGCCAATGAGCAGTTCTTC	CAVSEETSGSRLTF_CAIRASGGANEQFF	TRAV8-6.TRAJ58.TRAC_TGTGCTGTGAGTGAAGAAACCAGTGGCTCTAGGTTGACCTTT_TRBV10-3.TRBJ2-1.TRBD2.TRBC2_TGTGCCATCAGGGCTAGCGGGGGGGCCAATGAGCAGTTCTTC	1	Single (0 < X <= 1)	No	4.04858	27.1991	0	C4	C0	0.142388	0.202586	0.0887305	0.238426	-0.032003	-0.220381	0.0192042	0.535186	-0.00168177	-0.00683156	-0.297829	-0.169464	G1
CGATCGGCAACACGCC-1	10xMLR	12666	3210	CGATCGGCAACACGCC-1	TRAV38-1.TRAJ33.TRAC_TRBV6-5.TRBJ2-1..TRBC2	TGTGCTTTCATGAACGGGGCCAACTATCAGTTAATCTGG_TGTGCCAGCAGTTACGGGGGGGCCAACAATGAGCAGTTCTTC	CAFMNGANYQLIW_CASSYGGANNEQFF	TRAV38-1.TRAJ33.TRAC_TGTGCTTTCATGAACGGGGCCAACTATCAGTTAATCTGG_TRBV6-5.TRBJ2-1..TRBC2_TGTGCCAGCAGTTACGGGGGGGCCAACAATGAGCAGTTCTTC	1	Single (0 < X <= 1)	No	4.95816	28.4857	0	C4	C0	0.148134	0.151265	0.00673194	0.0313899	-0.0710409	-0.231514	0.0291195	0.104767	-0.0604839	-0.0598822	0.079259	-0.143939	S
CGATCGGCAAGCTGAG-1	10xMLR	3587	1724	CGATCGGCAAGCTGAG-1	TRAV29/DV5.TRAJ54.TRAC_TRBV7-9.TRBJ1-2..TRBC1	TGTGCAGCAAGCGAGGGAGCCCAGAAGCTGGTATTT_TGTGCCAGCAGCTTGTATCAGAGAAATTTCACCTTC	CAASEGAQKLVF_CASSLYQRNFTF	TRAV29/DV5.TRAJ54.TRAC_TGTGCAGCAAGCGAGGGAGCCCAGAAGCTGGTATTT_TRBV7-9.TRBJ1-2..TRBC1_TGTGCCAGCAGCTTGTATCAGAGAAATTTCACCTTC	1	Single (0 < X <= 1)	No	1.70059	20.5743	6	C2	C6	0.11754	0.248697	0.25584	0.15446	0.146457	-0.325063	-0.0588129	0.019706	-0.154657	-0.0566458	-0.204148	-0.13288	G1
CGATCGGCATCCTAGA-1	10xMLR	11510	2974	CGATCGGCATCCTAGA-1	TRAV13-2.TRAJ53.TRAC_TRBV12-4.TRBJ1-4..TRBC1	TGTGCAGAGGGCCGAGGTAGCAACTATAAACTGACATTT_TGTGCCAGCAGGACAAGCACGGACGCGGGTGAAAAACTGTTTTTT	CAEGRGSNYKLTF_CASRTSTDAGEKLFF	TRAV13-2.TRAJ53.TRAC_TGTGCAGAGGGCCGAGGTAGCAACTATAAACTGACATTT_TRBV12-4.TRBJ1-4..TRBC1_TGTGCCAGCAGGACAAGCACGGACGCGGGTGAAAAACTGTTTTTT	1	Single (0 < X <= 1)	No	3.73588	39.2876	0	C4	C0	0.113833	0.156669	0.163776	0.124384	-0.000384943	-0.219138	-0.0786304	0.400523	0.0185657	-0.0416475	-0.131367	-0.216065	G1
CGATCGGTCCACTGGG-1	10xMLR	47091	6484	CGATCGGTCCACTGGG-1	TRAV13-2.TRAJ54.TRAC_TRBV4-1.TRBJ1-3..TRBC1	TGTGCAGAGACGGTAGCTCAGGGAGCCCAGAAGCTGGTATTT_TGCGCCAGCAGCCAAGACCCAGGGCCTGGAAACACCATATATTTT	CAETVAQGAQKLVF_CASSQDPGPGNTIYF	TRAV13-2.TRAJ54.TRAC_TGTGCAGAGACGGTAGCTCAGGGAGCCCAGAAGCTGGTATTT_TRBV4-1.TRBJ1-3..TRBC1_TGCGCCAGCAGCCAAGACCCAGGGCCTGGAAACACCATATATTTT	73	Hyperexpanded (30 < X)	Yes	3.15984	19.4942	3	C1	C3	0.191362	0.199493	-0.152745	-0.0403141	0.224119	-0.0200189	0.24207	-0.124292	0.0576746	0.509261	0.16451	0.144891	S
CGATCGGTCGTACGGC-1	10xMLR	8308	2454	CGATCGGTCGTACGGC-1	TRAV12-2.TRAJ26.TRAC_TRBV20-1.TRBJ2-3.TRBD1.TRBC2	TGTGCCGGCTATGGTCAGAATTTTGTCTTT_TGCAGTGCTAGAGTGGGGACAGGGGGCGATACGCAGTATTTT	CAGYGQNFVF_CSARVGTGGDTQYF	TRAV12-2.TRAJ26.TRAC_TGTGCCGGCTATGGTCAGAATTTTGTCTTT_TRBV20-1.TRBJ2-3.TRBD1.TRBC2_TGCAGTGCTAGAGTGGGGACAGGGGGCGATACGCAGTATTTT	1	Single (0 < X <= 1)	No	2.38325	30.3322	0	C4	C0	0.132633	0.19806	0.145409	0.16364	-0.0359858	0.0127134	-0.119054	0.301407	-0.0562263	-0.0677657	-0.238433	-0.199255	G1
CGATGGCAGCGATATA-1	10xMLR	81588	7547	CGATGGCAGCGATATA-1	TRAV10.TRAJ44.TRAC_TRBV6-1.TRBJ2-2..TRBC2	TGTGTGGTGAGCGCGGCGCCTGGCACTGCCAGTAAACTCACCTTT_TGTGCCAGCAGTGTCAGTTTACAGACGAACACCGGGGAGCTGTTTTTT	CVVSAAPGTASKLTF_CASSVSLQTNTGELFF	TRAV10.TRAJ44.TRAC_TGTGTGGTGAGCGCGGCGCCTGGCACTGCCAGTAAACTCACCTTT_TRBV6-1.TRBJ2-2..TRBC2_TGTGCCAGCAGTGTCAGTTTACAGACGAACACCGGGGAGCTGTTTTTT	1	Single (0 < X <= 1)	No	2.77614	15.7327	2	C3	C2	0.213911	0.216587	-0.0995974	-0.000859417	0.181364	-0.0419976	0.345347	0.0426253	-0.000641366	0.901019	0.295659	0.438501	G2M
CGATGGCTCAGGATCT-1	10xMLR	6115	2146	CGATGGCTCAGGATCT-1	TRAV9-2.TRAJ54.TRAC_TRBV28.TRBJ1-1..TRBC1	TGTGCTCTGAGTGATCGGCGGGGAGCCCAGAAGCTGGTATTT_TGTGCCAGCAGTCTATCGGACACTGAAGCTTTCTTT	CALSDRRGAQKLVF_CASSLSDTEAFF	TRAV9-2.TRAJ54.TRAC_TGTGCTCTGAGTGATCGGCGGGGAGCCCAGAAGCTGGTATTT_TRBV28.TRBJ1-1..TRBC1_TGTGCCAGCAGTCTATCGGACACTGAAGCTTTCTTT	1	Single (0 < X <= 1)	No	2.68193	30.5478	0	C4	C0	0.124321	0.189565	0.261328	0.40793	-0.0482805	-0.330765	-0.164248	0.678986	-0.00128448	0.0249106	-0.239746	-0.187053	G1
CGATGTACACGCCAGT-1	10xMLR	6719	2215	NA	NA	NA	NA	NA	NA	No TCR information	NA	2.44084	36.8358	0	C4	C0	0.15046	0.150213	-0.0102039	0.184231	-0.0145158	-0.0661592	0.00732053	0.212954	-0.0726682	-0.0128956	-0.19076	-0.0817782	G1
CGATGTACACTTGGAT-1	10xMLR	16003	4060	CGATGTACACTTGGAT-1	TRAV23/DV6.TRAJ31.TRAC_TRBV6-2.TRBJ1-5..TRBC1	TGTGCAGCAAGCATACATAACAATGCCAGACTCATGTTT_TGTGCCACCCGTCTGTCAGGTCATAGCAATCAGCCCCAGCATTTT	CAASIHNNARLMF_CATRLSGHSNQPQHF	TRAV23/DV6.TRAJ31.TRAC_TGTGCAGCAAGCATACATAACAATGCCAGACTCATGTTT_TRBV6-2.TRBJ1-5..TRBC1_TGTGCCACCCGTCTGTCAGGTCATAGCAATCAGCCCCAGCATTTT	1	Single (0 < X <= 1)	No	4.61164	21.5522	4	C5	C4	0.162242	0.260514	0.252521	0.130903	0.00982994	-0.0576887	-0.118526	0.354753	0.0176746	-0.159922	-0.25006	-0.316036	G1
CGATGTACATCCCACT-1	10xMLR	6083	2233	CGATGTACATCCCACT-1	TRAV9-2.TRAJ53.TRAC_TRBV3-1.TRBJ2-5..TRBC2	TGTGCTCTGCTTTCACGTAGTGGAGGTAGCAACTATAAACTGACATTT_TGTGCCAGCAGGCTCACGACGTGGGGTAGCGGGACTGGGGAGACCCAGTACTTC	CALLSRSGGSNYKLTF_CASRLTTWGSGTGETQYF	TRAV9-2.TRAJ53.TRAC_TGTGCTCTGCTTTCACGTAGTGGAGGTAGCAACTATAAACTGACATTT_TRBV3-1.TRBJ2-5..TRBC2_TGTGCCAGCAGGCTCACGACGTGGGGTAGCGGGACTGGGGAGACCCAGTACTTC	1	Single (0 < X <= 1)	No	2.43301	26.3028	0	C4	C0	0.142015	0.160343	0.185225	0.540393	-0.0402083	-0.178392	-0.0663133	0.443187	-0.0764737	-0.0209857	-0.213177	-0.225507	G1
CGATGTAGTATAGGTA-1	10xMLR	5654	2080	CGATGTAGTATAGGTA-1	TRAV12-2.TRAJ56.TRAC_TRBV6-2.TRBJ2-3..TRBC2	TGTGCCGTGAACTCCCCTGGAGCCAATAGTAAGCTGACATTT_TGTGCCAGCAGTTACTTTGGCGGGGGGCCCACAGATACGCAGTATTTT	CAVNSPGANSKLTF_CASSYFGGGPTDTQYF	TRAV12-2.TRAJ56.TRAC_TGTGCCGTGAACTCCCCTGGAGCCAATAGTAAGCTGACATTT_TRBV6-2.TRBJ2-3..TRBC2_TGTGCCAGCAGTTACTTTGGCGGGGGGCCCACAGATACGCAGTATTTT	1	Single (0 < X <= 1)	No	3.9618	25.9462	5	C7	C5	0.131378	0.175771	0.0367041	0.0367068	0.0492891	-0.224592	-0.0162995	0.309105	0.000836628	-0.0418728	-0.216317	-0.16077	G1
CGATTGACAAATACAG-1	10xMLR	7844	2446	CGATTGACAAATACAG-1	TRAV14/DV4.TRAJ21.TRAC_TRBV9.TRBJ2-5..TRBC2	TGTGCAATGAGAGAGGGCAGAAACAACTTCAACAAATTTTACTTT_TGTGCCAGCAGCGAGGGTGGAGGACAAGAGACCCAGTACTTC	CAMREGRNNFNKFYF_CASSEGGGQETQYF	TRAV14/DV4.TRAJ21.TRAC_TGTGCAATGAGAGAGGGCAGAAACAACTTCAACAAATTTTACTTT_TRBV9.TRBJ2-5..TRBC2_TGTGCCAGCAGCGAGGGTGGAGGACAAGAGACCCAGTACTTC	1	Single (0 < X <= 1)	No	3.90107	38.6028	5	C7	C5	0.126172	0.145693	0.0978041	0.200618	-0.00164481	-0.322844	-0.0936998	0.204696	-0.0342163	-0.0986319	-0.183322	-0.138959	G1
CGATTGAGTGCAGACA-1	10xMLR	5095	1891	NA	NA	NA	NA	NA	NA	No TCR information	NA	2.63003	33.9745	1	C6	C1	0.126596	0.166265	0.141517	0.0259963	-0.0979452	-0.303564	-0.150033	0.322324	0.0797246	-0.0812829	-0.259503	-0.224781	G1
CGATTGAGTTATGCGT-1	10xMLR	14562	3491	CGATTGAGTTATGCGT-1	TRAV38-1.TRAJ40.TRAC_TRBV20-1.TRBJ2-7..TRBC2	TGTGCTTTCATGAGGTTTGGAGGAACCTACAAATACATCTTT_TGCAGTGCGGGACGACTAGCGGGCTCCTACGAGCAGTACTTC	CAFMRFGGTYKYIF_CSAGRLAGSYEQYF	TRAV38-1.TRAJ40.TRAC_TGTGCTTTCATGAGGTTTGGAGGAACCTACAAATACATCTTT_TRBV20-1.TRBJ2-7..TRBC2_TGCAGTGCGGGACGACTAGCGGGCTCCTACGAGCAGTACTTC	1	Single (0 < X <= 1)	No	3.04216	14.737	4	C5	C4	0.18482	0.21372	0.0350006	0.161281	0.017044	-0.0129261	-0.104133	0.34917	-0.00753336	-0.0761999	-0.24677	-0.224016	G1
CGATTGATCCAACCAA-1	10xMLR	29087	5426	CGATTGATCCAACCAA-1	TRAV12-2.TRAJ26.TRAC_TRBV6-6.TRBJ2-5..TRBC2	TGTGCCGTGAGGGATAACTATGGTCAGAATTTTGTCTTT_TGTGCCAGCAGTTATGGCAGGGCTTTTCAAGAGACCCAGTACTTC	CAVRDNYGQNFVF_CASSYGRAFQETQYF	TRAV12-2.TRAJ26.TRAC_TGTGCCGTGAGGGATAACTATGGTCAGAATTTTGTCTTT_TRBV6-6.TRBJ2-5..TRBC2_TGTGCCAGCAGTTATGGCAGGGCTTTTCAAGAGACCCAGTACTTC	1	Single (0 < X <= 1)	No	2.96009	23	4	C5	C4	0.173745	0.192292	0.0486819	0.212136	0.023434	0.0124848	-0.0741654	0.477326	0.0311	0.113989	0.0771029	-0.207077	S
CGATTGATCCTATGTT-1	10xMLR	2412	1023	CGATTGATCCTATGTT-1	TRAV9-2.TRAJ42.TRAC_NA	TGTGCTCTGAGTGGCGAAGGAAGCCAAGGAAATCTCATCTTT_NA	CALSGEGSQGNLIF_NA	TRAV9-2.TRAJ42.TRAC_TGTGCTCTGAGTGGCGAAGGAAGCCAAGGAAATCTCATCTTT_NA_NA	2	Small (1 < X <= 3)	Yes	4.60199	35.199	1	C6	C1	0.122539	0.168373	0.158851	0.0289384	0.018914	-0.0589322	-0.0865226	0.592482	0.0388017	0.0335965	-0.195669	-0.0929421	G1
CGATTGATCTATCCTA-1	10xMLR	85130	7925	CGATTGATCTATCCTA-1	TRAV13-2.TRAJ54.TRAC_TRBV4-1.TRBJ1-3..TRBC1	TGTGCAGAGACGGTAGCTCAGGGAGCCCAGAAGCTGGTATTT_TGCGCCAGCAGCCAAGACCCAGGGCCTGGAAACACCATATATTTT	CAETVAQGAQKLVF_CASSQDPGPGNTIYF	TRAV13-2.TRAJ54.TRAC_TGTGCAGAGACGGTAGCTCAGGGAGCCCAGAAGCTGGTATTT_TRBV4-1.TRBJ1-3..TRBC1_TGCGCCAGCAGCCAAGACCCAGGGCCTGGAAACACCATATATTTT	73	Hyperexpanded (30 < X)	Yes	2.61835	19.4103	3	C1	C3	0.189784	0.177376	-0.155994	-0.0971651	0.206486	-0.133813	0.324981	-0.223291	-0.0831485	0.628485	0.323703	0.287386	S
CGCCAAGAGGCCATAG-1	10xMLR	14037	3558	CGCCAAGAGGCCATAG-1	TRAV8-4.TRAJ48.TRAC_TRBV2.TRBJ1-2..TRBC1	TGTGCTGTGAGTGCCTCCTTTGGAAATGAGAAATTAACCTTT_TGTGCCAGCAGTGAGTTCAGGGATGGCTACACCTTC	CAVSASFGNEKLTF_CASSEFRDGYTF	TRAV8-4.TRAJ48.TRAC_TGTGCTGTGAGTGCCTCCTTTGGAAATGAGAAATTAACCTTT_TRBV2.TRBJ1-2..TRBC1_TGTGCCAGCAGTGAGTTCAGGGATGGCTACACCTTC	1	Single (0 < X <= 1)	No	2.7285	16.2855	0	C4	C0	0.13675	0.230944	-0.0280495	0.0902194	-0.00385227	-0.0539359	-0.0805452	0.349598	-0.0383089	0.012702	-0.25023	-0.274448	G1
CGCCAAGGTCGACTAT-1	10xMLR	8977	2628	CGCCAAGGTCGACTAT-1	TRAV38-2/DV8.TRAJ40.TRAC_TRBV11-2.TRBJ2-7.TRBD1.TRBC2	TGTGCTTATAGGATCCGAAGGGTGGGAACCTACAAATACATCTTT_TGTGCCAGCAGCTTTGGGACAGGTAGTACCTACGAGCAGTACTTC	CAYRIRRVGTYKYIF_CASSFGTGSTYEQYF	TRAV38-2/DV8.TRAJ40.TRAC_TGTGCTTATAGGATCCGAAGGGTGGGAACCTACAAATACATCTTT_TRBV11-2.TRBJ2-7.TRBD1.TRBC2_TGTGCCAGCAGCTTTGGGACAGGTAGTACCTACGAGCAGTACTTC	1	Single (0 < X <= 1)	No	2.96313	39.746	0	C4	C0	0.137152	0.139853	0.130179	-0.134476	-0.0263796	-0.244369	-0.0767534	0.181097	-0.0192723	-0.0546569	-0.161126	-0.156137	G1
CGCCAAGTCCGAGCCA-1	10xMLR	87560	7921	NA	NA	NA	NA	NA	NA	No TCR information	NA	2.92028	19.1469	2	C3	C2	0.195327	0.189084	-0.106174	0.0331612	0.100165	0.113024	0.189633	0.103518	0.0082857	0.668069	0.297117	0.183411	S
CGCGGTACATGTCTCC-1	10xMLR	5999	2166	CGCGGTACATGTCTCC-1	TRAV14/DV4.TRAJ37.TRAC_TRBV30.TRBJ1-3..TRBC1	TGTGCAATGAGAGAGTATGCTAGCTCTAGCAACACAGGCAAACTAATCTTT_TGTGCCTGGAAGTCGAGCTCTGGAAACACCATATATTTT	CAMREYASSSNTGKLIF_CAWKSSSGNTIYF	TRAV14/DV4.TRAJ37.TRAC_TGTGCAATGAGAGAGTATGCTAGCTCTAGCAACACAGGCAAACTAATCTTT_TRBV30.TRBJ1-3..TRBC1_TGTGCCTGGAAGTCGAGCTCTGGAAACACCATATATTTT	2	Small (1 < X <= 3)	Yes	4.45074	28.1547	6	C2	C6	0.139878	0.22601	0.0725313	0.030918	0.101915	-0.332926	-0.0655504	0.183576	-0.0422967	0.0332625	-0.18388	-0.247418	G1
CGCGGTATCTGCCAGG-1	10xMLR	57334	6964	CGCGGTATCTGCCAGG-1	TRAV38-2/DV8.TRAJ45.TRAC_TRBV3-1.TRBJ1-3..TRBC1	TGTGCTTATAGGGCCTTTAACCCGGGAGGAGGTGCTGACGGACTCACCTTT_TGTGCCAGCAGCCACTGGCCCGGGGGAGGTGGAAACACCATATATTTT	CAYRAFNPGGGADGLTF_CASSHWPGGGGNTIYF	TRAV38-2/DV8.TRAJ45.TRAC_TGTGCTTATAGGGCCTTTAACCCGGGAGGAGGTGCTGACGGACTCACCTTT_TRBV3-1.TRBJ1-3..TRBC1_TGTGCCAGCAGCCACTGGCCCGGGGGAGGTGGAAACACCATATATTTT	1	Single (0 < X <= 1)	No	3.29124	21.8561	2	C3	C2	0.18717	0.1951	0.00269799	-0.0652796	0.111627	-0.0106789	0.115609	0.0813193	-0.0394074	0.597228	0.105451	0.2974	G2M
CGCGTTTAGACTGTAA-1	10xMLR	126712	9063	NA	NA	NA	NA	NA	NA	No TCR information	NA	3.48112	20.1583	2	C3	C2	0.203519	0.213179	-0.125191	-0.0171071	0.0965128	0.0141868	0.226449	0.00145578	-0.0558556	0.830152	0.304594	0.343749	G2M
CGCGTTTCAATCTGCA-1	10xMLR	94718	7642	CGCGTTTCAATCTGCA-1	TRAV12-3.TRAJ39.TRAC_TRBV5-4.TRBJ2-5..TRBC2	TGTGCAATTTACGATAATAATGCAGGCAACATGCTCACCTTT_TGTGCCTCCGGGAAGTGGCGTGAGACCCAGTACTTC	CAIYDNNAGNMLTF_CASGKWRETQYF	TRAV12-3.TRAJ39.TRAC_TGTGCAATTTACGATAATAATGCAGGCAACATGCTCACCTTT_TRBV5-4.TRBJ2-5..TRBC2_TGTGCCTCCGGGAAGTGGCGTGAGACCCAGTACTTC	2	Small (1 < X <= 3)	Yes	2.90019	19.102	2	C3	C2	0.205172	0.187672	-0.146516	0.0442092	0.121573	0.0518456	0.238611	0.0852748	-0.114308	0.922424	0.208164	0.492418	G2M
CGCGTTTTCACGGTTA-1	10xMLR	93109	7751	NA	NA	NA	NA	NA	NA	No TCR information	NA	2.52285	21.3728	2	C3	C2	0.20945	0.216016	-0.0536664	0.042375	0.22072	-0.0975095	0.202673	-0.142939	0.0375612	0.454798	0.297799	0.0382872	S
CGCTATCAGCTAACAA-1	10xMLR	10236	3364	CGCTATCAGCTAACAA-1	TRAV9-2.TRAJ10.TRAC_TRBV6-1.TRBJ1-6..TRBC1	TGTGCTCTGAGTCGAATCACGGGAGGAGGAAACAAACTCACCTTT_TGTGCCAGCAGTGAACATCCCCCCTCCTATAATTCACCCCTCCACTTT	CALSRITGGGNKLTF_CASSEHPPSYNSPLHF	TRAV9-2.TRAJ10.TRAC_TGTGCTCTGAGTCGAATCACGGGAGGAGGAAACAAACTCACCTTT_TRBV6-1.TRBJ1-6..TRBC1_TGTGCCAGCAGTGAACATCCCCCCTCCTATAATTCACCCCTCCACTTT	1	Single (0 < X <= 1)	No	4.46463	20.8187	5	C7	C5	0.177524	0.23921	-0.0357981	-0.00605014	0.225387	-0.0689239	0.0994289	0.235823	0.0818505	-0.0563029	-0.195215	-0.224625	G1
CGCTATCCACCTTGTC-1	10xMLR	3789	1479	CGCTATCCACCTTGTC-1	TRAV30.TRAJ36.TRAC_TRBV19.TRBJ1-1..TRBC1	TGCGGCACAGTGGACCCCTATGGGGCAAACAACCTCTTCTTT_TGTGCCAGTACCTTCGGGTCGAGAAACACTGAAGCTTTCTTT	CGTVDPYGANNLFF_CASTFGSRNTEAFF	TRAV30.TRAJ36.TRAC_TGCGGCACAGTGGACCCCTATGGGGCAAACAACCTCTTCTTT_TRBV19.TRBJ1-1..TRBC1_TGTGCCAGTACCTTCGGGTCGAGAAACACTGAAGCTTTCTTT	8	Medium (3 < X <= 10)	Yes	11.9029	21.5624	6	C2	C6	0.0991353	0.205677	0.0290206	0.271753	0.0998397	-0.143474	-0.0790746	0.286945	-0.0254602	-0.135396	-0.206402	-0.194085	G1
CGCTGGAAGCGGATCA-1	10xMLR	3878	1612	CGCTGGAAGCGGATCA-1	TRAV12-3.TRAJ49.TRAC_TRBV9.TRBJ1-2..TRBC1	TGTGCAATGTCTACCGGTAACCAGTTCTATTTT_TGTGCCAGCAGCGAGGAGGGGGCGCCGGGTGGCTACACCTTC	CAMSTGNQFYF_CASSEEGAPGGYTF	TRAV12-3.TRAJ49.TRAC_TGTGCAATGTCTACCGGTAACCAGTTCTATTTT_TRBV9.TRBJ1-2..TRBC1_TGTGCCAGCAGCGAGGAGGGGGCGCCGGGTGGCTACACCTTC	1	Single (0 < X <= 1)	No	3.12017	34.0124	1	C6	C1	0.112558	0.140283	0.267246	-0.0317601	-0.125047	-0.148395	-0.00614151	0.305297	-0.0640504	-0.00350192	-0.103958	-0.168437	G1
CGCTGGAAGTTTAGGA-1	10xMLR	11776	3324	CGCTGGAAGTTTAGGA-1	TRAV20.TRAJ21.TRAC_TRBV6-2.TRBJ2-7.TRBD1.TRBC2	TGTGCTGTGCGGGGCCTATACAACTTCAACAAATTTTACTTT_TGTGCCAGCTCCCACGGGGGGACAGGGGGCTACGAGCAGTACTTC	CAVRGLYNFNKFYF_CASSHGGTGGYEQYF	TRAV20.TRAJ21.TRAC_TGTGCTGTGCGGGGCCTATACAACTTCAACAAATTTTACTTT_TRBV6-2.TRBJ2-7.TRBD1.TRBC2_TGTGCCAGCTCCCACGGGGGGACAGGGGGCTACGAGCAGTACTTC	1	Single (0 < X <= 1)	No	2.51359	28.66	0	C4	C0	0.146232	0.236972	0.231629	0.37151	-0.109477	-0.00738373	-0.208118	0.532502	-0.0660965	-0.0361293	-0.207567	-0.234076	G1
CGCTGGACAGTTCCCT-1	10xMLR	13213	3086	CGCTGGACAGTTCCCT-1	TRAV29/DV5.TRAJ43.TRAC_TRBV25-1.TRBJ2-1..TRBC2	TGTGCAGCAAGGGCGGGCCTCAACAATGACATGCGCTTT_TGTGCCAGCAGTGAAGTCGGACTACGCGGGAATGAGCAGTTCTTC	CAARAGLNNDMRF_CASSEVGLRGNEQFF	TRAV29/DV5.TRAJ43.TRAC_TGTGCAGCAAGGGCGGGCCTCAACAATGACATGCGCTTT_TRBV25-1.TRBJ2-1..TRBC2_TGTGCCAGCAGTGAAGTCGGACTACGCGGGAATGAGCAGTTCTTC	1	Single (0 < X <= 1)	No	4.34421	35.6694	0	C4	C0	0.141898	0.195136	0.183282	0.200862	0.0114155	-0.0951104	-0.0917637	0.520847	0.0379594	-0.0951942	-0.197994	-0.182667	G1
CGCTTCAGTCACCTAA-1	10xMLR	30870	5941	CGCTTCAGTCACCTAA-1	TRAV25.TRAJ4.TRAC_TRBV7-9.TRBJ1-1..TRBC1	TGTGCAGGTCCCCTTTCTGGTGGCTACAATAAGCTGATTTTT_TGTGCCAGCAGCTTATACCAGGGACAAAGGAACACTGAAGCTTTCTTT	CAGPLSGGYNKLIF_CASSLYQGQRNTEAFF	TRAV25.TRAJ4.TRAC_TGTGCAGGTCCCCTTTCTGGTGGCTACAATAAGCTGATTTTT_TRBV7-9.TRBJ1-1..TRBC1_TGTGCCAGCAGCTTATACCAGGGACAAAGGAACACTGAAGCTTTCTTT	1	Single (0 < X <= 1)	No	7.08455	21.4739	4	C5	C4	0.16288	0.221294	0.000897827	0.0146356	0.0467354	-0.0773388	0.0802273	0.164601	-0.00954044	0.272764	0.414518	-0.0583029	S
CGCTTCATCACTTATC-1	10xMLR	18703	4948	CGCTTCATCACTTATC-1	TRAV13-2.TRAJ20.TRAC_TRBV7-9.TRBJ2-1..TRBC2	TGTGCAGAGACCGGGGGCGACTACAAGCTCAGCTTT_TGTGCCAGCAGCTTAGGCGGGTCAACCTACAATGAGCAGTTCTTC	CAETGGDYKLSF_CASSLGGSTYNEQFF	TRAV13-2.TRAJ20.TRAC_TGTGCAGAGACCGGGGGCGACTACAAGCTCAGCTTT_TRBV7-9.TRBJ2-1..TRBC2_TGTGCCAGCAGCTTAGGCGGGTCAACCTACAATGAGCAGTTCTTC	1	Single (0 < X <= 1)	No	13.2706	12.8054	2	C3	C2	0.188535	0.211874	0.0733224	0.0899934	0.194217	0.24887	0.243897	-0.126482	-0.0091574	1.13817	0.317845	0.81614	G2M
CGCTTCATCAGCTTAG-1	10xMLR	961	673	NA	NA	NA	NA	NA	NA	No TCR information	NA	13.3195	2.28928	7	C9	C7	0.0768779	0.141824	-0.149151	0.169257	-0.0646536	0.203805	-0.121151	0.0550125	-0.040483	-0.165319	-0.186253	-0.0650371	G1
CGGACACAGATATGGT-1	10xMLR	88894	8128	CGGACACAGATATGGT-1	TRAV13-2.TRAJ4.TRAC_TRBV7-8.TRBJ2-1..TRBC2	TGTGCAGAGAAGGATTCTGGTGGCTACAATAAGCTGATTTTT_TGTGCCAGCAACCTAGCCGGGGGCGGTAACAATGAGCAGTTCTTC	CAEKDSGGYNKLIF_CASNLAGGGNNEQFF	TRAV13-2.TRAJ4.TRAC_TGTGCAGAGAAGGATTCTGGTGGCTACAATAAGCTGATTTTT_TRBV7-8.TRBJ2-1..TRBC2_TGTGCCAGCAACCTAGCCGGGGGCGGTAACAATGAGCAGTTCTTC	1	Single (0 < X <= 1)	No	3.52892	18.0642	2	C3	C2	0.210135	0.211669	-0.0763635	-0.0877973	0.10468	0.03838	0.203629	-0.195555	0.0430132	0.549421	0.125981	0.321175	G2M
CGGACACCACTAGTAC-1	10xMLR	10846	3042	CGGACACCACTAGTAC-1	TRAV21.TRAJ45.TRAC_TRBV6-2.TRBJ2-7..TRBC2	TGTGCCCTCCCCAAAGGAGGAGGAGGTGCTGACGGACTCACCTTT_TGTGCCAGCAGCTCGCTGGGGTACGAGCAGTACTTC	CALPKGGGGADGLTF_CASSSLGYEQYF	TRAV21.TRAJ45.TRAC_TGTGCCCTCCCCAAAGGAGGAGGAGGTGCTGACGGACTCACCTTT_TRBV6-2.TRBJ2-7..TRBC2_TGTGCCAGCAGCTCGCTGGGGTACGAGCAGTACTTC	1	Single (0 < X <= 1)	No	2.42486	35.8473	0	C4	C0	0.134833	0.186171	0.186696	0.331659	-0.0172079	-0.172053	-0.191531	0.186313	-0.0825107	-0.122296	-0.200979	-0.174829	G1
CGGACACCACTGTCGG-1	10xMLR	7322	2238	CGGACACCACTGTCGG-1	TRAV8-4.TRAJ47.TRAC_TRBV7-8.TRBJ1-2..TRBC1	TGTGCTGTGAGTGGGTATGGAAACAAACTGGTCTTT_TGTGCCAGCAGCGCCCAGCGGACCTCCGTTTCGTATGGCTACACCTTC	CAVSGYGNKLVF_CASSAQRTSVSYGYTF	TRAV8-4.TRAJ47.TRAC_TGTGCTGTGAGTGGGTATGGAAACAAACTGGTCTTT_TRBV7-8.TRBJ1-2..TRBC1_TGTGCCAGCAGCGCCCAGCGGACCTCCGTTTCGTATGGCTACACCTTC	1	Single (0 < X <= 1)	No	1.1882	39.7159	0	C4	C0	0.0886329	0.157574	0.147202	0.152827	-0.0471501	-0.317268	-0.0826309	0.349454	-0.0775228	-0.0532108	-0.243364	-0.217605	G1
CGGACACGTTCGGCAC-1	10xMLR	79835	7859	CGGACACGTTCGGCAC-1	TRAV39.TRAJ22.TRAC_TRBV7-2.TRBJ2-2..TRBC2	TGTGCCGTGGACATTTCTGGTTCTGCAAGGCAACTGACCTTT_TGTGCCAGCACACTGAACACCGGGGAGCTGTTTTTT	CAVDISGSARQLTF_CASTLNTGELFF	TRAV39.TRAJ22.TRAC_TGTGCCGTGGACATTTCTGGTTCTGCAAGGCAACTGACCTTT_TRBV7-2.TRBJ2-2..TRBC2_TGTGCCAGCACACTGAACACCGGGGAGCTGTTTTTT	1	Single (0 < X <= 1)	No	2.97363	19.5265	2	C3	C2	0.201128	0.176247	0.017109	0.0162019	0.0146854	-0.0629911	0.0966895	0.0410698	-0.0637543	0.529057	0.345323	0.120453	S
CGGACACGTTCGTCTC-1	10xMLR	8816	2475	CGGACACGTTCGTCTC-1	TRAV12-1.TRAJ41.TRAC_TRBV29-1.TRBJ1-1..TRBC1	TGTGTGGTGAACTCAAATTCCGGGTATGCACTCAACTTC_TGCAGCGTCGCGATAGGCCACACTGAAGCTTTCTTT	CVVNSNSGYALNF_CSVAIGHTEAFF	TRAV12-1.TRAJ41.TRAC_TGTGTGGTGAACTCAAATTCCGGGTATGCACTCAACTTC_TRBV29-1.TRBJ1-1..TRBC1_TGCAGCGTCGCGATAGGCCACACTGAAGCTTTCTTT	1	Single (0 < X <= 1)	No	2.73367	35.4242	0	C4	C0	0.134805	0.15889	-0.078282	0.0500458	0.049524	-0.137179	-0.141063	0.235753	-0.0197247	-0.0503686	-0.174713	-0.204941	G1
CGGACACTCAGCTGGC-1	10xMLR	13312	3010	CGGACACTCAGCTGGC-1	TRAV22.TRAJ22.TRAC_TRBV4-2.TRBJ1-2..TRBC1	TGTGCTGTGGGGGTTTCTTCTGGTTCTGCAAGGCAACTGACCTTT_TGTGCCAGCAGCTACGGTGACAACTATGGCTACACCTTC	CAVGVSSGSARQLTF_CASSYGDNYGYTF	TRAV22.TRAJ22.TRAC_TGTGCTGTGGGGGTTTCTTCTGGTTCTGCAAGGCAACTGACCTTT_TRBV4-2.TRBJ1-2..TRBC1_TGTGCCAGCAGCTACGGTGACAACTATGGCTACACCTTC	1	Single (0 < X <= 1)	No	2.6893	32.5496	0	C4	C0	0.18707	0.265711	0.274159	0.278403	-0.0422979	0.13062	-0.14683	0.63452	0.0861764	-0.0711129	-0.207225	-0.254607	G1
CGGACGTCAGTATGCT-1	10xMLR	73856	7747	CGGACGTCAGTATGCT-1	TRAV13-2.TRAJ54.TRAC_TRBV4-1.TRBJ1-3..TRBC1	TGTGCAGAGACGGTAGCTCAGGGAGCCCAGAAGCTGGTATTT_TGCGCCAGCAGCCAAGACCCAGGGCCTGGAAACACCATATATTTT	CAETVAQGAQKLVF_CASSQDPGPGNTIYF	TRAV13-2.TRAJ54.TRAC_TGTGCAGAGACGGTAGCTCAGGGAGCCCAGAAGCTGGTATTT_TRBV4-1.TRBJ1-3..TRBC1_TGCGCCAGCAGCCAAGACCCAGGGCCTGGAAACACCATATATTTT	73	Hyperexpanded (30 < X)	Yes	2.51029	20.4032	3	C1	C3	0.190961	0.18356	-0.184935	-0.0734645	0.163819	-0.105595	0.298014	-0.0839638	-0.0410146	0.471368	0.363965	0.0225269	S
CGGACGTCATGAAGTA-1	10xMLR	4927	1899	CGGACGTCATGAAGTA-1	TRAV29/DV5.TRAJ49.TRAC_TRBV5-1.TRBJ2-7..TRBC2	TGTGCAGCAAGTCTCACCGGTAACCAGTTCTATTTT_TGCGCCAGCAGCTTGGGGGATTTCAACGAGCAGTACTTC	CAASLTGNQFYF_CASSLGDFNEQYF	TRAV29/DV5.TRAJ49.TRAC_TGTGCAGCAAGTCTCACCGGTAACCAGTTCTATTTT_TRBV5-1.TRBJ2-7..TRBC2_TGCGCCAGCAGCTTGGGGGATTTCAACGAGCAGTACTTC	1	Single (0 < X <= 1)	No	2.17171	29.6326	1	C6	C1	0.111368	0.193646	0.29829	0.455786	-0.0439769	-0.322867	-0.0335181	0.539244	0.0369518	0.0290481	-0.244252	-0.228708	G1
CGGACGTGTACCGTTA-1	10xMLR	9262	2501	CGGACGTGTACCGTTA-1	TRAV13-2.TRAJ13.TRAC_TRBV29-1.TRBJ1-2..TRBC1	TGTGCAGAGACCCTTCTTAGGGGGGGTTACCAGAAAGTTACCTTT_TGCAGCGTTGAAACAGGGGAGATCTATGGCTACACCTTC	CAETLLRGGYQKVTF_CSVETGEIYGYTF	TRAV13-2.TRAJ13.TRAC_TGTGCAGAGACCCTTCTTAGGGGGGGTTACCAGAAAGTTACCTTT_TRBV29-1.TRBJ1-2..TRBC1_TGCAGCGTTGAAACAGGGGAGATCTATGGCTACACCTTC	1	Single (0 < X <= 1)	No	3.87605	37.1086	0	C4	C0	0.120578	0.153605	0.0580198	0.280557	0.0387926	-0.031466	-0.0910675	0.357361	0.129571	-0.0664679	-0.224289	-0.150573	G1
CGGACGTTCGAGGTAG-1	10xMLR	7204	2259	CGGACGTTCGAGGTAG-1	TRAV13-1.TRAJ58.TRAC_TRBV30.TRBJ2-5..TRBC2	TGTGCAGCAAGTAAAGGAACCAGTGGCTCTAGGTTGACCTTT_TGTGCCTGGAGGGCGCAGGAAGAGACCCAGTACTTC	CAASKGTSGSRLTF_CAWRAQEETQYF	TRAV13-1.TRAJ58.TRAC_TGTGCAGCAAGTAAAGGAACCAGTGGCTCTAGGTTGACCTTT_TRBV30.TRBJ2-5..TRBC2_TGTGCCTGGAGGGCGCAGGAAGAGACCCAGTACTTC	1	Single (0 < X <= 1)	No	2.44309	37.6041	8	C8	C8	0.131576	0.129767	-0.110814	-0.11135	-0.0195192	-0.224731	0.0730277	0.0324479	-0.00605805	-0.116726	-0.20427	-0.244098	G1
CGGACGTTCGGGAGTA-1	10xMLR	14155	3586	CGGACGTTCGGGAGTA-1	TRAV25.TRAJ43.TRAC_TRBV6-2.TRBJ2-2..TRBC2	TGTGGTAATAACAATGACATGCGCTTT_TGTGCCAGCAGAAAAGCGAGACTAGCGGTGAACACCGGGGAGCTGTTTTTT	CGNNNDMRF_CASRKARLAVNTGELFF	TRAV25.TRAJ43.TRAC_TGTGGTAATAACAATGACATGCGCTTT_TRBV6-2.TRBJ2-2..TRBC2_TGTGCCAGCAGAAAAGCGAGACTAGCGGTGAACACCGGGGAGCTGTTTTTT	1	Single (0 < X <= 1)	No	3.04486	27.8206	4	C5	C4	0.154189	0.147348	-0.0814578	0.0359421	-0.00278211	-0.0143185	0.0683928	0.262982	0.0619854	0.27408	0.388684	-0.0281942	S
CGGAGCTCAATGAAAC-1	10xMLR	9373	3045	CGGAGCTCAATGAAAC-1	TRAV23/DV6.TRAJ39.TRAC_TRBV9.TRBJ2-7..TRBC2	TGTGCAGCAAGCTTGGGGGTTATCAATAATGCAGGCAACATGCTCACCTTT_TGTGCCAGCAGCGTAGTCCCCGATAGCGGCGAGCAGTACTTC	CAASLGVINNAGNMLTF_CASSVVPDSGEQYF	TRAV23/DV6.TRAJ39.TRAC_TGTGCAGCAAGCTTGGGGGTTATCAATAATGCAGGCAACATGCTCACCTTT_TRBV9.TRBJ2-7..TRBC2_TGTGCCAGCAGCGTAGTCCCCGATAGCGGCGAGCAGTACTTC	2	Small (1 < X <= 3)	Yes	2.93396	20.4097	0	C4	C0	0.157889	0.229963	0.10757	0.164784	0.0756974	-0.0925588	0.0982759	0.458153	-0.0803475	-0.0156443	-0.146666	-0.138066	G1
CGGAGCTGTCTCACCT-1	10xMLR	8053	2658	CGGAGCTGTCTCACCT-1	TRAV10.TRAJ42.TRAC_TRBV5-4.TRBJ1-2.TRBD1.TRBC1	TGTGTGGTGAGCGCAAGGGGAAGCCAAGGAAATCTCATCTTT_TGTGCCAGCAGTTTGACAGGGGCCTATGGCTACACCTTC	CVVSARGSQGNLIF_CASSLTGAYGYTF	TRAV10.TRAJ42.TRAC_TGTGTGGTGAGCGCAAGGGGAAGCCAAGGAAATCTCATCTTT_TRBV5-4.TRBJ1-2.TRBD1.TRBC1_TGTGCCAGCAGTTTGACAGGGGCCTATGGCTACACCTTC	1	Single (0 < X <= 1)	No	2.60772	25.2949	8	C8	C8	0.149781	0.250397	0.133476	0.120456	0.0145157	-0.142523	-0.0434023	0.301314	-0.0680663	-0.0619197	-0.182563	-0.230638	G1
CGGAGTCCAAGGGTCA-1	10xMLR	5967	2354	NA	NA	NA	NA	NA	NA	No TCR information	NA	23.4121	5.88235	3	C1	C3	0.149016	0.214273	-0.169033	-0.21522	0.130672	0.0468413	0.411573	-0.120945	0.0433585	0.587165	0.268868	0.489608	G2M
CGGAGTCTCACCCGAG-1	10xMLR	6721	2295	CGGAGTCTCACCCGAG-1	TRAV19.TRAJ47.TRAC_TRBV20-1.TRBJ1-1..TRBC1	TGTGCTCTGAGTGAATATGGAAACAAACTGGTCTTT_TGCAGTGCTATATCCGGGGGCGCGAATAGTTTTTCTCCCACTGAAGCTTTCTTT	CALSEYGNKLVF_CSAISGGANSFSPTEAFF	TRAV19.TRAJ47.TRAC_TGTGCTCTGAGTGAATATGGAAACAAACTGGTCTTT_TRBV20-1.TRBJ1-1..TRBC1_TGCAGTGCTATATCCGGGGGCGCGAATAGTTTTTCTCCCACTGAAGCTTTCTTT	1	Single (0 < X <= 1)	No	3.73456	29.5789	0	C4	C0	0.10533	0.177427	0.411961	0.452824	-0.0324266	-0.0190787	-0.137159	0.481758	-0.157301	-0.0117349	-0.197636	-0.206925	G1
CGGCTAGCATCAGTAC-1	10xMLR	26946	5045	CGGCTAGCATCAGTAC-1	TRAV8-6.TRAJ37.TRAC_TRBV6-1.TRBJ2-7..TRBC2	TGTGCTGTGAGTGATCTGAGAAACACAGGCAAACTAATCTTT_TGTGCCAGCAGCCTGGAATGGAGCTCCTACGAGCAGTACTTC	CAVSDLRNTGKLIF_CASSLEWSSYEQYF	TRAV8-6.TRAJ37.TRAC_TGTGCTGTGAGTGATCTGAGAAACACAGGCAAACTAATCTTT_TRBV6-1.TRBJ2-7..TRBC2_TGTGCCAGCAGCCTGGAATGGAGCTCCTACGAGCAGTACTTC	1	Single (0 < X <= 1)	No	5.1028	20.9085	4	C5	C4	0.177476	0.229606	0.0773902	0.0804192	0.0532984	-0.125279	0.0705838	0.126723	0.0326808	0.0279996	-0.28572	-0.164246	G1
CGGCTAGGTCCAAGTT-1	10xMLR	17402	4531	CGGCTAGGTCCAAGTT-1	TRAV9-2.TRAJ42.TRAC_TRBV6-2.TRBJ2-5..TRBC2	TGTGCTCTGCATTTGTGGGATTATGGAGGAAGCCAAGGAAATCTCATCTTT_TGTGCCAGCAGTTACTCTGGGGGGGACGACCTTTTC	CALHLWDYGGSQGNLIF_CASSYSGGDDLF	TRAV9-2.TRAJ42.TRAC_TGTGCTCTGCATTTGTGGGATTATGGAGGAAGCCAAGGAAATCTCATCTTT_TRBV6-2.TRBJ2-5..TRBC2_TGTGCCAGCAGTTACTCTGGGGGGGACGACCTTTTC	1	Single (0 < X <= 1)	No	5.31548	17.6934	4	C5	C4	0.164217	0.254913	0.0885096	-0.0627227	0.0819706	-0.0315643	-0.0822415	0.4901	0.0385681	-0.146746	-0.252946	-0.331604	G1
CGGCTAGGTCCGTTAA-1	10xMLR	79874	7925	CGGCTAGGTCCGTTAA-1	TRAV25.TRAJ28.TRAC_TRBV6-5.TRBJ1-2..TRBC1	TGTGCAGGGGGAATCTCTGGGGCTGGGAGTTACCAACTCACTTTC_TGTGCCAGCAGTCGAGGAAGGGGGGGAGGCTACACCTTC	CAGGISGAGSYQLTF_CASSRGRGGGYTF	TRAV25.TRAJ28.TRAC_TGTGCAGGGGGAATCTCTGGGGCTGGGAGTTACCAACTCACTTTC_TRBV6-5.TRBJ1-2..TRBC1_TGTGCCAGCAGTCGAGGAAGGGGGGGAGGCTACACCTTC	1	Single (0 < X <= 1)	No	2.75183	17.2697	2	C3	C2	0.208817	0.218658	-0.102479	0.0343275	0.175239	-0.105377	0.228073	-0.107834	0.040531	0.676692	0.131147	0.332812	G2M
CGGCTAGGTCTGCCAG-1	10xMLR	10942	3721	NA	NA	NA	NA	NA	NA	No TCR information	NA	3.03418	18.4975	4	C5	C4	0.206271	0.240457	0.118394	0.163382	0.26173	0.155674	0.310326	0.324	0.133741	0.299524	0.447943	-0.0160729	S
CGGGTCAAGGACTGGT-1	10xMLR	32691	6520	CGGGTCAAGGACTGGT-1	TRAV38-2/DV8.TRAJ47.TRAC_TRBV7-8.TRBJ2-1..TRBC2	TGTGCTTATAGGAGCGCGGGGAAATATGGAAACAAACTGGTCTTT_TGTGCCAGCAGCTTTCCGGGAACCTACAATGAGCAGTTCTTC	CAYRSAGKYGNKLVF_CASSFPGTYNEQFF	TRAV38-2/DV8.TRAJ47.TRAC_TGTGCTTATAGGAGCGCGGGGAAATATGGAAACAAACTGGTCTTT_TRBV7-8.TRBJ2-1..TRBC2_TGTGCCAGCAGCTTTCCGGGAACCTACAATGAGCAGTTCTTC	2	Small (1 < X <= 3)	Yes	19.2867	3.062	2	C3	C2	0.203867	0.24033	-0.104091	-0.0177305	0.113198	0.150899	0.286011	-0.183336	0.074045	0.82872	0.146304	0.780285	G2M
CGGGTCATCCGCGCAA-1	10xMLR	7223	2238	CGGGTCATCCGCGCAA-1	TRAV13-1.TRAJ7.TRAC_TRBV12-3.TRBJ1-1..TRBC1	TGTGCAGCAAGTCAGCGGGGGAACAACAGACTCGCTTTT_TGTGCCAGCAGCCTCTTAGACACTGAAGCTTTCTTT	CAASQRGNNRLAF_CASSLLDTEAFF	TRAV13-1.TRAJ7.TRAC_TGTGCAGCAAGTCAGCGGGGGAACAACAGACTCGCTTTT_TRBV12-3.TRBJ1-1..TRBC1_TGTGCCAGCAGCCTCTTAGACACTGAAGCTTTCTTT	1	Single (0 < X <= 1)	No	2.78278	37.1591	0	C4	C0	0.13782	0.144312	0.0840115	-0.0282841	-0.0320803	-0.322585	-0.114501	0.255309	-0.0470739	-0.0149229	-0.176414	-0.238619	G1
CGGGTCATCGGTGTCG-1	10xMLR	5429	1865	CGGGTCATCGGTGTCG-1	TRAV38-1.TRAJ31.TRAC_TRBV2.TRBJ1-2..TRBC1	TGTGCTTTCATGAAGGGGGTGAATAACAATGCCAGACTCATGTTT_TGTGCCAGCAGTTTGACAGGTGGAGGTTTTGGCTACACCTTC	CAFMKGVNNNARLMF_CASSLTGGGFGYTF	TRAV38-1.TRAJ31.TRAC_TGTGCTTTCATGAAGGGGGTGAATAACAATGCCAGACTCATGTTT_TRBV2.TRBJ1-2..TRBC1_TGTGCCAGCAGTTTGACAGGTGGAGGTTTTGGCTACACCTTC	1	Single (0 < X <= 1)	No	3.24185	38.5522	5	C7	C5	0.123931	0.128485	0.0753279	0.00186891	0.0293682	-0.0231253	-0.145333	0.374018	0.0410592	-0.0189302	-0.18869	-0.143012	G1
CGGTTAACATCGGTTA-1	10xMLR	139346	9138	NA	NA	NA	NA	NA	NA	No TCR information	NA	3.66354	19.7623	2	C3	C2	0.20703	0.194307	-0.106702	-0.0984876	0.178386	0.00847698	0.261176	-0.070414	-0.0122347	0.852368	0.242622	0.442463	G2M
CGGTTAATCTGTACGA-1	10xMLR	4040	1626	CGGTTAATCTGTACGA-1	NA_TRBV19.TRBJ1-1..TRBC1	NA_TGTGCCAGTAGTAGGAGGGTCGCCAACGCTGAAGCTTTCTTT	NA_CASSRRVANAEAFF	NA_NA_TRBV19.TRBJ1-1..TRBC1_TGTGCCAGTAGTAGGAGGGTCGCCAACGCTGAAGCTTTCTTT	1	Single (0 < X <= 1)	No	2.5495	33.0941	5	C7	C5	0.108064	0.132739	0.10526	0.214996	0.0517454	-0.283115	-0.0666166	0.207394	-0.095245	-0.0610606	-0.205733	-0.160732	G1
CGTAGCGCAACTGCGC-1	10xMLR	66830	7601	CGTAGCGCAACTGCGC-1	TRAV13-2.TRAJ54.TRAC_TRBV4-1.TRBJ1-3..TRBC1	TGTGCAGAGACGGTAGCTCAGGGAGCCCAGAAGCTGGTATTT_TGCGCCAGCAGCCAAGACCCAGGGCCTGGAAACACCATATATTTT	CAETVAQGAQKLVF_CASSQDPGPGNTIYF	TRAV13-2.TRAJ54.TRAC_TGTGCAGAGACGGTAGCTCAGGGAGCCCAGAAGCTGGTATTT_TRBV4-1.TRBJ1-3..TRBC1_TGCGCCAGCAGCCAAGACCCAGGGCCTGGAAACACCATATATTTT	73	Hyperexpanded (30 < X)	Yes	2.64701	18.3585	3	C1	C3	0.20719	0.215459	-0.138082	-0.0346392	0.17935	-0.0997056	0.283556	-0.0677826	-0.0135553	0.74265	0.0532836	0.506061	G2M
CGTAGCGCAATGAAAC-1	10xMLR	37686	5795	CGTAGCGCAATGAAAC-1	TRAV12-1.TRAJ10.TRAC_TRBV7-3.TRBJ2-5..TRBC2	TGTGTGGTGAACCCCCCGGGAGGAGGAAACAAACTCACCTTT_TGTGCCAGCAGCCTAGGGGGATCAGAGACCCAGTACTTC	CVVNPPGGGNKLTF_CASSLGGSETQYF	TRAV12-1.TRAJ10.TRAC_TGTGTGGTGAACCCCCCGGGAGGAGGAAACAAACTCACCTTT_TRBV7-3.TRBJ2-5..TRBC2_TGTGCCAGCAGCCTAGGGGGATCAGAGACCCAGTACTTC	4	Medium (3 < X <= 10)	Yes	5.41315	21.4058	4	C5	C4	0.157939	0.21833	0.0589869	-0.00898072	0.16364	-0.150455	-0.0270014	0.165847	0.130716	-0.152791	-0.267851	-0.199659	G1
CGTAGGCAGAGTGACC-1	10xMLR	8235	2306	CGTAGGCAGAGTGACC-1	TRAV26-1.TRAJ40.TRAC_TRBV20-1.TRBJ2-3..TRBC2	TGCATCGTCAGAGCCGGAGGAACCTACAAATACATCTTT_TGCAGTGCTAGAGATCCGTTGGGGGGCCTCATCCCAGATACGCAGTATTTT	CIVRAGGTYKYIF_CSARDPLGGLIPDTQYF	TRAV26-1.TRAJ40.TRAC_TGCATCGTCAGAGCCGGAGGAACCTACAAATACATCTTT_TRBV20-1.TRBJ2-3..TRBC2_TGCAGTGCTAGAGATCCGTTGGGGGGCCTCATCCCAGATACGCAGTATTTT	1	Single (0 < X <= 1)	No	3.26655	36.9399	0	C4	C0	0.143281	0.1984	0.214489	0.292445	-0.0268453	-0.23251	-0.100046	0.413992	-0.0456507	-0.121836	-0.173155	-0.231431	G1
CGTAGGCAGTACCGGA-1	10xMLR	69935	7772	CGTAGGCAGTACCGGA-1	TRAV8-4.TRAJ4.TRAC_TRBV20-1.TRBJ2-7..TRBC2	TGTGCTGTGACCCCTGATGGCTACAATAAGCTGATTTTT_TGCAGTGCTAGAAATCCTCTTTTGGGATCCTACGAGCAGTACTTC	CAVTPDGYNKLIF_CSARNPLLGSYEQYF	TRAV8-4.TRAJ4.TRAC_TGTGCTGTGACCCCTGATGGCTACAATAAGCTGATTTTT_TRBV20-1.TRBJ2-7..TRBC2_TGCAGTGCTAGAAATCCTCTTTTGGGATCCTACGAGCAGTACTTC	2	Small (1 < X <= 3)	Yes	4.91027	18.7946	2	C3	C2	0.191619	0.197763	-0.0400515	-0.00295897	0.0868558	-0.148117	0.237921	0.126342	-0.0724004	0.750717	0.231059	0.345735	G2M
CGTAGGCCATCACAAC-1	10xMLR	8758	2598	CGTAGGCCATCACAAC-1	TRAV14/DV4.TRAJ11.TRAC_TRBV2.TRBJ1-5..TRBC1	TGTGCAATGAGTTCGAATTCAGGATACAGCACCCTCACCTTT_TGTGCCAGCAGTGCCCTCCCTGGCAGCGGGGGTAGGGATCAGCCCCAGCATTTT	CAMSSNSGYSTLTF_CASSALPGSGGRDQPQHF	TRAV14/DV4.TRAJ11.TRAC_TGTGCAATGAGTTCGAATTCAGGATACAGCACCCTCACCTTT_TRBV2.TRBJ1-5..TRBC1_TGTGCCAGCAGTGCCCTCCCTGGCAGCGGGGGTAGGGATCAGCCCCAGCATTTT	1	Single (0 < X <= 1)	No	3.32268	37.5885	0	C4	C0	0.115972	0.172209	0.261572	0.18244	-0.0170165	-0.328056	-0.0414455	0.36673	-0.0274923	-0.112965	-0.243345	-0.16269	G1
CGTAGGCCATGTTCCC-1	10xMLR	88702	8005	CGTAGGCCATGTTCCC-1	TRAV13-2.TRAJ21.TRAC_TRBV12-4.TRBJ2-3.TRBD1.TRBC2	TGTGCAGAGATCCACAACTTCAACAAATTTTACTTT_TGTGCCAGCAGTTTACAGGGGGCGAGAGATACGCAGTATTTT	CAEIHNFNKFYF_CASSLQGARDTQYF	TRAV13-2.TRAJ21.TRAC_TGTGCAGAGATCCACAACTTCAACAAATTTTACTTT_TRBV12-4.TRBJ2-3.TRBD1.TRBC2_TGTGCCAGCAGTTTACAGGGGGCGAGAGATACGCAGTATTTT	2	Small (1 < X <= 3)	Yes	1.63694	21.1134	2	C3	C2	0.207607	0.197053	0.00550582	-0.00727791	0.199733	0.106241	0.197918	0.162873	0.110234	0.873186	0.0821554	0.594197	G2M
CGTAGGCGTCTTCTCG-1	10xMLR	43065	5991	CGTAGGCGTCTTCTCG-1	TRAV29/DV5.TRAJ43.TRAC_TRBV12-3.TRBJ1-2..TRBC1	TGTGCAGCAAGCGACAATAACAATGACATGCGCTTT_TGTGCCAGCAGTTTGGCAGGGCGACTCTATGGCTACACCTTC	CAASDNNNDMRF_CASSLAGRLYGYTF	TRAV29/DV5.TRAJ43.TRAC_TGTGCAGCAAGCGACAATAACAATGACATGCGCTTT_TRBV12-3.TRBJ1-2..TRBC1_TGTGCCAGCAGTTTGGCAGGGCGACTCTATGGCTACACCTTC	1	Single (0 < X <= 1)	No	3.00244	19.2825	2	C3	C2	0.18521	0.193732	-0.0974969	0.054728	0.0235753	0.00495985	0.0224029	-0.00867028	-0.0643229	0.533341	0.0142507	0.314709	G2M
CGTAGGCGTGTAAGTA-1	10xMLR	4564	1748	CGTAGGCGTGTAAGTA-1	TRAV41.TRAJ34.TRAC_TRBV19.TRBJ2-2.TRBD1.TRBC2	TGCTCAACCCAACCATTCAACACCGACAAGCTCATCTTT_TGTGCCAGTTACCTAGGGACAGGGATCCCCGGGGAGCTGTTTTTT	CSTQPFNTDKLIF_CASYLGTGIPGELFF	TRAV41.TRAJ34.TRAC_TGCTCAACCCAACCATTCAACACCGACAAGCTCATCTTT_TRBV19.TRBJ2-2.TRBD1.TRBC2_TGTGCCAGTTACCTAGGGACAGGGATCCCCGGGGAGCTGTTTTTT	1	Single (0 < X <= 1)	No	3.52761	28.8344	0	C4	C0	0.155703	0.233404	0.17695	0.176705	-0.0818286	0.0279823	-0.103671	0.384412	-0.043641	-0.0921184	-0.162492	-0.184682	G1
CGTAGGCTCTCTTGAT-1	10xMLR	18714	4515	CGTAGGCTCTCTTGAT-1	TRAV5.TRAJ11.TRAC_TRBV27.TRBJ2-1.TRBD1.TRBC2	TGTGCAGAGAGCCTTTCAGGATACAGCACCCTCACCTTT_TGTGCCAGCAGTTCAAACAGGGGGCGAGGCAATGAGCAGTTCTTC	CAESLSGYSTLTF_CASSSNRGRGNEQFF	TRAV5.TRAJ11.TRAC_TGTGCAGAGAGCCTTTCAGGATACAGCACCCTCACCTTT_TRBV27.TRBJ2-1.TRBD1.TRBC2_TGTGCCAGCAGTTCAAACAGGGGGCGAGGCAATGAGCAGTTCTTC	1	Single (0 < X <= 1)	No	2.74126	11.3231	2	C3	C2	0.19898	0.258011	0.0971016	0.166501	0.155536	-0.184288	0.254704	0.297861	0.0231144	0.49345	-0.269833	0.223617	G2M
CGTCACTAGATGTCGG-1	10xMLR	4705	1931	CGTCACTAGATGTCGG-1	TRAV13-2.TRAJ21.TRAC_NA	TGTGCAGAGAATGACAACTTCAACAAATTTTACTTT_NA	CAENDNFNKFYF_NA	TRAV13-2.TRAJ21.TRAC_TGTGCAGAGAATGACAACTTCAACAAATTTTACTTT_NA_NA	1	Single (0 < X <= 1)	No	2.4017	31.1583	1	C6	C1	0.108873	0.143204	-0.00544701	0.229289	-0.0339112	-0.318816	-0.0952439	0.332806	-0.0100175	-0.154679	-0.238976	-0.1677	G1
CGTCACTTCTGCTTGC-1	10xMLR	4715	1970	CGTCACTTCTGCTTGC-1	NA_TRBV10-2.TRBJ1-1..TRBC1	NA_TGCGCCAGCAGTGGGGTAGTTAACACTGAAGCTTTCTTT	NA_CASSGVVNTEAFF	NA_NA_TRBV10-2.TRBJ1-1..TRBC1_TGCGCCAGCAGTGGGGTAGTTAACACTGAAGCTTTCTTT	1	Single (0 < X <= 1)	No	1.93001	33.3404	1	C6	C1	0.138864	0.179402	0.198585	0.398254	-0.03389	-0.316647	-0.0962186	0.384568	-0.122094	-0.0810867	-0.176747	-0.179871	G1
CGTCAGGAGAGTGAGA-1	10xMLR	7967	2427	CGTCAGGAGAGTGAGA-1	TRAV12-3.TRAJ56.TRAC_TRBV6-2.TRBJ2-5..TRBC2	TGTGCAACCCATACTGGAGCCAATAGTAAGCTGACATTT_TGTGCCAGCAGAGTTGCGTCGGGGGCCTACCTGGGGGAGACCCAGTACTTC	CATHTGANSKLTF_CASRVASGAYLGETQYF	TRAV12-3.TRAJ56.TRAC_TGTGCAACCCATACTGGAGCCAATAGTAAGCTGACATTT_TRBV6-2.TRBJ2-5..TRBC2_TGTGCCAGCAGAGTTGCGTCGGGGGCCTACCTGGGGGAGACCCAGTACTTC	1	Single (0 < X <= 1)	No	1.88277	34.6429	0	C4	C0	0.124952	0.16265	0.0743362	0.178062	-0.0587948	-0.335412	-0.143679	0.27122	0.00814027	-0.00139555	-0.215414	-0.19377	G1
CGTCAGGCACACAGAG-1	10xMLR	7135	2343	CGTCAGGCACACAGAG-1	TRAV16.TRAJ23.TRAC_TRBV7-9.TRBJ1-1..TRBC1	TGTGCTCTAAGTCTGGGCTCTTATAACCAGGGAGGAAAGCTTATCTTC_TGTGCCAGCAGCTCCGGGCACACTGAAGCTTTCTTT	CALSLGSYNQGGKLIF_CASSSGHTEAFF	TRAV16.TRAJ23.TRAC_TGTGCTCTAAGTCTGGGCTCTTATAACCAGGGAGGAAAGCTTATCTTC_TRBV7-9.TRBJ1-1..TRBC1_TGTGCCAGCAGCTCCGGGCACACTGAAGCTTTCTTT	1	Single (0 < X <= 1)	No	4.07849	35.4029	0	C4	C0	0.134042	0.133071	0.154673	0.317139	-0.0282011	-0.226042	-0.200391	0.558086	0.0506794	-0.0603259	-0.212149	-0.228464	G1
CGTCAGGGTCGATTGT-1	10xMLR	7917	2374	CGTCAGGGTCGATTGT-1	NA_TRBV7-2.TRBJ2-1..TRBC2	NA_TGTGCCAGCAGCTTACAGCCGACCTACAATGAGCAGTTCTTC	NA_CASSLQPTYNEQFF	NA_NA_TRBV7-2.TRBJ2-1..TRBC2_TGTGCCAGCAGCTTACAGCCGACCTACAATGAGCAGTTCTTC	1	Single (0 < X <= 1)	No	3.99141	37.249	0	C4	C0	0.117588	0.213477	0.125439	0.432607	-0.0293103	-0.0839731	-0.121144	0.32464	-0.0722484	-0.0923858	-0.170934	-0.186502	G1
CGTCAGGTCTGATTCT-1	10xMLR	4211	1421	CGTCAGGTCTGATTCT-1	TRAV23/DV6.TRAJ29.TRAC_TRBV7-2.TRBJ1-3..TRBC1	TGTGCAGCTCACTTTTTCTCAGGAAACACACCTCTTGTCTTT_TGTGCCAGCAGCTTAACGGGGGCGCGGAACACCATATATTTT	CAAHFFSGNTPLVF_CASSLTGARNTIYF	TRAV23/DV6.TRAJ29.TRAC_TGTGCAGCTCACTTTTTCTCAGGAAACACACCTCTTGTCTTT_TRBV7-2.TRBJ1-3..TRBC1_TGTGCCAGCAGCTTAACGGGGGCGCGGAACACCATATATTTT	1	Single (0 < X <= 1)	No	1.78105	46.8535	1	C6	C1	0.103961	0.0903126	-0.0524024	0.125855	-0.0504092	-0.261455	-0.157502	0.134307	-0.11603	-0.0504366	-0.191104	-0.16917	G1
CGTCCATAGCGACGTA-1	10xMLR	9049	2611	CGTCCATAGCGACGTA-1	TRAV8-2.TRAJ34.TRAC_TRBV5-4.TRBJ1-2.TRBD1.TRBC1	TGTGTTGTGAGGGGAGTATCTTATAACACCGACAAGCTCATCTTT_TGTGCCAGCAGCGCTTACAGGGGGCGTCACACCTTC	CVVRGVSYNTDKLIF_CASSAYRGRHTF	TRAV8-2.TRAJ34.TRAC_TGTGTTGTGAGGGGAGTATCTTATAACACCGACAAGCTCATCTTT_TRBV5-4.TRBJ1-2.TRBD1.TRBC1_TGTGCCAGCAGCGCTTACAGGGGGCGTCACACCTTC	1	Single (0 < X <= 1)	No	1.59134	33.617	0	C4	C0	0.137199	0.184374	0.142969	-0.0442457	-0.0463682	0.204001	-0.0422049	0.316203	-0.0800962	-0.0248131	-0.185788	-0.160976	G1
CGTCCATGTCTAGGTT-1	10xMLR	8595	2356	CGTCCATGTCTAGGTT-1	TRAV19.TRAJ29.TRAC_TRBV5-1.TRBJ2-3.TRBD1.TRBC2	TGTGCTCTGAGTGATTTAGCAGGAAACACACCTCTTGTCTTT_TGCGCCAGCAGCTTACCCGGGACAGGGATAACAGATACGCAGTATTTT	CALSDLAGNTPLVF_CASSLPGTGITDTQYF	TRAV19.TRAJ29.TRAC_TGTGCTCTGAGTGATTTAGCAGGAAACACACCTCTTGTCTTT_TRBV5-1.TRBJ2-3.TRBD1.TRBC2_TGCGCCAGCAGCTTACCCGGGACAGGGATAACAGATACGCAGTATTTT	1	Single (0 < X <= 1)	No	5.06108	41.2449	0	C4	C0	0.12022	0.153496	0.127077	0.0273044	-0.0933043	-0.301707	-0.0557741	0.180448	-0.133036	-0.132746	-0.190279	-0.175351	G1
CGTCCATTCCTACAGA-1	10xMLR	7124	2381	CGTCCATTCCTACAGA-1	TRAV9-2.TRAJ24.TRAC_TRBV28.TRBJ1-2.TRBD1.TRBC1	TGTGCTCTGAGTAGGACAACTGACAGCTGGGGGAAATTGCAGTTT_TGTGCCAGCAGTCCGCAGGGACAGGGGAGACATGGCTACACCTTC	CALSRTTDSWGKLQF_CASSPQGQGRHGYTF	TRAV9-2.TRAJ24.TRAC_TGTGCTCTGAGTAGGACAACTGACAGCTGGGGGAAATTGCAGTTT_TRBV28.TRBJ1-2.TRBD1.TRBC1_TGTGCCAGCAGTCCGCAGGGACAGGGGAGACATGGCTACACCTTC	1	Single (0 < X <= 1)	No	3.62156	25.9405	0	C4	C0	0.120558	0.20451	0.158671	0.347021	0.0865429	0.233503	-0.0130586	0.434494	0.114783	-0.099599	-0.201954	-0.229002	G1
CGTCCATTCCTGTAGA-1	10xMLR	10059	2970	CGTCCATTCCTGTAGA-1	TRAV25.TRAJ27.TRAC_TRBV6-2.TRBJ2-5..TRBC2	TGTGCCCGGAGCACCAATGCAGGCAAATCAACCTTT_TGTGCCAGCAGTTTCACTAGCGGGGGGGAGACCCAGTACTTC	CARSTNAGKSTF_CASSFTSGGETQYF	TRAV25.TRAJ27.TRAC_TGTGCCCGGAGCACCAATGCAGGCAAATCAACCTTT_TRBV6-2.TRBJ2-5..TRBC2_TGTGCCAGCAGTTTCACTAGCGGGGGGGAGACCCAGTACTTC	1	Single (0 < X <= 1)	No	2.67422	30.4603	0	C4	C0	0.157318	0.202517	0.13757	0.193693	0.0487191	0.0277635	-0.0528678	0.365311	0.00908158	-0.0168988	-0.198504	-0.210549	G1
CGTCCATTCGTACGGC-1	10xMLR	25373	5161	CGTCCATTCGTACGGC-1	TRAV25.TRAJ8.TRAC_TRBV19.TRBJ2-2..TRBC2	TGTGCAGGGCAAGCGGGCTTTCAGAAACTTGTATTT_TGTGCCAGTAGTAGTCTAGCGGGGGGCCCCGGGGAGCTGTTTTTT	CAGQAGFQKLVF_CASSSLAGGPGELFF	TRAV25.TRAJ8.TRAC_TGTGCAGGGCAAGCGGGCTTTCAGAAACTTGTATTT_TRBV19.TRBJ2-2..TRBC2_TGTGCCAGTAGTAGTCTAGCGGGGGGCCCCGGGGAGCTGTTTTTT	4	Medium (3 < X <= 10)	Yes	5.21815	23.1939	4	C5	C4	0.15172	0.233529	0.134639	-0.0160523	-0.00207489	-0.159579	-0.0115312	0.231685	0.00226958	0.030719	0.0841269	-0.173926	S
CGTCTACAGCCCGAAA-1	10xMLR	4301	1350	CGTCTACAGCCCGAAA-1	TRAV35.TRAJ33.TRAC_TRBV4-2.TRBJ1-2..TRBC1	TGTGCTGGGCGGCTCGGGGATAGCAACTATCAGTTAATCTGG_TGTGCCAGCAGCCCGGGGACCCAAGGTGGCTACACCTTC	CAGRLGDSNYQLIW_CASSPGTQGGYTF	TRAV35.TRAJ33.TRAC_TGTGCTGGGCGGCTCGGGGATAGCAACTATCAGTTAATCTGG_TRBV4-2.TRBJ1-2..TRBC1_TGTGCCAGCAGCCCGGGGACCCAAGGTGGCTACACCTTC	1	Single (0 < X <= 1)	No	1.18577	46.5473	1	C6	C1	0.0626873	0.113715	0.0895168	0.113602	-0.101311	-0.25052	-0.15085	0.540624	-0.0113914	-0.0081204	-0.133	-0.0932703	G1
CGTCTACGTCATATCG-1	10xMLR	10396	3351	CGTCTACGTCATATCG-1	TRAV29/DV5.TRAJ49.TRAC_TRBV19.TRBJ2-2..TRBC2	TGTGCAGCAAGCGATAGAAACACCGGTAACCAGTTCTATTTT_TGTGCCAGTAGTATACGGGGTCAGGCCGGGGAGCTGTTTTTT	CAASDRNTGNQFYF_CASSIRGQAGELFF	TRAV29/DV5.TRAJ49.TRAC_TGTGCAGCAAGCGATAGAAACACCGGTAACCAGTTCTATTTT_TRBV19.TRBJ2-2..TRBC2_TGTGCCAGTAGTATACGGGGTCAGGCCGGGGAGCTGTTTTTT	1	Single (0 < X <= 1)	No	3.34744	19.6133	5	C7	C5	0.15844	0.215342	0.224867	0.223611	0.158314	-0.143504	0.125292	0.418615	0.0348834	-0.0483559	-0.236294	-0.248703	G1
CGTGAGCGTTAAGACA-1	10xMLR	18249	4343	NA	NA	NA	NA	NA	NA	No TCR information	NA	5.87977	24.7411	2	C3	C2	0.155292	0.156173	-0.0796214	-0.0415007	0.0649756	0.254686	0.287669	-0.0298337	0.0816988	0.633251	0.10538	0.0868063	S
CGTGAGCGTTCGAATC-1	10xMLR	34807	5709	CGTGAGCGTTCGAATC-1	TRAV14/DV4.TRAJ4.TRAC_TRBV27.TRBJ2-7..TRBC2	TGTGCAATGAGAGCACGGGAAAGTGGCTACAATAAGCTGATTTTT_TGTGCCAGCAGCATCCAGGGTTCGGCCTACGAGCAGTACTTC	CAMRARESGYNKLIF_CASSIQGSAYEQYF	TRAV14/DV4.TRAJ4.TRAC_TGTGCAATGAGAGCACGGGAAAGTGGCTACAATAAGCTGATTTTT_TRBV27.TRBJ2-7..TRBC2_TGTGCCAGCAGCATCCAGGGTTCGGCCTACGAGCAGTACTTC	1	Single (0 < X <= 1)	No	2.28977	18.7951	3	C1	C3	0.178127	0.186363	-0.071487	0.0930128	0.24407	0.369096	0.31902	0.0039735	0.249441	0.682566	0.197396	0.301697	G2M
CGTGTAAAGACCTAGG-1	10xMLR	1554	824	CGTGTAAAGACCTAGG-1	TRAV38-2/DV8.TRAJ10.TRAC_TRBV4-2.TRBJ2-6.TRBD1.TRBC2	TGTGCTTATAGGATCTCCACGGGAGGAGGAAACAAACTCACCTTT_TGTGCCAGCAGCCCCCTGTTGGTGAGGGGCGCAGGGTCTGGGGCCAACGTCCTGACTTTC	CAYRISTGGGNKLTF_CASSPLLVRGAGSGANVLTF	TRAV38-2/DV8.TRAJ10.TRAC_TGTGCTTATAGGATCTCCACGGGAGGAGGAAACAAACTCACCTTT_TRBV4-2.TRBJ2-6.TRBD1.TRBC2_TGTGCCAGCAGCCCCCTGTTGGTGAGGGGCGCAGGGTCTGGGGCCAACGTCCTGACTTTC	1	Single (0 < X <= 1)	No	2.3166	37.1943	1	C6	C1	0.0940543	0.14894	0.105789	0.160695	-0.023965	-0.215118	-0.134455	0.42361	-0.0687733	-0.106339	-0.0569616	-0.0989507	G1
CGTGTAAGTAAGTTCC-1	10xMLR	30698	5754	CGTGTAAGTAAGTTCC-1	TRAV35.TRAJ56.TRAC_NA	TGTGCTGGTCTAGTTCCTTTATCGACTGGAGCCAATAGTAAGCTGACATTT_TGTGCAGAGACGGTAGCTCAGGGAGCCCAGAAGCTGGTATTT	CAGLVPLSTGANSKLTF_CAETVAQGAQKLVF	TRAV35.TRAJ56.TRAC_TGTGCTGGTCTAGTTCCTTTATCGACTGGAGCCAATAGTAAGCTGACATTT_NA_TGTGCAGAGACGGTAGCTCAGGGAGCCCAGAAGCTGGTATTT	9	Medium (3 < X <= 10)	Yes	2.43664	15.9163	3	C1	C3	0.187895	0.21277	-0.257756	-0.0715535	0.265583	0.105808	0.419046	-0.0959552	0.103796	1.06416	-0.0457738	0.664171	G2M
CGTGTCTAGAGCTATA-1	10xMLR	3618	1538	CGTGTCTAGAGCTATA-1	NA_TRBV19.TRBJ2-1..TRBC2	NA_TGTGCCAGTAGTAAACAGGGGGGGACAAATGAGCAGTTCTTC	NA_CASSKQGGTNEQFF	NA_NA_TRBV19.TRBJ2-1..TRBC2_TGTGCCAGTAGTAAACAGGGGGGGACAAATGAGCAGTTCTTC	1	Single (0 < X <= 1)	No	3.15091	33.2228	1	C6	C1	0.0987396	0.119482	0.127339	0.150456	-0.0385493	-0.00202531	-0.12992	0.393907	-0.00128388	-0.0196514	-0.210885	-0.156901	G1
CGTGTCTAGCGCTTAT-1	10xMLR	44569	6443	CGTGTCTAGCGCTTAT-1	TRAV29/DV5.TRAJ21.TRAC_TRBV7-2.TRBJ2-7..TRBC2	TGTGCAGCACCATCTATATACAACTTCAACAAATTTTACTTT_TGTGCCAGCAGCTCGGGACAGCGCTACGAGCAGTACTTC	CAAPSIYNFNKFYF_CASSSGQRYEQYF	TRAV29/DV5.TRAJ21.TRAC_TGTGCAGCACCATCTATATACAACTTCAACAAATTTTACTTT_TRBV7-2.TRBJ2-7..TRBC2_TGTGCCAGCAGCTCGGGACAGCGCTACGAGCAGTACTTC	2	Small (1 < X <= 3)	Yes	3.41942	21.3916	2	C3	C2	0.17624	0.173371	-0.0972803	-0.0051867	0.0456957	-0.0946618	0.11132	-0.0590309	-0.0952387	0.609305	0.387853	0.142124	S
CGTTAGAGTAAGTGTA-1	10xMLR	5575	1928	NA	NA	NA	NA	NA	NA	No TCR information	NA	1.38117	37.704	1	C6	C1	0.101869	0.136972	0.113297	0.176626	-0.117837	-0.296167	-0.147216	0.0715583	-0.123164	-0.010371	-0.213262	-0.228536	G1
CGTTCTGAGGAGCGAG-1	10xMLR	10898	3328	CGTTCTGAGGAGCGAG-1	TRAV21.TRAJ40.TRAC_TRBV7-2.TRBJ2-2..TRBC2	TGTGCTGTGAGGCCTCGGTCCGGAACCTACAAATACATCTTT_TGTGCCAGCAGCTTAGTAACCGGGGAGCTGTTTTTT	CAVRPRSGTYKYIF_CASSLVTGELFF	TRAV21.TRAJ40.TRAC_TGTGCTGTGAGGCCTCGGTCCGGAACCTACAAATACATCTTT_TRBV7-2.TRBJ2-2..TRBC2_TGTGCCAGCAGCTTAGTAACCGGGGAGCTGTTTTTT	1	Single (0 < X <= 1)	No	3.20242	24.0228	0	C4	C0	0.166094	0.246693	-0.00384331	0.0674448	0.0632841	-0.272727	-0.019619	0.461959	-0.0811189	-0.0455602	-0.2215	-0.189341	G1
CGTTCTGCATATGGTC-1	10xMLR	60842	7371	CGTTCTGCATATGGTC-1	TRAV17.TRAJ30.TRAC_NA	TGTGTCTATCGCAGAGATGACAAGATCATCTTT_TGTGCAATGAGAGCTAATTCAGGAAACACACCTCTTGTCTTT	CVYRRDDKIIF_CAMRANSGNTPLVF	TRAV17.TRAJ30.TRAC_TGTGTCTATCGCAGAGATGACAAGATCATCTTT_NA_TGTGCAATGAGAGCTAATTCAGGAAACACACCTCTTGTCTTT	2	Small (1 < X <= 3)	Yes	3.0686	18.9442	3	C1	C3	0.195088	0.192869	-0.157545	-0.0019404	0.179891	-0.0144836	0.297977	-0.222704	-0.0496262	0.493537	0.340343	0.131064	S
CGTTCTGGTCGACTGC-1	10xMLR	4577	1856	CGTTCTGGTCGACTGC-1	TRAV34.TRAJ40.TRAC_TRBV18.TRBJ2-6..TRBC2	TGTGGAGCAGCCTACTCAGGAACCTACAAATACATCTTT_TGTGCCAGCTCACCACAGGGGCAAGTCCTGACTTTC	CGAAYSGTYKYIF_CASSPQGQVLTF	TRAV34.TRAJ40.TRAC_TGTGGAGCAGCCTACTCAGGAACCTACAAATACATCTTT_TRBV18.TRBJ2-6..TRBC2_TGTGCCAGCTCACCACAGGGGCAAGTCCTGACTTTC	1	Single (0 < X <= 1)	No	2.09744	35.8313	1	C6	C1	0.105204	0.14253	-0.00567495	-0.03768	-0.104561	-0.310217	-0.15009	0.0121593	-0.0957018	-0.000580175	-0.206073	-0.05975	G1
CGTTCTGTCAGGTAAA-1	10xMLR	104717	8322	CGTTCTGTCAGGTAAA-1	TRAV27.TRAJ31.TRAC_TRBV10-3.TRBJ2-1..TRBC2	TGTGCAGGAGCGGATGCCAGACTCATGTTT_TGTGCCATCAGTGCGTTGTTAGCGGGGGGGGGTTCGGCGGAGCAGTTCTTC	CAGADARLMF_CAISALLAGGGSAEQFF	TRAV27.TRAJ31.TRAC_TGTGCAGGAGCGGATGCCAGACTCATGTTT_TRBV10-3.TRBJ2-1..TRBC2_TGTGCCATCAGTGCGTTGTTAGCGGGGGGGGGTTCGGCGGAGCAGTTCTTC	1	Single (0 < X <= 1)	No	2.79706	16.8196	2	C3	C2	0.225157	0.218784	-0.0467378	-0.0689448	0.126571	0.169196	0.135569	-0.153688	0.0816809	0.584946	0.164716	0.217932	G2M
CGTTGGGAGTTTAGGA-1	10xMLR	6751	2013	CGTTGGGAGTTTAGGA-1	TRAV8-6.TRAJ13.TRAC_TRBV20-1.TRBJ2-5.TRBD1.TRBC2	TGTGCTGTCCAAACGGCCGGGGGTTACCAGAAAGTTACCTTT_TGCAGTGCCACAGGGGGGGCGCGGGTAGAGACCCAGTACTTC	CAVQTAGGYQKVTF_CSATGGARVETQYF	TRAV8-6.TRAJ13.TRAC_TGTGCTGTCCAAACGGCCGGGGGTTACCAGAAAGTTACCTTT_TRBV20-1.TRBJ2-5.TRBD1.TRBC2_TGCAGTGCCACAGGGGGGGCGCGGGTAGAGACCCAGTACTTC	1	Single (0 < X <= 1)	No	2.26633	40.083	1	C6	C1	0.149129	0.145816	0.139056	0.245931	-0.050848	-0.298876	-0.0359546	0.580091	-0.0750154	0.00593569	-0.216357	-0.203879	G1
CGTTGGGCATCAGTAC-1	10xMLR	7010	2331	CGTTGGGCATCAGTAC-1	TRAV19.TRAJ41.TRAC_TRBV29-1.TRBJ2-5..TRBC2	TGTGCTCTGAGTGAGTTGGATTCCGGGTATGCACTCAACTTC_TGCAGCGTTGAATTTGGACTAGCGGTTGGAGAGACCCAGTACTTC	CALSELDSGYALNF_CSVEFGLAVGETQYF	TRAV19.TRAJ41.TRAC_TGTGCTCTGAGTGAGTTGGATTCCGGGTATGCACTCAACTTC_TRBV29-1.TRBJ2-5..TRBC2_TGCAGCGTTGAATTTGGACTAGCGGTTGGAGAGACCCAGTACTTC	2	Small (1 < X <= 3)	Yes	3.55207	36.4194	0	C4	C0	0.122827	0.170263	0.172049	0.306681	-0.0238736	-0.225904	-0.0409943	0.270832	-0.0941404	-0.0618142	-0.181794	-0.228704	G1
CGTTGGGGTACTCGCG-1	10xMLR	10726	3151	CGTTGGGGTACTCGCG-1	TRAV41.TRAJ18.TRAC_TRBV6-1.TRBJ1-1..TRBC1	TGTGCTGTCCCCAGAGGCTCAACCCTGGGGAGGCTATACTTT_TGTGCCAGCAGTGGGCAGGGGTACACTGAAGCTTTCTTT	CAVPRGSTLGRLYF_CASSGQGYTEAFF	TRAV41.TRAJ18.TRAC_TGTGCTGTCCCCAGAGGCTCAACCCTGGGGAGGCTATACTTT_TRBV6-1.TRBJ1-1..TRBC1_TGTGCCAGCAGTGGGCAGGGGTACACTGAAGCTTTCTTT	1	Single (0 < X <= 1)	No	2.38672	29.6103	0	C4	C0	0.13775	0.213773	0.0723212	0.0705946	-0.0508888	-0.138289	-0.137134	0.188314	-0.0176015	-0.0805231	-0.240266	-0.249606	G1
CGTTGGGTCGTCTGAA-1	10xMLR	1427	883	NA	NA	NA	NA	NA	NA	No TCR information	NA	7.49825	15.0666	1	C6	C1	0.0606131	0.103367	0.185874	0.301099	-0.0566457	-0.215437	-0.142738	0.273865	-0.00330428	-0.0725628	-0.0670999	-0.167033	G1
CTAACTTAGTAGTGCG-1	10xMLR	4148	1727	CTAACTTAGTAGTGCG-1	NA_TRBV19.TRBJ1-5.TRBD1.TRBC1	NA_TGTGCCAGTACCACGACAGGGGGCAATACCAATCAGCCCCAGCATTTT	NA_CASTTTGGNTNQPQHF	NA_NA_TRBV19.TRBJ1-5.TRBD1.TRBC1_TGTGCCAGTACCACGACAGGGGGCAATACCAATCAGCCCCAGCATTTT	1	Single (0 < X <= 1)	No	2.50723	32.3047	1	C6	C1	0.130161	0.14284	0.249769	0.283636	-0.0714342	-0.310531	-0.0352191	0.401365	-0.0197049	-0.0977521	-0.248718	-0.106378	G1
CTAACTTCAGTTCATG-1	10xMLR	50282	6772	CTAACTTCAGTTCATG-1	TRAV22.TRAJ24.TRAC_TRBV5-1.TRBJ2-5.TRBD2.TRBC2	TGTGCTGTGATGGATGGGGGGAAATTGCAGTTT_TGCGCCAGCAGCTCTGGGACTAGCGGGGGGAAGTACCAAGAGACCCAGTACTTC	CAVMDGGKLQF_CASSSGTSGGKYQETQYF	TRAV22.TRAJ24.TRAC_TGTGCTGTGATGGATGGGGGGAAATTGCAGTTT_TRBV5-1.TRBJ2-5.TRBD2.TRBC2_TGCGCCAGCAGCTCTGGGACTAGCGGGGGGAAGTACCAAGAGACCCAGTACTTC	3	Small (1 < X <= 3)	Yes	4.1128	19.3111	2	C3	C2	0.201366	0.205608	0.027397	0.068702	0.101494	0.188795	0.179853	0.0116089	-0.00180279	0.896243	0.405482	0.383727	S
CTAACTTGTAGCGTGA-1	10xMLR	4520	2398	NA	NA	NA	NA	NA	NA	No TCR information	NA	14.823	3.27434	4	C5	C4	0.145826	0.185076	-0.0233973	-0.306081	0.0972494	0.148889	0.335588	0.0676834	0.0952141	0.332455	0.572338	0.0790743	S
CTAACTTGTCTTCAAG-1	10xMLR	7216	2501	CTAACTTGTCTTCAAG-1	TRAV6.TRAJ4.TRAC_TRBV29-1.TRBJ1-5..TRBC1	TGTGCTCTAGCGGGTTCTGGTGGCTACAATAAGCTGATTTTT_TGCAGCGTTGTTTTGGGAAATAGCAATCAGCCCCAGCATTTT	CALAGSGGYNKLIF_CSVVLGNSNQPQHF	TRAV6.TRAJ4.TRAC_TGTGCTCTAGCGGGTTCTGGTGGCTACAATAAGCTGATTTTT_TRBV29-1.TRBJ1-5..TRBC1_TGCAGCGTTGTTTTGGGAAATAGCAATCAGCCCCAGCATTTT	1	Single (0 < X <= 1)	No	4.78104	28.3814	0	C4	C0	0.142373	0.217757	0.273222	0.0147946	-0.0332431	-0.134945	-0.0855364	0.517898	-0.0032989	-0.0775777	-0.124608	-0.174102	G1
CTAACTTTCCAAACTG-1	10xMLR	69694	7790	CTAACTTTCCAAACTG-1	TRAV35.TRAJ56.TRAC_NA	TGTGCTGGTCTAGTTCCTTTATCGACTGGAGCCAATAGTAAGCTGACATTT_TGTGCAGAGACGGTAGCTCAGGGAGCCCAGAAGCTGGTATTT	CAGLVPLSTGANSKLTF_CAETVAQGAQKLVF	TRAV35.TRAJ56.TRAC_TGTGCTGGTCTAGTTCCTTTATCGACTGGAGCCAATAGTAAGCTGACATTT_NA_TGTGCAGAGACGGTAGCTCAGGGAGCCCAGAAGCTGGTATTT	9	Medium (3 < X <= 10)	Yes	1.8409	18.5611	3	C1	C3	0.193752	0.235177	-0.168701	-0.0402745	0.230531	-0.00256488	0.383851	-0.0531049	0.0395028	0.437598	0.406114	0.024011	S
CTAACTTTCGTCCAGG-1	10xMLR	6453	2082	CTAACTTTCGTCCAGG-1	TRAV21.TRAJ18.TRAC_TRBV19.TRBJ2-1..TRBC2	TGTGCTGTCTGCGACAGAGGCTCAACCCTGGGGAGGCTATACTTT_TGTGCCAGTAGTGCTCACTTGAATGAGCAGTTCTTC	CAVCDRGSTLGRLYF_CASSAHLNEQFF	TRAV21.TRAJ18.TRAC_TGTGCTGTCTGCGACAGAGGCTCAACCCTGGGGAGGCTATACTTT_TRBV19.TRBJ2-1..TRBC2_TGTGCCAGTAGTGCTCACTTGAATGAGCAGTTCTTC	2	Small (1 < X <= 3)	Yes	3.85867	39.2221	0	C4	C0	0.114543	0.118519	0.112142	0.157529	0.0227123	-0.309925	0.0014275	0.275551	-0.0774771	-0.0514559	-0.18419	-0.205507	G1
CTAAGACAGCACACAG-1	10xMLR	5046	2010	CTAAGACAGCACACAG-1	TRAV13-1.TRAJ48.TRAC_TRBV20-1.TRBJ1-4..TRBC1	TGTGGAGACGGGGCTAACTTTGGAAATGAGAAATTAACCTTT_TGCAGTGCTAGGGGCTTGGATGAAAAACTGTTTTTT	CGDGANFGNEKLTF_CSARGLDEKLFF	TRAV13-1.TRAJ48.TRAC_TGTGGAGACGGGGCTAACTTTGGAAATGAGAAATTAACCTTT_TRBV20-1.TRBJ1-4..TRBC1_TGCAGTGCTAGGGGCTTGGATGAAAAACTGTTTTTT	1	Single (0 < X <= 1)	No	3.21046	30.2418	1	C6	C1	0.125652	0.153533	0.182924	0.401757	-0.0486951	-0.330714	-0.0902804	0.311182	-0.200362	-0.0647789	-0.182645	-0.125504	G1
CTAAGACCAGTTCCCT-1	10xMLR	4249	1462	CTAAGACCAGTTCCCT-1	TRAV3.TRAJ29.TRAC_TRBV7-2.TRBJ1-1..TRBC1	TGTGCTGTGAGAGACTTTGGAGGATCAGGAAACACACCTCTTGTCTTT_TGTGCCAGCAGCTTAATGGGACCTGTAACTTTCTTT	CAVRDFGGSGNTPLVF_CASSLMGPVTFF	TRAV3.TRAJ29.TRAC_TGTGCTGTGAGAGACTTTGGAGGATCAGGAAACACACCTCTTGTCTTT_TRBV7-2.TRBJ1-1..TRBC1_TGTGCCAGCAGCTTAATGGGACCTGTAACTTTCTTT	1	Single (0 < X <= 1)	No	2.65945	44.8811	1	C6	C1	0.0859862	0.0969834	-0.0115801	0.0220061	-0.0699416	-0.265426	-0.117328	0.0109417	-0.0794297	0.0295119	-0.115591	-0.171852	G1
CTAATGGTCATATCGG-1	10xMLR	2447	986	NA	NA	NA	NA	NA	NA	No TCR information	NA	2.90151	41.7654	1	C6	C1	0.0861305	0.0846401	-0.0204204	0.0433024	-0.0557001	-0.215201	-0.0139361	0.0508689	-0.133728	0.0482462	-0.208222	-0.125453	G1
CTACACCCAGGCTCAC-1	10xMLR	5488	2051	CTACACCCAGGCTCAC-1	TRAV41.TRAJ45.TRAC_TRBV6-5.TRBJ1-1.TRBD1.TRBC1	TGTGCTGTCCCTGGGACAAGTGCTGACGGACTCACCTTT_TGTGCCAGCAGTTTGGGACAGGGACAATTGACTGAAGCTTTCTTT	CAVPGTSADGLTF_CASSLGQGQLTEAFF	TRAV41.TRAJ45.TRAC_TGTGCTGTCCCTGGGACAAGTGCTGACGGACTCACCTTT_TRBV6-5.TRBJ1-1.TRBD1.TRBC1_TGTGCCAGCAGTTTGGGACAGGGACAATTGACTGAAGCTTTCTTT	1	Single (0 < X <= 1)	No	4.9016	29.191	5	C7	C5	0.0897562	0.189052	-0.0636417	0.0536014	0.0553275	-0.0894412	0.16451	0.371878	0.0944482	-0.105315	-0.146272	-0.190032	G1
CTACACCGTATATCCG-1	10xMLR	4616	1701	CTACACCGTATATCCG-1	TRAV8-6.TRAJ40.TRAC_TRBV6-1.TRBJ1-6.TRBD1.TRBC1	TGTGCTGTGAAAGACTCAGGAACCTACAAATACATCTTT_TGTGCCAGCCTTTCGGTGTCCGGAGGACAGGGGCCTTCACCCCTCCACTTT	CAVKDSGTYKYIF_CASLSVSGGQGPSPLHF	TRAV8-6.TRAJ40.TRAC_TGTGCTGTGAAAGACTCAGGAACCTACAAATACATCTTT_TRBV6-1.TRBJ1-6.TRBD1.TRBC1_TGTGCCAGCCTTTCGGTGTCCGGAGGACAGGGGCCTTCACCCCTCCACTTT	1	Single (0 < X <= 1)	No	3.89948	35.8752	1	C6	C1	0.103786	0.123845	-0.111071	-0.0807116	-0.0937061	-0.293838	-0.0321022	-0.00755646	0.0135884	-0.0619474	-0.274023	-0.169903	G1
CTACACCGTGACTCAT-1	10xMLR	5552	1884	NA	NA	NA	NA	NA	NA	No TCR information	NA	3.53026	34.1679	5	C7	C5	0.15883	0.157931	0.197065	0.167997	0.00732233	0.0426183	-0.146719	0.172154	-0.0804631	0.0199805	-0.219066	-0.15411	G1
CTACACCGTTGTGGCC-1	10xMLR	24066	4487	CTACACCGTTGTGGCC-1	TRAV12-2.TRAJ37.TRAC_TRBV10-3.TRBJ1-1..TRBC1	TGTGCCGTGAGGGGGTCTAGCAACACAGGCAAACTAATCTTT_TGTGCCATCAGTTCTGAGGGGGGGGAAGCTTTCTTT	CAVRGSSNTGKLIF_CAISSEGGEAFF	TRAV12-2.TRAJ37.TRAC_TGTGCCGTGAGGGGGTCTAGCAACACAGGCAAACTAATCTTT_TRBV10-3.TRBJ1-1..TRBC1_TGTGCCATCAGTTCTGAGGGGGGGGAAGCTTTCTTT	2	Small (1 < X <= 3)	Yes	2.76739	25.0062	4	C5	C4	0.14954	0.183133	0.0823256	0.0168107	-0.0017999	-0.0367583	-0.00393608	0.111054	-0.114281	0.230443	-0.107124	-0.00173633	G1
CTACACCTCAAGATCC-1	10xMLR	28389	5616	CTACACCTCAAGATCC-1	TRAV14/DV4.TRAJ6.TRAC_TRBV11-2.TRBJ2-2..TRBC2	TGTGCAATGAGGGACCCAGGAGGAAGCTACATACCTACATTT_TGTGCCAGCAGCGCCCGGATGGGGGGTGAGACCGGGGAGCTGTTTTTT	CAMRDPGGSYIPTF_CASSARMGGETGELFF	TRAV14/DV4.TRAJ6.TRAC_TGTGCAATGAGGGACCCAGGAGGAAGCTACATACCTACATTT_TRBV11-2.TRBJ2-2..TRBC2_TGTGCCAGCAGCGCCCGGATGGGGGGTGAGACCGGGGAGCTGTTTTTT	1	Single (0 < X <= 1)	No	3.67748	19.2856	4	C5	C4	0.16113	0.265789	0.178481	0.0302219	0.182436	-0.024135	0.0710403	0.21161	0.202021	-0.134282	-0.276216	-0.229906	G1
CTACATTAGATACACA-1	10xMLR	5742	2189	CTACATTAGATACACA-1	TRAV17.TRAJ49.TRAC_TRBV4-2.TRBJ2-3..TRBC2	TGTGCTACGGACACCGGTAACCAGTTCTATTTT_TGTGCCAGCAGCCAGACTAGCCCCACAGATACGCAGTATTTT	CATDTGNQFYF_CASSQTSPTDTQYF	TRAV17.TRAJ49.TRAC_TGTGCTACGGACACCGGTAACCAGTTCTATTTT_TRBV4-2.TRBJ2-3..TRBC2_TGTGCCAGCAGCCAGACTAGCCCCACAGATACGCAGTATTTT	1	Single (0 < X <= 1)	No	4.51062	26.9592	0	C4	C0	0.144056	0.190869	0.117757	-0.0800707	0.0998202	0.0628325	-0.132686	0.334519	0.10184	-0.0592237	-0.168357	-0.235796	G1
CTACATTCAAGCCCAC-1	10xMLR	3298	1426	CTACATTCAAGCCCAC-1	TRAV3.TRAJ24.TRAC_TRBV6-5.TRBJ1-6..TRBC1	TGTGCTGTGAGAGACGTCAGTGACAGCTGGGGGAAATTGCAGTTT_TGTGCCAGCAGTGGCTCCGGGACAGCAAATTCACCCCTCCACTTT	CAVRDVSDSWGKLQF_CASSGSGTANSPLHF	TRAV3.TRAJ24.TRAC_TGTGCTGTGAGAGACGTCAGTGACAGCTGGGGGAAATTGCAGTTT_TRBV6-5.TRBJ1-6..TRBC1_TGTGCCAGCAGTGGCTCCGGGACAGCAAATTCACCCCTCCACTTT	1	Single (0 < X <= 1)	No	4.15403	33.2626	1	C6	C1	0.0836978	0.139095	0.152348	0.143602	-0.033591	-0.13187	-0.120311	0.441246	0.0146543	-0.0606862	-0.147658	-0.183132	G1
CTACATTCAGACGCTC-1	10xMLR	20600	4843	CTACATTCAGACGCTC-1	TRAV34.TRAJ52.TRAC_TRBV29-1.TRBJ2-7..TRBC2	TGTGGAGCAGACAGGACTGGTGGTACTAGCTATGGAAAGCTGACATTT_TGCAGCGTTCGTAATTCGCCCTACGAGCAGTACTTC	CGADRTGGTSYGKLTF_CSVRNSPYEQYF	TRAV34.TRAJ52.TRAC_TGTGGAGCAGACAGGACTGGTGGTACTAGCTATGGAAAGCTGACATTT_TRBV29-1.TRBJ2-7..TRBC2_TGCAGCGTTCGTAATTCGCCCTACGAGCAGTACTTC	2	Small (1 < X <= 3)	Yes	5.34951	23.4951	4	C5	C4	0.140424	0.212881	0.10093	0.0655445	-0.0319177	-0.15667	-0.0537932	0.252768	0.0355366	-0.131172	-0.239369	-0.244068	G1
CTACATTCATTAGCCA-1	10xMLR	4453	1763	CTACATTCATTAGCCA-1	TRAV13-1.TRAJ23.TRAC_TRBV7-9.TRBJ1-1..TRBC1	TGTGCAGCAAGTAGGAATAACCAGGGAGGAAAGCTTATCTTC_TGTGCCAGCAGCCCTAGGGCCTTGAACACTGAAGCTTTCTTT	CAASRNNQGGKLIF_CASSPRALNTEAFF	TRAV13-1.TRAJ23.TRAC_TGTGCAGCAAGTAGGAATAACCAGGGAGGAAAGCTTATCTTC_TRBV7-9.TRBJ1-1..TRBC1_TGTGCCAGCAGCCCTAGGGCCTTGAACACTGAAGCTTTCTTT	2	Small (1 < X <= 3)	Yes	5.72648	30.7209	0	C4	C0	0.117697	0.171129	0.241292	0.204244	-0.0650384	-0.305165	-0.101011	0.44961	-0.0510998	-0.100046	-0.147226	-0.198814	G1
CTACATTGTACTCGCG-1	10xMLR	20628	4600	CTACATTGTACTCGCG-1	TRAV19.TRAJ42.TRAC_TRBV2.TRBJ1-3..TRBC1	TGTGCTCTGAGTGAGGTCCTCAGGGGAAGCCAAGGAAATCTCATCTTT_TGTGCCAGCAGAGGGGGACAATCTGGAAACACCATATATTTT	CALSEVLRGSQGNLIF_CASRGGQSGNTIYF	TRAV19.TRAJ42.TRAC_TGTGCTCTGAGTGAGGTCCTCAGGGGAAGCCAAGGAAATCTCATCTTT_TRBV2.TRBJ1-3..TRBC1_TGTGCCAGCAGAGGGGGACAATCTGGAAACACCATATATTTT	2	Small (1 < X <= 3)	Yes	1.51736	14.7082	4	C5	C4	0.161009	0.210172	0.0202878	0.240617	0.010996	-0.316451	-0.0212262	0.306895	-0.00575473	-0.102946	-0.281899	-0.26786	G1
CTACATTGTCGAACAG-1	10xMLR	5711	2265	CTACATTGTCGAACAG-1	TRAV8-2.TRAJ27.TRAC_TRBV7-3.TRBJ2-3..TRBC2	TGTGTTGTGAGTGTAAACACCAATGCAGGCAAATCAACCTTT_TGTGCCAGCAGCGAGACTAGCGTACCCACAGATACGCAGTATTTT	CVVSVNTNAGKSTF_CASSETSVPTDTQYF	TRAV8-2.TRAJ27.TRAC_TGTGTTGTGAGTGTAAACACCAATGCAGGCAAATCAACCTTT_TRBV7-3.TRBJ2-3..TRBC2_TGTGCCAGCAGCGAGACTAGCGTACCCACAGATACGCAGTATTTT	1	Single (0 < X <= 1)	No	1.80354	24.6717	8	C8	C8	0.166349	0.145613	-0.0371112	-0.045339	-0.107743	-0.34099	-0.0379034	0.325085	-0.0430637	-0.138761	-0.26321	-0.235758	G1
CTACCCACAAAGCGGT-1	10xMLR	5178	1756	CTACCCACAAAGCGGT-1	TRAV12-2.TRAJ23.TRAC_TRBV10-3.TRBJ1-3..TRBC1	TGTGCCGTGAACCCGCCACAGGGAGGAAAGCTTATCTTC_TGTGCCATCAGTGAGTCTAATCGTGGCAGTACTGGAAACACCATATATTTT	CAVNPPQGGKLIF_CAISESNRGSTGNTIYF	TRAV12-2.TRAJ23.TRAC_TGTGCCGTGAACCCGCCACAGGGAGGAAAGCTTATCTTC_TRBV10-3.TRBJ1-3..TRBC1_TGTGCCATCAGTGAGTCTAATCGTGGCAGTACTGGAAACACCATATATTTT	1	Single (0 < X <= 1)	No	0.695249	42.4874	1	C6	C1	0.104324	0.16438	0.0944625	0.18302	-0.0579506	-0.288258	-0.137059	0.367386	-0.0865929	-0.0626549	-0.163828	-0.134807	G1
CTACCCAGTTCCCGAG-1	10xMLR	6344	2084	CTACCCAGTTCCCGAG-1	TRAV12-1.TRAJ24.TRAC_TRBV9.TRBJ1-5..TRBC1	TGTGTGGTGAACGCCCCTGACAGCTGGGGGAAATTGCAGTTT_TGTGCCAGCAGCGTAGAGCCCAGGGCGGGTCAGCCCCAGCATTTT	CVVNAPDSWGKLQF_CASSVEPRAGQPQHF	TRAV12-1.TRAJ24.TRAC_TGTGTGGTGAACGCCCCTGACAGCTGGGGGAAATTGCAGTTT_TRBV9.TRBJ1-5..TRBC1_TGTGCCAGCAGCGTAGAGCCCAGGGCGGGTCAGCCCCAGCATTTT	1	Single (0 < X <= 1)	No	2.28562	35.9079	1	C6	C1	0.111823	0.167171	-0.0159662	0.123657	0.0313754	-0.156044	-0.191925	0.0173808	-0.100879	-0.0500169	-0.241371	-0.17364	G1
CTACGTCAGTCCCACG-1	10xMLR	5414	1908	CTACGTCAGTCCCACG-1	NA_TRBV19.TRBJ1-2..TRBC1	NA_TGTGCCAGTAGTATACAACACAGGGGCAACTATGGCTACACCTTC	NA_CASSIQHRGNYGYTF	NA_NA_TRBV19.TRBJ1-2..TRBC1_TGTGCCAGTAGTATACAACACAGGGGCAACTATGGCTACACCTTC	1	Single (0 < X <= 1)	No	3.69413	33.7828	1	C6	C1	0.121793	0.143401	0.0439236	0.160605	-0.0902334	-0.196017	-0.053955	0.444991	0.0569735	-0.135261	-0.207221	-0.183611	G1
CTACGTCGTTCTGGTA-1	10xMLR	5758	1908	CTACGTCGTTCTGGTA-1	TRAV8-4.TRAJ49.TRAC_TRBV12-4.TRBJ2-5..TRBC2	TGTGCTGTCTCAGTCACCGGTAACCAGTTCTATTTT_TGTGCCAGCAGGTTCTCTGGCGGGGGGGCCGGGGAGACCCAGTACTTC	CAVSVTGNQFYF_CASRFSGGGAGETQYF	TRAV8-4.TRAJ49.TRAC_TGTGCTGTCTCAGTCACCGGTAACCAGTTCTATTTT_TRBV12-4.TRBJ2-5..TRBC2_TGTGCCAGCAGGTTCTCTGGCGGGGGGGCCGGGGAGACCCAGTACTTC	1	Single (0 < X <= 1)	No	1.92775	35.429	0	C4	C0	0.127799	0.212742	0.154648	0.265142	0.0336029	0.124858	-0.112325	0.555743	0.0325223	-0.116396	-0.222923	-0.202226	G1
CTAGAGTAGATCCGAG-1	10xMLR	7267	2465	CTAGAGTAGATCCGAG-1	TRAV17.TRAJ5.TRAC_TRBV18.TRBJ2-7..TRBC2	TGTGCTACGGTCTACACGGGCAGGAGAGCACTTACTTTT_TGTGCCAGCTCACCAGACTCGGGGTCCTCCTACGAGCAGTACTTC	CATVYTGRRALTF_CASSPDSGSSYEQYF	TRAV17.TRAJ5.TRAC_TGTGCTACGGTCTACACGGGCAGGAGAGCACTTACTTTT_TRBV18.TRBJ2-7..TRBC2_TGTGCCAGCTCACCAGACTCGGGGTCCTCCTACGAGCAGTACTTC	1	Single (0 < X <= 1)	No	3.71543	32.0903	0	C4	C0	0.13212	0.154805	0.111071	0.163605	-0.0615426	-0.340745	-0.209964	0.238039	-0.149057	-0.073594	-0.220546	-0.192381	G1
CTAGAGTAGCGATCCC-1	10xMLR	2530	1040	CTAGAGTAGCGATCCC-1	TRAV17.TRAJ18.TRAC_TRBV2.TRBJ1-5.TRBD1.TRBC1	TGTGCTACGGCCCTAGACAGAGGCTCAACCCTGGGGAGGCTATACTTT_TGTGCCAGCAGTGGGACAGGGACCCATAGCAATCAGCCCCAGCATTTT	CATALDRGSTLGRLYF_CASSGTGTHSNQPQHF	TRAV17.TRAJ18.TRAC_TGTGCTACGGCCCTAGACAGAGGCTCAACCCTGGGGAGGCTATACTTT_TRBV2.TRBJ1-5.TRBD1.TRBC1_TGTGCCAGCAGTGGGACAGGGACCCATAGCAATCAGCCCCAGCATTTT	1	Single (0 < X <= 1)	No	1.50198	42.9644	1	C6	C1	0.0885566	0.0918874	0.131227	0.238115	-0.0479498	-0.24588	-0.0859712	0.260342	-0.0899485	-0.0204917	-0.128489	0.00285459	G2M
CTAGAGTTCCCAAGTA-1	10xMLR	12134	3323	CTAGAGTTCCCAAGTA-1	TRAV17.TRAJ34.TRAC_TRBV5-4.TRBJ2-1..TRBC2	TGTGCTACGGACGACACCGACAAGCTCATCTTT_TGTGCCAGCAGCATTGTGGGTAGGGCTGAGCAGTTCTTC	CATDDTDKLIF_CASSIVGRAEQFF	TRAV17.TRAJ34.TRAC_TGTGCTACGGACGACACCGACAAGCTCATCTTT_TRBV5-4.TRBJ2-1..TRBC2_TGTGCCAGCAGCATTGTGGGTAGGGCTGAGCAGTTCTTC	1	Single (0 < X <= 1)	No	3.37894	30.8142	0	C4	C0	0.132822	0.191899	0.18829	0.174118	0.00486561	-0.13203	-0.0214273	0.51702	0.0947773	-0.0950575	-0.253455	-0.24197	G1
CTAGAGTTCTGGTTCC-1	10xMLR	45133	6293	CTAGAGTTCTGGTTCC-1	TRAV13-2.TRAJ54.TRAC_TRBV4-1.TRBJ1-3..TRBC1	TGTGCAGAGACGGTAGCTCAGGGAGCCCAGAAGCTGGTATTT_TGCGCCAGCAGCCAAGACCCAGGGCCTGGAAACACCATATATTTT	CAETVAQGAQKLVF_CASSQDPGPGNTIYF	TRAV13-2.TRAJ54.TRAC_TGTGCAGAGACGGTAGCTCAGGGAGCCCAGAAGCTGGTATTT_TRBV4-1.TRBJ1-3..TRBC1_TGCGCCAGCAGCCAAGACCCAGGGCCTGGAAACACCATATATTTT	73	Hyperexpanded (30 < X)	Yes	2.47048	21.4389	3	C1	C3	0.19673	0.210426	-0.184196	-0.0353546	0.264178	0.00881763	0.318598	-0.0900492	0.0981651	0.313653	0.393578	-0.0495335	S
CTAGCCTGTATATGAG-1	10xMLR	58832	7158	CTAGCCTGTATATGAG-1	TRAV13-1.TRAJ57.TRAC_TRBV4-1.TRBJ1-3..TRBC1	TGTGCAGCAAGTTTAACTCAGGGCGGATCTGAAAAGCTGGTCTTT_TGCGCCAGCAGCCAAGATCCAGGAATTGGAAACACCATATATTTT	CAASLTQGGSEKLVF_CASSQDPGIGNTIYF	TRAV13-1.TRAJ57.TRAC_TGTGCAGCAAGTTTAACTCAGGGCGGATCTGAAAAGCTGGTCTTT_TRBV4-1.TRBJ1-3..TRBC1_TGCGCCAGCAGCCAAGATCCAGGAATTGGAAACACCATATATTTT	6	Medium (3 < X <= 10)	Yes	2.91848	16.7732	3	C1	C3	0.196107	0.234592	-0.162212	-0.0524056	0.221289	0.134239	0.446066	0.0179999	0.0437367	0.911595	0.259421	0.462266	G2M
CTAGCCTTCTGAGTGT-1	10xMLR	9485	2879	NA	NA	NA	NA	NA	NA	No TCR information	NA	4.0485	29.0037	0	C4	C0	0.159285	0.210062	0.0999359	0.121678	0.00671466	-0.175486	-0.194159	0.155813	-0.084579	-0.0647319	-0.227647	-0.213462	G1
CTAGTGATCGGAGCAA-1	10xMLR	1734	962	NA	NA	NA	NA	NA	NA	No TCR information	NA	4.4406	22.4337	1	C6	C1	0.0987944	0.118101	0.173005	0.0197019	-0.0315383	-0.237791	-0.150083	0.561402	-0.021967	-0.0942416	-0.0762795	-0.16887	G1
CTAGTGATCTTTCCTC-1	10xMLR	3646	1743	CTAGTGATCTTTCCTC-1	NA_TRBV18.TRBJ2-1..TRBC2	NA_TGTGCCAGCTCACCGGGGGTTAAGTCCTACAATGAGCAGTTCTTC	NA_CASSPGVKSYNEQFF	NA_NA_TRBV18.TRBJ2-1..TRBC2_TGTGCCAGCTCACCGGGGGTTAAGTCCTACAATGAGCAGTTCTTC	1	Single (0 < X <= 1)	No	1.17937	30.938	1	C6	C1	0.0938647	0.143582	-0.0112916	0.266184	-0.119582	-0.311983	-0.149399	0.308225	-0.153036	-0.115807	-0.18483	-0.13213	G1
CTCAGAATCGGACAAG-1	10xMLR	94431	8170	CTCAGAATCGGACAAG-1	TRAV13-2.TRAJ21.TRAC_TRBV12-4.TRBJ2-3.TRBD1.TRBC2	TGTGCAGAGATCCACAACTTCAACAAATTTTACTTT_TGTGCCAGCAGTTTACAGGGGGCGAGAGATACGCAGTATTTT	CAEIHNFNKFYF_CASSLQGARDTQYF	TRAV13-2.TRAJ21.TRAC_TGTGCAGAGATCCACAACTTCAACAAATTTTACTTT_TRBV12-4.TRBJ2-3.TRBD1.TRBC2_TGTGCCAGCAGTTTACAGGGGGCGAGAGATACGCAGTATTTT	2	Small (1 < X <= 3)	Yes	4.65207	19.7319	2	C3	C2	0.210596	0.202529	-0.0564568	-0.0322534	0.164569	0.149166	0.165458	0.13088	0.142684	0.598187	0.424798	0.0714372	S
CTCATTAAGATAGCAT-1	10xMLR	19192	4326	CTCATTAAGATAGCAT-1	TRAV19.TRAJ34.TRAC_TRBV11-3.TRBJ2-2..TRBC2	TGTGCTCTGAGTGATGGGCCTAACACCGACAAGCTCATCTTT_TGTGCCAGCAGCTTAGGCAGACAGACCCCCACCGGGGAGCTGTTTTTT	CALSDGPNTDKLIF_CASSLGRQTPTGELFF	TRAV19.TRAJ34.TRAC_TGTGCTCTGAGTGATGGGCCTAACACCGACAAGCTCATCTTT_TRBV11-3.TRBJ2-2..TRBC2_TGTGCCAGCAGCTTAGGCAGACAGACCCCCACCGGGGAGCTGTTTTTT	19	Large (10 < X <= 30)	Yes	3.25135	20.7951	3	C1	C3	0.184601	0.18862	-0.168852	0.077874	0.240019	0.137798	0.358892	-0.150727	0.00204467	0.467432	0.0991889	0.0737238	S
CTCATTAAGTACGTTC-1	10xMLR	59308	6936	CTCATTAAGTACGTTC-1	TRAV13-2.TRAJ54.TRAC_TRBV4-1.TRBJ1-3..TRBC1	TGTGCAGAGACGGTAGCTCAGGGAGCCCAGAAGCTGGTATTT_TGCGCCAGCAGCCAAGACCCAGGGCCTGGAAACACCATATATTTT	CAETVAQGAQKLVF_CASSQDPGPGNTIYF	TRAV13-2.TRAJ54.TRAC_TGTGCAGAGACGGTAGCTCAGGGAGCCCAGAAGCTGGTATTT_TRBV4-1.TRBJ1-3..TRBC1_TGCGCCAGCAGCCAAGACCCAGGGCCTGGAAACACCATATATTTT	73	Hyperexpanded (30 < X)	Yes	2.26276	17.9419	3	C1	C3	0.188923	0.210639	-0.141795	-0.0438382	0.202554	-0.0314024	0.382004	-0.0703876	-0.0544696	0.781846	0.388331	0.287183	S
CTCATTAGTTTACTCT-1	10xMLR	38824	6501	CTCATTAGTTTACTCT-1	TRAV19.TRAJ34.TRAC_TRBV11-3.TRBJ2-2..TRBC2	TGTGCTCTGAGTGATGGGCCTAACACCGACAAGCTCATCTTT_TGTGCCAGCAGCTTAGGCAGACAGACCCCCACCGGGGAGCTGTTTTTT	CALSDGPNTDKLIF_CASSLGRQTPTGELFF	TRAV19.TRAJ34.TRAC_TGTGCTCTGAGTGATGGGCCTAACACCGACAAGCTCATCTTT_TRBV11-3.TRBJ2-2..TRBC2_TGTGCCAGCAGCTTAGGCAGACAGACCCCCACCGGGGAGCTGTTTTTT	19	Large (10 < X <= 30)	Yes	3.23769	15.6424	3	C1	C3	0.201562	0.238499	-0.116191	0.00171683	0.364726	0.382737	0.548934	-0.253051	0.118055	1.0883	0.165307	0.576909	G2M
CTCCTAGAGTACATGA-1	10xMLR	5083	2019	CTCCTAGAGTACATGA-1	TRAV20.TRAJ27.TRAC_TRBV29-1.TRBJ1-2..TRBC1	TGTGCTGTGCAGATTAACACCAATGCAGGCAAATCAACCTTT_TGCAGCGTTGAAGACCGTGGAGTACGCTATGGCTACACCTTC	CAVQINTNAGKSTF_CSVEDRGVRYGYTF	TRAV20.TRAJ27.TRAC_TGTGCTGTGCAGATTAACACCAATGCAGGCAAATCAACCTTT_TRBV29-1.TRBJ1-2..TRBC1_TGCAGCGTTGAAGACCGTGGAGTACGCTATGGCTACACCTTC	1	Single (0 < X <= 1)	No	1.80995	32.2054	1	C6	C1	0.0964051	0.181581	0.26429	0.102331	-0.0915649	-0.325621	-0.200456	0.223205	-0.145847	-0.0736577	-0.221418	-0.208558	G1
CTCCTAGGTATATGAG-1	10xMLR	45623	6807	CTCCTAGGTATATGAG-1	NA_TRBV5-5.TRBJ2-7..TRBC2	TGTGCCCCAGGGAGGGGGCGGACAGATACGCAGTATTTT_TGTGCCAGCAGTTTTAGCGGGGGAACCTACGAGCAGTACTTC	CAPGRGRTDTQYF_CASSFSGGTYEQYF	NA_TGTGCCCCAGGGAGGGGGCGGACAGATACGCAGTATTTT_TRBV5-5.TRBJ2-7..TRBC2_TGTGCCAGCAGTTTTAGCGGGGGAACCTACGAGCAGTACTTC	2	Small (1 < X <= 3)	Yes	2.92177	15.9547	3	C1	C3	0.195208	0.20006	-0.12181	-0.0467128	0.231848	-0.04869	0.355447	-0.110012	0.00928387	0.545995	0.189993	0.216918	G2M
CTCCTAGGTTATCACG-1	10xMLR	4502	1737	CTCCTAGGTTATCACG-1	TRAV8-6.TRAJ57.TRAC_TRBV5-1.TRBJ1-2..TRBC1	TGTGCTGTGAGTCTTTTAACTCAGGGCGGATCTGAAAAGCTGGTCTTT_TGCGCCAGCAGCTTCAATACAGGGAGCTATGGCTACACCTTC	CAVSLLTQGGSEKLVF_CASSFNTGSYGYTF	TRAV8-6.TRAJ57.TRAC_TGTGCTGTGAGTCTTTTAACTCAGGGCGGATCTGAAAAGCTGGTCTTT_TRBV5-1.TRBJ1-2..TRBC1_TGCGCCAGCAGCTTCAATACAGGGAGCTATGGCTACACCTTC	1	Single (0 < X <= 1)	No	3.70946	38.4052	1	C6	C1	0.102183	0.127491	0.126894	0.0567057	-0.0409791	-0.159267	-0.137982	0.417184	-0.0612135	-0.0222582	-0.188325	-0.182378	G1
CTCGAAAAGACCTAGG-1	10xMLR	47724	6600	CTCGAAAAGACCTAGG-1	TRAV13-2.TRAJ44.TRAC_TRBV5-4.TRBJ2-2..TRBC2	TGTGCAGAGCGGACCGGCACTGCCAGTAAACTCACCTTT_TGTGCCAGCAGCACCGGGACCCTGGGCAGCGGGGAGCTGTTTTTT	CAERTGTASKLTF_CASSTGTLGSGELFF	TRAV13-2.TRAJ44.TRAC_TGTGCAGAGCGGACCGGCACTGCCAGTAAACTCACCTTT_TRBV5-4.TRBJ2-2..TRBC2_TGTGCCAGCAGCACCGGGACCCTGGGCAGCGGGGAGCTGTTTTTT	3	Small (1 < X <= 3)	Yes	3.73816	14.6677	2	C3	C2	0.193023	0.218615	-0.133681	-0.0152391	0.116238	0.0133483	0.241264	0.0781223	0.179973	0.380731	0.262331	0.0373013	S
CTCGAAAAGTCTTGCA-1	10xMLR	10282	3258	CTCGAAAAGTCTTGCA-1	TRAV38-1.TRAJ23.TRAC_TRBV19.TRBJ1-5..TRBC1	TGTGCTTTCATGATGATTTATAACCAGGGAGGAAAGCTTATCTTC_TGTGCCAGTAGTATAGTGCGGGACGGATATCAGCCCCAGCATTTT	CAFMMIYNQGGKLIF_CASSIVRDGYQPQHF	TRAV38-1.TRAJ23.TRAC_TGTGCTTTCATGATGATTTATAACCAGGGAGGAAAGCTTATCTTC_TRBV19.TRBJ1-5..TRBC1_TGTGCCAGTAGTATAGTGCGGGACGGATATCAGCCCCAGCATTTT	1	Single (0 < X <= 1)	No	3.2484	26.7263	0	C4	C0	0.111439	0.224417	0.237142	0.214302	-0.0124367	0.147082	-0.104688	0.32553	0.147904	-0.146992	-0.251153	-0.227	G1
CTCGAAAGTTAAAGTG-1	10xMLR	27993	5251	CTCGAAAGTTAAAGTG-1	TRAV8-4.TRAJ34.TRAC_TRBV2.TRBJ2-7..TRBC2	TGTGCTGTGAGTGATGCTGGCAACACCGACAAGCTCATCTTT_TGTGCCAGCAGGCCTACAGGGGGAGGTACCTACGAGCAGTACTTC	CAVSDAGNTDKLIF_CASRPTGGGTYEQYF	TRAV8-4.TRAJ34.TRAC_TGTGCTGTGAGTGATGCTGGCAACACCGACAAGCTCATCTTT_TRBV2.TRBJ2-7..TRBC2_TGTGCCAGCAGGCCTACAGGGGGAGGTACCTACGAGCAGTACTTC	3	Small (1 < X <= 3)	Yes	6.21227	18.276	2	C3	C2	0.2038	0.178737	-0.0740712	0.040822	0.122469	0.249309	0.228655	-0.127122	0.125064	0.749353	0.251665	0.267345	G2M
CTCGAAATCCCTAATT-1	10xMLR	3861	1807	CTCGAAATCCCTAATT-1	TRAV16.TRAJ6.TRAC_TRBV7-9.TRBJ2-5.TRBD2.TRBC2	TGTGCTCTAAGTCCCCGATCAGGAGGAAGCTACATACCTACATTT_TGTGCCAGCAGCTTAGAGGGACTAGCAGGGGAGACCCAGTACTTC	CALSPRSGGSYIPTF_CASSLEGLAGETQYF	TRAV16.TRAJ6.TRAC_TGTGCTCTAAGTCCCCGATCAGGAGGAAGCTACATACCTACATTT_TRBV7-9.TRBJ2-5.TRBD2.TRBC2_TGTGCCAGCAGCTTAGAGGGACTAGCAGGGGAGACCCAGTACTTC	1	Single (0 < X <= 1)	No	2.6418	25.2266	8	C8	C8	0.121364	0.150592	0.208295	0.172555	-0.025945	-0.323723	-0.108599	0.226058	-0.0741933	-0.0901463	-0.254123	-0.116267	G1
CTCGAGGAGCGTTTAC-1	10xMLR	6963	2259	CTCGAGGAGCGTTTAC-1	TRAV29/DV5.TRAJ41.TRAC_TRBV30.TRBJ2-7..TRBC2	TGTGCAGCAAGGAACTCAAATTCCGGGTATGCACTCAACTTC_TGTGCCTGGGGGAGATCAGAGCAGTACTTC	CAARNSNSGYALNF_CAWGRSEQYF	TRAV29/DV5.TRAJ41.TRAC_TGTGCAGCAAGGAACTCAAATTCCGGGTATGCACTCAACTTC_TRBV30.TRBJ2-7..TRBC2_TGTGCCTGGGGGAGATCAGAGCAGTACTTC	1	Single (0 < X <= 1)	No	4.39466	26.2818	5	C7	C5	0.150244	0.223537	0.0801507	0.114835	0.134333	-0.33573	0.150538	0.312882	0.0266038	-0.0700015	-0.224238	-0.229762	G1
CTCGAGGAGGATCGCA-1	10xMLR	7341	2370	CTCGAGGAGGATCGCA-1	TRAV8-1.TRAJ20.TRAC_TRBV15.TRBJ2-7.TRBD1.TRBC2	TGTGCCGTTTTTAACGACTACAAGCTCAGCTTT_TGTGCCACCAGCAGGGACAGGGCAATCAACGAGCAGTACTTC	CAVFNDYKLSF_CATSRDRAINEQYF	TRAV8-1.TRAJ20.TRAC_TGTGCCGTTTTTAACGACTACAAGCTCAGCTTT_TRBV15.TRBJ2-7.TRBD1.TRBC2_TGTGCCACCAGCAGGGACAGGGCAATCAACGAGCAGTACTTC	1	Single (0 < X <= 1)	No	3.02411	33.4696	0	C4	C0	0.146615	0.169621	0.146886	0.00068726	-0.0323434	-0.063334	-0.173682	0.184918	-0.00559568	-0.0658313	-0.228702	-0.243265	G1
CTCGAGGCAAGTAATG-1	10xMLR	2360	925	NA	NA	NA	NA	NA	NA	No TCR information	NA	7.58475	41.7373	1	C6	C1	0.0796499	0.104986	0.0870306	-0.0655392	-0.0289871	-0.220571	-0.134514	0.48682	-0.0769024	-0.120167	-0.135262	-0.11769	G1
CTCGAGGCATACTCTT-1	10xMLR	6367	2919	CTCGAGGCATACTCTT-1	TRAV13-2.TRAJ54.TRAC_NA	TGTGCAGAGACGGTAGCTCAGGGAGCCCAGAAGCTGGTATTT_TGTGCTGGTCTAGTTCCTTTATCGACTGGAGCCAATAGTAAGCTGACATTT	CAETVAQGAQKLVF_CAGLVPLSTGANSKLTF	TRAV13-2.TRAJ54.TRAC_TGTGCAGAGACGGTAGCTCAGGGAGCCCAGAAGCTGGTATTT_NA_TGTGCTGGTCTAGTTCCTTTATCGACTGGAGCCAATAGTAAGCTGACATTT	3	Small (1 < X <= 3)	Yes	16.0829	2.07319	3	C1	C3	0.185752	0.215245	-0.186841	-0.0785693	0.194069	0.859059	0.614007	0.0906677	0.361372	0.931299	0.0910006	0.873169	G2M
CTCGAGGGTTCCGGCA-1	10xMLR	876	633	NA	NA	NA	NA	NA	NA	No TCR information	NA	10.9589	4.68037	7	C9	C7	0.0615258	0.114513	0.146187	0.186227	-0.0603943	-0.176059	-0.115727	0.162145	0.134347	-0.109407	-0.100665	-0.118166	G1
CTCGGAGCAAGCCATT-1	10xMLR	5218	1939	CTCGGAGCAAGCCATT-1	TRAV23/DV6.TRAJ26.TRAC_TRBV20-1.TRBJ2-1..TRBC2	TGTGCAGCAAGCAGAAACTATGGTCAGAATTTTGTCTTT_TGCAGTGCTGTTCCGGGACTAGCGGCCCGGGAGCAGTTCTTC	CAASRNYGQNFVF_CSAVPGLAAREQFF	TRAV23/DV6.TRAJ26.TRAC_TGTGCAGCAAGCAGAAACTATGGTCAGAATTTTGTCTTT_TRBV20-1.TRBJ2-1..TRBC2_TGCAGTGCTGTTCCGGGACTAGCGGCCCGGGAGCAGTTCTTC	1	Single (0 < X <= 1)	No	3.20046	33.0586	1	C6	C1	0.0987373	0.145235	0.0279606	-0.0062364	-0.0371242	-0.312423	-0.154827	0.0763204	-0.049566	-0.079782	-0.20615	-0.219123	G1
CTCGGAGCACGAGGTA-1	10xMLR	4497	1742	CTCGGAGCACGAGGTA-1	TRAV4.TRAJ29.TRAC_TRBV20-1.TRBJ1-2..TRBC1	TGCCTCGTGGGTGACCCTTCAGGAAACACACCTCTTGTCTTT_TGCAGTGCTAAAGGGAACTATGGCTACACCTTC	CLVGDPSGNTPLVF_CSAKGNYGYTF	TRAV4.TRAJ29.TRAC_TGCCTCGTGGGTGACCCTTCAGGAAACACACCTCTTGTCTTT_TRBV20-1.TRBJ1-2..TRBC1_TGCAGTGCTAAAGGGAACTATGGCTACACCTTC	1	Single (0 < X <= 1)	No	2.20147	37.714	1	C6	C1	0.10974	0.136799	0.131089	0.104461	-0.0502187	-0.295038	-0.0954052	0.28913	-0.0866346	-0.0613579	-0.210283	-0.215633	G1
CTCGGAGGTCATTAGC-1	10xMLR	7748	2547	CTCGGAGGTCATTAGC-1	TRAV35.TRAJ52.TRAC_TRBV20-1.TRBJ2-2..TRBC2	TGTGCTGGGCAGCTGGGTGGTGGTACTAGCTATGGAAAGCTGACATTT_TGCAGTGCTAGAGATCTGGCAGGGGAGAACACCGGGGAGCTGTTTTTT	CAGQLGGGTSYGKLTF_CSARDLAGENTGELFF	TRAV35.TRAJ52.TRAC_TGTGCTGGGCAGCTGGGTGGTGGTACTAGCTATGGAAAGCTGACATTT_TRBV20-1.TRBJ2-2..TRBC2_TGCAGTGCTAGAGATCTGGCAGGGGAGAACACCGGGGAGCTGTTTTTT	1	Single (0 < X <= 1)	No	2.96851	30.4595	0	C4	C0	0.143023	0.175693	0.126109	0.142114	-0.00288161	-0.105338	-0.152465	0.353398	-0.114377	-0.0399963	-0.287728	-0.2126	G1
CTCGGAGGTCTCTTTA-1	10xMLR	38036	5933	CTCGGAGGTCTCTTTA-1	TRAV9-2.TRAJ43.TRAC_TRBV19.TRBJ1-2..TRBC1	TGTGCTCTGAGTGATCGGGCCCGGGTTGACATGCGCTTT_TGTGCCAGTAGTGGACCAACTGTGGACTATGGCTACACCTTC	CALSDRARVDMRF_CASSGPTVDYGYTF	TRAV9-2.TRAJ43.TRAC_TGTGCTCTGAGTGATCGGGCCCGGGTTGACATGCGCTTT_TRBV19.TRBJ1-2..TRBC1_TGTGCCAGTAGTGGACCAACTGTGGACTATGGCTACACCTTC	1	Single (0 < X <= 1)	No	5.16353	21.5349	4	C5	C4	0.15994	0.163379	-0.139886	0.0177007	0.0445027	-0.104037	-0.0115983	-0.052687	-0.131328	0.284444	0.242275	-0.0899144	S
CTCGGAGGTGAAGGCT-1	10xMLR	12416	3256	CTCGGAGGTGAAGGCT-1	TRAV41.TRAJ29.TRAC_TRBV19.TRBJ1-6..TRBC1	TGTGCTGTCAGATGGGCCGGGGATTCAGGAAACACACCTCTTGTCTTT_TGTGCCAGTAGGCACAAGGCGGGTAATAATTCACCCCTCCACTTT	CAVRWAGDSGNTPLVF_CASRHKAGNNSPLHF	TRAV41.TRAJ29.TRAC_TGTGCTGTCAGATGGGCCGGGGATTCAGGAAACACACCTCTTGTCTTT_TRBV19.TRBJ1-6..TRBC1_TGTGCCAGTAGGCACAAGGCGGGTAATAATTCACCCCTCCACTTT	1	Single (0 < X <= 1)	No	6.27416	27.0619	0	C4	C0	0.157834	0.186392	0.263822	0.112047	0.00255297	0.0897773	0.0989511	0.277805	-0.0204282	0.112347	-0.221481	-0.0655683	G1
CTCGGAGGTGTAACGG-1	10xMLR	29787	5355	CTCGGAGGTGTAACGG-1	TRAV13-2.TRAJ53.TRAC_TRBV15.TRBJ2-5..TRBC2	TGTGCAGAGAGCGGAGGAGGTAGCAACTATAAACTGACATTT_TGTGCCACCAGCAGAGATCCGGGGGGGGAGACCCAGTACTTC	CAESGGGSNYKLTF_CATSRDPGGETQYF	TRAV13-2.TRAJ53.TRAC_TGTGCAGAGAGCGGAGGAGGTAGCAACTATAAACTGACATTT_TRBV15.TRBJ2-5..TRBC2_TGTGCCACCAGCAGAGATCCGGGGGGGGAGACCCAGTACTTC	1	Single (0 < X <= 1)	No	3.44446	21.7645	4	C5	C4	0.177598	0.202672	-0.0162054	0.0406786	-0.00799982	-0.29251	-0.0972243	0.162105	-0.0904479	0.00975576	0.0808747	-0.224326	S
CTCGGGAAGCCCGAAA-1	10xMLR	8387	2340	CTCGGGAAGCCCGAAA-1	TRAV12-1.TRAJ44.TRAC_TRBV20-1.TRBJ2-1..TRBC2	TGTGTGGTGAACATGACCCCGCCGACCGGCACTGCCAGTAAACTCACCTTT_TGCAGTGCTAGAGATCGGTTAGCGGGGGGGCGGGATGAGCAGTTCTTC	CVVNMTPPTGTASKLTF_CSARDRLAGGRDEQFF	TRAV12-1.TRAJ44.TRAC_TGTGTGGTGAACATGACCCCGCCGACCGGCACTGCCAGTAAACTCACCTTT_TRBV20-1.TRBJ2-1..TRBC2_TGCAGTGCTAGAGATCGGTTAGCGGGGGGGCGGGATGAGCAGTTCTTC	1	Single (0 < X <= 1)	No	3.08811	38.3331	0	C4	C0	0.131324	0.170263	0.0425583	0.0149639	0.106235	-0.118724	-0.0185435	0.313832	0.0198751	-0.0277425	-0.183004	-0.187768	G1
CTCGGGAGTAAGTAGT-1	10xMLR	64158	7510	CTCGGGAGTAAGTAGT-1	TRAV17.TRAJ30.TRAC_TRBV5-1.TRBJ2-7..TRBC2	TGTGTCTATCGCAGAGATGACAAGATCATCTTT_TGCGCCAGCAGCTTTAGCGGGGGAACCTACGAGCAGTACTTC	CVYRRDDKIIF_CASSFSGGTYEQYF	TRAV17.TRAJ30.TRAC_TGTGTCTATCGCAGAGATGACAAGATCATCTTT_TRBV5-1.TRBJ2-7..TRBC2_TGCGCCAGCAGCTTTAGCGGGGGAACCTACGAGCAGTACTTC	2	Small (1 < X <= 3)	Yes	3.09548	18.7958	3	C1	C3	0.181775	0.193346	-0.162318	-0.0812931	0.179629	-0.109278	0.34147	-0.184625	-0.0704073	0.523437	0.395919	0.130347	S
CTCGTACAGCGTGAGT-1	10xMLR	5431	2340	CTCGTACAGCGTGAGT-1	TRAV6.TRAJ45.TRAC_TRBV7-9.TRBJ1-1.TRBD1.TRBC1	TGTGCTCTAGCACGATTCAGGGGAGGAGGTGCTGACGGACTCACCTTT_TGTGCCAGCCAGGGGGCTGGGACTGAAGCTTTCTTT	CALARFRGGGADGLTF_CASQGAGTEAFF	TRAV6.TRAJ45.TRAC_TGTGCTCTAGCACGATTCAGGGGAGGAGGTGCTGACGGACTCACCTTT_TRBV7-9.TRBJ1-1.TRBD1.TRBC1_TGTGCCAGCCAGGGGGCTGGGACTGAAGCTTTCTTT	1	Single (0 < X <= 1)	No	3.8851	20.9538	0	C4	C0	0.136719	0.238713	0.220124	0.263287	0.0158565	-0.23996	-0.0516248	0.69234	-0.137444	0.0085582	-0.201048	-0.179136	G1
CTCGTACAGTAGGCCA-1	10xMLR	49540	7362	CTCGTACAGTAGGCCA-1	TRAV19.TRAJ6.TRAC_TRBV12-3.TRBJ2-1.TRBD1.TRBC2	TGTGCTCTGAGTGCATCAGGAGGAAGCTACATACCTACATTT_TGTGCCAGCAGTTTGGGGGCAGGGAGCGGGGGGGCCGGGGAGCAGTTCTTC	CALSASGGSYIPTF_CASSLGAGSGGAGEQFF	TRAV19.TRAJ6.TRAC_TGTGCTCTGAGTGCATCAGGAGGAAGCTACATACCTACATTT_TRBV12-3.TRBJ2-1.TRBD1.TRBC2_TGTGCCAGCAGTTTGGGGGCAGGGAGCGGGGGGGCCGGGGAGCAGTTCTTC	1	Single (0 < X <= 1)	No	5.18571	9.43682	2	C3	C2	0.200737	0.216947	-0.0795752	0.0164141	0.157815	-0.129957	0.132447	-0.0343453	0.16036	0.244512	0.351394	-0.103289	S
CTCGTACCATCGATTG-1	10xMLR	26170	5170	CTCGTACCATCGATTG-1	TRAV13-1.TRAJ40.TRAC_TRBV24-1.TRBJ2-2..TRBC2	TGTGCAGCCCTCCGGGGGGGAACCTACAAATACATCTTT_TGTGCCACCAGTTGGGGAGCCGGGGAGCTGTTTTTT	CAALRGGTYKYIF_CATSWGAGELFF	TRAV13-1.TRAJ40.TRAC_TGTGCAGCCCTCCGGGGGGGAACCTACAAATACATCTTT_TRBV24-1.TRBJ2-2..TRBC2_TGTGCCACCAGTTGGGGAGCCGGGGAGCTGTTTTTT	1	Single (0 < X <= 1)	No	4.10776	17.5277	4	C5	C4	0.177259	0.218958	0.0474551	-0.0208779	0.108384	-0.0564843	0.0317094	0.177732	0.0443251	0.181626	0.0941412	-0.123579	S
CTCGTCAAGCAAATCA-1	10xMLR	24391	5382	CTCGTCAAGCAAATCA-1	TRAV12-3.TRAJ49.TRAC_TRBV3-1.TRBJ1-2..TRBC1	TGTGCAATGACCCTCACCGGTAACCAGTTCTATTTT_TGTGCCAGCAGCCAAGGGTACGCTGGCTACACCTTC	CAMTLTGNQFYF_CASSQGYAGYTF	TRAV12-3.TRAJ49.TRAC_TGTGCAATGACCCTCACCGGTAACCAGTTCTATTTT_TRBV3-1.TRBJ1-2..TRBC1_TGTGCCAGCAGCCAAGGGTACGCTGGCTACACCTTC	5	Medium (3 < X <= 10)	Yes	3.91948	16.0428	3	C1	C3	0.188641	0.210958	-0.140296	0.0596397	0.226165	-0.111315	0.249247	0.0567276	0.0133508	0.810784	0.26808	0.494197	G2M
CTCGTCAAGTTGAGAT-1	10xMLR	7163	2197	CTCGTCAAGTTGAGAT-1	TRAV9-2.TRAJ49.TRAC_TRBV5-1.TRBJ2-2.TRBD1.TRBC2	TGTGCTCTGAGTGCGAACACCGGTAACCAGTTCTATTTT_TGCGCCAGCAGCCCTTCTACCGGGACAAGGAACACCGGGGAGCTGTTTTTT	CALSANTGNQFYF_CASSPSTGTRNTGELFF	TRAV9-2.TRAJ49.TRAC_TGTGCTCTGAGTGCGAACACCGGTAACCAGTTCTATTTT_TRBV5-1.TRBJ2-2.TRBD1.TRBC2_TGCGCCAGCAGCCCTTCTACCGGGACAAGGAACACCGGGGAGCTGTTTTTT	1	Single (0 < X <= 1)	No	3.82521	37.931	1	C6	C1	0.107548	0.17954	0.00563975	0.181256	-0.0529816	-0.303074	-0.123929	0.235357	0.0170874	-0.082288	-0.18496	-0.118219	G1
CTCGTCACACTTAACG-1	10xMLR	5693	2031	CTCGTCACACTTAACG-1	TRAV17.TRAJ8.TRAC_TRBV18.TRBJ1-6..TRBC1	TGTGCTACGGGAGGGAACACAGGCTTTCAGAAACTTGTATTT_TGTGCCAGCTCACCACCCGCAGGGGCCTCGGGGGGTTCACCCCTCCACTTT	CATGGNTGFQKLVF_CASSPPAGASGGSPLHF	TRAV17.TRAJ8.TRAC_TGTGCTACGGGAGGGAACACAGGCTTTCAGAAACTTGTATTT_TRBV18.TRBJ1-6..TRBC1_TGTGCCAGCTCACCACCCGCAGGGGCCTCGGGGGGTTCACCCCTCCACTTT	1	Single (0 < X <= 1)	No	1.98489	38.4683	1	C6	C1	0.101289	0.14408	0.206065	0.43767	-0.0735352	-0.304674	-0.0942128	0.31794	-0.0346633	-0.0356572	-0.162765	-0.214337	G1
CTCGTCAGTAAACCTC-1	10xMLR	6567	2798	NA	NA	NA	NA	NA	NA	No TCR information	NA	19.2934	2.10142	3	C1	C3	0.166798	0.188596	0.00460612	-0.212605	0.125932	0.258932	0.356413	-0.0168303	-0.00488923	0.188366	0.440286	0.139911	S
CTCTAATAGAGGTAGA-1	10xMLR	6588	2039	CTCTAATAGAGGTAGA-1	TRAV10.TRAJ24.TRAC_TRBV5-5.TRBJ1-6..	TGTGTGGTGAGCCCTTCCATGACAACTGACAGCTGGGGGAAATTGCAGTTT_TGTGCCAGCAGCTTACAGGGGATAAATAATTCACCCCTCCACTTT	CVVSPSMTTDSWGKLQF_CASSLQGINNSPLHF	TRAV10.TRAJ24.TRAC_TGTGTGGTGAGCCCTTCCATGACAACTGACAGCTGGGGGAAATTGCAGTTT_TRBV5-5.TRBJ1-6.._TGTGCCAGCAGCTTACAGGGGATAAATAATTCACCCCTCCACTTT	1	Single (0 < X <= 1)	No	4.67517	40.088	5	C7	C5	0.125307	0.14725	-0.0634444	0.0611323	0.0667679	0.223796	-0.0634632	0.319809	0.165928	-0.0239671	-0.235756	-0.0890043	G1
CTCTAATTCTGCCAGG-1	10xMLR	5624	2315	NA	NA	NA	NA	NA	NA	No TCR information	NA	4.42745	18.9189	6	C2	C6	0.124545	0.213753	0.0525727	0.116344	0.129486	0.104107	0.0040974	-0.0375509	0.286561	-0.054723	-0.224776	-0.239147	G1
CTCTACGAGTGAATTG-1	10xMLR	75992	8145	CTCTACGAGTGAATTG-1	TRAV14/DV4.TRAJ29.TRAC_TRBV5-1.TRBJ2-7..TRBC2	TGTGCAATGAGAGCTAATTCAGGAAACACACCTCTTGTCTTT_TGCGCCAGCAGCTTTAGCGGGGGAACCTACGAGCAGTACTTC	CAMRANSGNTPLVF_CASSFSGGTYEQYF	TRAV14/DV4.TRAJ29.TRAC_TGTGCAATGAGAGCTAATTCAGGAAACACACCTCTTGTCTTT_TRBV5-1.TRBJ2-7..TRBC2_TGCGCCAGCAGCTTTAGCGGGGGAACCTACGAGCAGTACTTC	5	Medium (3 < X <= 10)	Yes	3.21876	16.7781	3	C1	C3	0.196986	0.196869	-0.144554	-0.119735	0.183931	0.0280488	0.329661	-0.219512	-0.0249199	0.579281	0.42951	0.170093	S
CTCTACGCACCGTTGG-1	10xMLR	6565	2339	CTCTACGCACCGTTGG-1	TRAV35.TRAJ18.TRAC_TRBV12-3.TRBJ2-4.TRBD1.TRBC2	TGTGCTGGCCCCGACAGAGGCTCAACCCTGGGGAGGCTATACTTT_TGTGCCAGCAGTTTCTGGACAGGCGGCTCTCAAAACATTCAGTACTTC	CAGPDRGSTLGRLYF_CASSFWTGGSQNIQYF	TRAV35.TRAJ18.TRAC_TGTGCTGGCCCCGACAGAGGCTCAACCCTGGGGAGGCTATACTTT_TRBV12-3.TRBJ2-4.TRBD1.TRBC2_TGTGCCAGCAGTTTCTGGACAGGCGGCTCTCAAAACATTCAGTACTTC	1	Single (0 < X <= 1)	No	1.69078	30.9063	8	C8	C8	0.135798	0.219248	0.279597	0.214649	-0.00720386	-0.339287	0.00210788	0.575972	-0.0411788	-0.156742	-0.206338	-0.240708	G1
CTCTACGCATGGTTGT-1	10xMLR	9309	2748	CTCTACGCATGGTTGT-1	TRAV6.TRAJ38.TRAC_TRBV19.TRBJ1-6..TRBC1	TGTGCTCTCTATAATGCTGGCAACAACCGTAAGCTGATTTGG_TGTGCCAGTAGTAGTCAGAATAATTCACCCCTCCACTTT	CALYNAGNNRKLIW_CASSSQNNSPLHF	TRAV6.TRAJ38.TRAC_TGTGCTCTCTATAATGCTGGCAACAACCGTAAGCTGATTTGG_TRBV19.TRBJ1-6..TRBC1_TGTGCCAGTAGTAGTCAGAATAATTCACCCCTCCACTTT	1	Single (0 < X <= 1)	No	3.72758	33.763	0	C4	C0	0.129733	0.185864	0.0131852	0.184559	-0.0450249	-0.0363396	-0.127023	0.434563	-0.0962979	-0.118791	-0.274789	-0.168647	G1
CTCTGGTAGGCCCTTG-1	10xMLR	9871	3035	CTCTGGTAGGCCCTTG-1	TRAV1-2.TRAJ12.TRAC_TRBV6-2.TRBJ2-1..TRBC2	TGTGCACGGATGGATAGCAGCTATAAATTGATCTTC_TGTGCCAGCAGTTACTCTTATGTCCAGGGACTAGCGGTATCCTACAATGAGCAGTTCTTC	CARMDSSYKLIF_CASSYSYVQGLAVSYNEQFF	TRAV1-2.TRAJ12.TRAC_TGTGCACGGATGGATAGCAGCTATAAATTGATCTTC_TRBV6-2.TRBJ2-1..TRBC2_TGTGCCAGCAGTTACTCTTATGTCCAGGGACTAGCGGTATCCTACAATGAGCAGTTCTTC	1	Single (0 < X <= 1)	No	2.68463	25.2355	0	C4	C0	0.143586	0.238773	0.0935829	0.0950464	-0.0482024	-0.0829155	-0.150231	0.63747	-0.0735294	-0.0542198	-0.192371	-0.254637	G1
CTGAAACAGCTCCTTC-1	10xMLR	35891	6229	CTGAAACAGCTCCTTC-1	TRAV8-1.TRAJ35.TRAC_TRBV5-1.TRBJ2-7..TRBC2	TGTGCCGTGATTACGATAGGCTTTGGGAATGTGCTGCATTGC_TGCGCCAGCAGCTTGGATCAGGGGCAGGGCGAGCAGTACTTC	CAVITIGFGNVLHC_CASSLDQGQGEQYF	TRAV8-1.TRAJ35.TRAC_TGTGCCGTGATTACGATAGGCTTTGGGAATGTGCTGCATTGC_TRBV5-1.TRBJ2-7..TRBC2_TGCGCCAGCAGCTTGGATCAGGGGCAGGGCGAGCAGTACTTC	1	Single (0 < X <= 1)	No	3.64994	18.3472	2	C3	C2	0.199182	0.229673	-0.190134	-0.086522	0.0574079	0.00613261	0.079473	-0.0788602	0.0778903	0.5555	0.279115	0.0963538	S
CTGAAACAGGCTCAGA-1	10xMLR	9219	3006	CTGAAACAGGCTCAGA-1	TRAV8-4.TRAJ53.TRAC_TRBV19.TRBJ2-5..TRBC2	TGTGCTGTGAGTGATCAAGATAGTGGAGGTAGCAACTATAAACTGACATTT_TGTGCCACCGAGGGGGTAGGACGGTGGGTCTTC	CAVSDQDSGGSNYKLTF_CATEGVGRWVF	TRAV8-4.TRAJ53.TRAC_TGTGCTGTGAGTGATCAAGATAGTGGAGGTAGCAACTATAAACTGACATTT_TRBV19.TRBJ2-5..TRBC2_TGTGCCACCGAGGGGGTAGGACGGTGGGTCTTC	1	Single (0 < X <= 1)	No	2.84196	25.4474	0	C4	C0	0.148519	0.235558	0.543371	0.383203	0.0130261	-0.0879622	-0.106004	0.409542	0.0211424	-0.145838	-0.296992	-0.226117	G1
CTGAAACAGGGCTTGA-1	10xMLR	1913	952	CTGAAACAGGGCTTGA-1	NA_TRBV20-1.TRBJ2-5..TRBC2	NA_TGCAGTGCGCGGGACTCGCGAGAGACCCAGTACTTC	NA_CSARDSRETQYF	NA_NA_TRBV20-1.TRBJ2-5..TRBC2_TGCAGTGCGCGGGACTCGCGAGAGACCCAGTACTTC	2	Small (1 < X <= 3)	Yes	2.82279	33.9258	1	C6	C1	0.0895859	0.0821365	-0.0373472	0.461492	-0.0889294	-0.238259	-0.0794475	0.222444	-0.144675	-0.00821299	-0.131522	-0.115566	G1
CTGAAACAGGTTACCT-1	10xMLR	33730	5925	CTGAAACAGGTTACCT-1	TRAV8-4.TRAJ43.TRAC_TRBV5-4.TRBJ2-5..TRBC2	TGTGCTGTGAGTGAGGGGGACAATGACATGCGCTTT_TGTGCCAGCAGCTTGGCCCCGATGGAGACCCAGTACTTC	CAVSEGDNDMRF_CASSLAPMETQYF	TRAV8-4.TRAJ43.TRAC_TGTGCTGTGAGTGAGGGGGACAATGACATGCGCTTT_TRBV5-4.TRBJ2-5..TRBC2_TGTGCCAGCAGCTTGGCCCCGATGGAGACCCAGTACTTC	1	Single (0 < X <= 1)	No	5.36318	23.4539	2	C3	C2	0.193724	0.157973	-0.00108612	-0.0039974	0.0666418	-0.0236236	0.161758	0.204055	-0.0525543	0.561789	0.503224	0.11336	S
CTGAAACCAGCCTTTC-1	10xMLR	50484	6782	CTGAAACCAGCCTTTC-1	TRAV13-2.TRAJ47.TRAC_TRBV7-8.TRBJ1-4.TRBD1.TRBC1	TGTGCAGAGAATGAGAATGGAAACAAACTGGTCTTT_TGTGCCAGCAGCTCCGGGACAGGGGGCAGTGAAAAACTGTTTTTT	CAENENGNKLVF_CASSSGTGGSEKLFF	TRAV13-2.TRAJ47.TRAC_TGTGCAGAGAATGAGAATGGAAACAAACTGGTCTTT_TRBV7-8.TRBJ1-4.TRBD1.TRBC1_TGTGCCAGCAGCTCCGGGACAGGGGGCAGTGAAAAACTGTTTTTT	1	Single (0 < X <= 1)	No	3.6051	18.3266	2	C3	C2	0.188278	0.196094	-0.0678513	-0.00665064	0.18586	-0.0198129	0.272325	-0.0230166	-0.023213	0.678098	0.331063	0.176139	S
CTGAAACGTACTTAGC-1	10xMLR	7309	2334	CTGAAACGTACTTAGC-1	TRAV38-1.TRAJ39.TRAC_TRBV7-6.TRBJ2-7..TRBC2	TGTGCTTTCATGAAGCATGATAATCCCTGGCGCATGCTCACCTTT_TGTGCCAGCAGCTTATTAGGGACTAGCTACGAGCAGTACTTC	CAFMKHDNPWRMLTF_CASSLLGTSYEQYF	TRAV38-1.TRAJ39.TRAC_TGTGCTTTCATGAAGCATGATAATCCCTGGCGCATGCTCACCTTT_TRBV7-6.TRBJ2-7..TRBC2_TGTGCCAGCAGCTTATTAGGGACTAGCTACGAGCAGTACTTC	1	Single (0 < X <= 1)	No	3.2973	35.8189	0	C4	C0	0.113003	0.1412	0.220463	0.247135	-0.0516491	-0.0795829	-0.00653583	0.406966	-0.0047723	-0.0908115	-0.173834	-0.255326	G1
CTGAAACTCAGGATCT-1	10xMLR	17722	4488	CTGAAACTCAGGATCT-1	TRAV30.TRAJ49.TRAC_TRBV5-6.TRBJ2-7.TRBD1.TRBC2	TGTGGCACAGAGTCCGTGGACACCGGTAACCAGTTCTATTTT_TGTGCCAGCAGCTTGTTGTCCGGGACAGCGACCTACGAGCAGTACTTC	CGTESVDTGNQFYF_CASSLLSGTATYEQYF	TRAV30.TRAJ49.TRAC_TGTGGCACAGAGTCCGTGGACACCGGTAACCAGTTCTATTTT_TRBV5-6.TRBJ2-7.TRBD1.TRBC2_TGTGCCAGCAGCTTGTTGTCCGGGACAGCGACCTACGAGCAGTACTTC	1	Single (0 < X <= 1)	No	5.88534	22.7006	4	C5	C4	0.155087	0.239887	0.137794	0.00850101	-0.00259614	-0.118365	0.0228333	0.188802	0.0130389	-0.0150277	-0.0482036	-0.246956	G1
CTGAAGTGTCTCTTAT-1	10xMLR	3022	1588	CTGAAGTGTCTCTTAT-1	TRAV8-6.TRAJ16.TRAC_TRBV3-1.TRBJ2-2..TRBC2	TGTGCTGTGAGTGAGGATGGCCAGAAGCTGCTCTTT_TGTGCCAGCAGCCTGACAACCGGGGAGCTGTTTTTT	CAVSEDGQKLLF_CASSLTTGELFF	TRAV8-6.TRAJ16.TRAC_TGTGCTGTGAGTGAGGATGGCCAGAAGCTGCTCTTT_TRBV3-1.TRBJ2-2..TRBC2_TGTGCCAGCAGCCTGACAACCGGGGAGCTGTTTTTT	1	Single (0 < X <= 1)	No	5.92323	13.5672	0	C4	C0	0.119452	0.22109	0.120702	-0.000579848	-0.10338	-0.017729	-0.122915	0.399518	0.162342	-0.0593398	-0.222186	-0.260986	G1
CTGAAGTTCAACACTG-1	10xMLR	10184	3268	CTGAAGTTCAACACTG-1	TRAV9-2.TRAJ54.TRAC_TRBV6-4.TRBJ1-1..TRBC1	TGTGCTCTGAGTGATCAGGGAGCCCAGAAGCTGGTATTT_TGTGCCAGCAGTGTTGAACGGGGTGCGGCCGAAGCTTTCTTT	CALSDQGAQKLVF_CASSVERGAAEAFF	TRAV9-2.TRAJ54.TRAC_TGTGCTCTGAGTGATCAGGGAGCCCAGAAGCTGGTATTT_TRBV6-4.TRBJ1-1..TRBC1_TGTGCCAGCAGTGTTGAACGGGGTGCGGCCGAAGCTTTCTTT	1	Single (0 < X <= 1)	No	2.34682	27.553	0	C4	C0	0.150541	0.224849	0.235211	0.304342	-0.0504145	-0.22934	-0.170748	0.363285	-0.0941317	-0.0685072	-0.260815	-0.226312	G1
CTGATAGCACCATGTA-1	10xMLR	7765	2598	CTGATAGCACCATGTA-1	TRAV35.TRAJ48.TRAC_TRBV24-1.TRBJ2-5..TRBC2	TGTGCTGGGCCCCTTCAGAATGGGAATGAGAAATTAACCTTT_TGTGCCACCAGTGATTTTTTGACCCAGTACTTC	CAGPLQNGNEKLTF_CATSDFLTQYF	TRAV35.TRAJ48.TRAC_TGTGCTGGGCCCCTTCAGAATGGGAATGAGAAATTAACCTTT_TRBV24-1.TRBJ2-5..TRBC2_TGTGCCACCAGTGATTTTTTGACCCAGTACTTC	1	Single (0 < X <= 1)	No	2.79459	28.1391	0	C4	C0	0.135503	0.199192	0.154355	0.0449706	-0.0532395	-0.214797	-0.0713652	0.204655	-0.00842175	-0.0671387	-0.216334	-0.202132	G1
CTGATAGGTACTTCTT-1	10xMLR	955	657	NA	NA	NA	NA	NA	NA	No TCR information	NA	10.3665	1.46597	7	C9	C7	0.0542397	0.0890571	-0.144044	-0.146208	-0.0205201	-0.168634	-0.115694	-0.163201	-0.0334056	0.0323784	-0.179817	-0.0979315	G1
CTGATAGGTTGTTTGG-1	10xMLR	34622	5704	CTGATAGGTTGTTTGG-1	TRAV8-3.TRAJ10.TRAC_TRBV3-1.TRBJ1-5.TRBD1.TRBC1	TGTGCTTTCACGGGAGGAGGAAACAAACTCACCTTT_TGTGCCAGCAGCCAAGATACAGGGGGCAATCAGCCCCAGCATTTT	CAFTGGGNKLTF_CASSQDTGGNQPQHF	TRAV8-3.TRAJ10.TRAC_TGTGCTTTCACGGGAGGAGGAAACAAACTCACCTTT_TRBV3-1.TRBJ1-5.TRBD1.TRBC1_TGTGCCAGCAGCCAAGATACAGGGGGCAATCAGCCCCAGCATTTT	3	Small (1 < X <= 3)	Yes	4.00035	22.116	4	C5	C4	0.174669	0.193189	0.102513	0.070303	0.00788755	-0.105531	0.131099	0.18126	-0.0348902	0.536392	0.0889163	0.207877	G2M
CTGATAGGTTTAGCTG-1	10xMLR	13836	3560	CTGATAGGTTTAGCTG-1	TRAV9-2.TRAJ49.TRAC_TRBV19.TRBJ2-1.TRBD2.TRBC2	TGTGCTCTGAGTGATAAGAACACCGGTAACCAGTTCTATTTT_TGTGCCAGTCGGACTAGCGGGGGGGGATCCTACAATGAGCAGTTCTTC	CALSDKNTGNQFYF_CASRTSGGGSYNEQFF	TRAV9-2.TRAJ49.TRAC_TGTGCTCTGAGTGATAAGAACACCGGTAACCAGTTCTATTTT_TRBV19.TRBJ2-1.TRBD2.TRBC2_TGTGCCAGTCGGACTAGCGGGGGGGGATCCTACAATGAGCAGTTCTTC	1	Single (0 < X <= 1)	No	2.47904	26.3588	0	C4	C0	0.154074	0.215538	0.130782	0.177098	-0.011334	-0.0633968	-0.109785	0.349826	0.0527764	0.0936859	-0.0424028	-0.162864	G1
CTGATAGTCCCTGACT-1	10xMLR	5554	1869	CTGATAGTCCCTGACT-1	TRAV29/DV5.TRAJ52.TRAC_TRBV24-1.TRBJ2-5..TRBC2	TGTGCAGCAAGCGACTATAATGCTGGTGGTACTAGCTATGGAAAGCTGACATTT_TGTGCCACCAGTGATTATGGAGCGGGGGACGAGACCCAGTACTTC	CAASDYNAGGTSYGKLTF_CATSDYGAGDETQYF	TRAV29/DV5.TRAJ52.TRAC_TGTGCAGCAAGCGACTATAATGCTGGTGGTACTAGCTATGGAAAGCTGACATTT_TRBV24-1.TRBJ2-5..TRBC2_TGTGCCACCAGTGATTATGGAGCGGGGGACGAGACCCAGTACTTC	1	Single (0 < X <= 1)	No	1.4404	41.0155	1	C6	C1	0.126471	0.139865	0.223335	-0.0214078	-0.0703314	-0.172249	-0.139262	0.396111	-0.057264	0.00822463	-0.260477	-0.200688	G1
CTGATAGTCTGGAGCC-1	10xMLR	5881	2238	NA	NA	NA	NA	NA	NA	No TCR information	NA	3.23074	24.6387	5	C7	C5	0.153903	0.219803	-0.0504532	0.15827	0.00989804	0.0119572	0.0379252	0.0604655	0.0621109	0.00404829	-0.185208	-0.183877	G1
CTGATCCCACACTGCG-1	10xMLR	16096	4809	CTGATCCCACACTGCG-1	TRAV17.TRAJ6.TRAC_TRBV6-1.TRBJ1-5..TRBC1	TGTGCTACGGACGCCCCAGGAGGAAGCTACATACCTACATTT_TGTGCCAGCAGTGAAGCGTTCGGTCAGCCCCAGCATTTT	CATDAPGGSYIPTF_CASSEAFGQPQHF	TRAV17.TRAJ6.TRAC_TGTGCTACGGACGCCCCAGGAGGAAGCTACATACCTACATTT_TRBV6-1.TRBJ1-5..TRBC1_TGTGCCAGCAGTGAAGCGTTCGGTCAGCCCCAGCATTTT	1	Single (0 < X <= 1)	No	24.5465	3.03181	2	C3	C2	0.151724	0.237278	-0.0555546	-0.118906	0.0194771	0.0402278	0.00668778	0.130105	0.0535288	-0.0513161	0.107183	-0.191174	S
CTGATCCGTCGCGGTT-1	10xMLR	7966	2463	NA	NA	NA	NA	NA	NA	No TCR information	NA	1.65704	33.304	0	C4	C0	0.149076	0.185468	0.281435	0.411743	-0.0812363	-0.243278	-0.174981	0.484531	-0.123042	-0.0738944	-0.247946	-0.224035	G1
CTGCCTAAGGGCATGT-1	10xMLR	42089	6526	NA	NA	NA	NA	NA	NA	No TCR information	NA	2.78933	17.368	2	C3	C2	0.210312	0.233869	-0.0386759	-0.0426413	0.201628	0.205938	0.407286	0.0650985	0.246673	0.391841	0.425338	0.0150601	S
CTGCCTAGTCGAGTTT-1	10xMLR	5597	1633	CTGCCTAGTCGAGTTT-1	TRAV9-2.TRAJ32.TRAC_TRBV7-9.TRBJ1-4..TRBC1	TGTGCTCTGGGTGGTGCTACAAACAAGCTCATCTTT_TGTGCCAGCAGCTTAAATTCAGGGGGCGGTGAAAAACTGTTTTTT	CALGGATNKLIF_CASSLNSGGGEKLFF	TRAV9-2.TRAJ32.TRAC_TGTGCTCTGGGTGGTGCTACAAACAAGCTCATCTTT_TRBV7-9.TRBJ1-4..TRBC1_TGTGCCAGCAGCTTAAATTCAGGGGGCGGTGAAAAACTGTTTTTT	2	Small (1 < X <= 3)	Yes	5.61015	38.7708	0	C4	C0	0.0926027	0.153499	0.0442049	0.086844	-0.0671627	0.110853	-0.129071	0.457304	-0.0115358	-0.0888112	-0.195957	-0.157316	G1
CTGCCTAGTGTGCGTC-1	10xMLR	58473	6895	CTGCCTAGTGTGCGTC-1	TRAV13-2.TRAJ54.TRAC_TRBV4-1.TRBJ1-3..TRBC1	TGTGCAGAGACGGTAGCTCAGGGAGCCCAGAAGCTGGTATTT_TGCGCCAGCAGCCAAGACCCAGGGCCTGGAAACACCATATATTTT	CAETVAQGAQKLVF_CASSQDPGPGNTIYF	TRAV13-2.TRAJ54.TRAC_TGTGCAGAGACGGTAGCTCAGGGAGCCCAGAAGCTGGTATTT_TRBV4-1.TRBJ1-3..TRBC1_TGCGCCAGCAGCCAAGACCCAGGGCCTGGAAACACCATATATTTT	73	Hyperexpanded (30 < X)	Yes	1.70335	19.1935	3	C1	C3	0.20027	0.223891	-0.131432	-0.0511069	0.251793	0.0362501	0.392293	0.205621	0.138579	0.710114	0.343845	0.255132	S
CTGCGGAAGCTCCTTC-1	10xMLR	6218	2198	CTGCGGAAGCTCCTTC-1	TRAV9-2.TRAJ11.TRAC_TRBV9.TRBJ1-1.TRBD1.TRBC1	TGTGCTCTGAGTGAAGGATACAGCACCCTCACCTTT_TGTGCCAGCAGCGAACCGGGACAGGGGGCTGAAGCTTTCTTT	CALSEGYSTLTF_CASSEPGQGAEAFF	TRAV9-2.TRAJ11.TRAC_TGTGCTCTGAGTGAAGGATACAGCACCCTCACCTTT_TRBV9.TRBJ1-1.TRBD1.TRBC1_TGTGCCAGCAGCGAACCGGGACAGGGGGCTGAAGCTTTCTTT	1	Single (0 < X <= 1)	No	3.40946	34.2554	1	C6	C1	0.13911	0.204989	0.195736	0.410051	-0.0278837	-0.220953	-0.0938228	0.418384	0.0240717	-0.0787197	-0.217978	-0.170979	G1
CTGCGGAAGGAGCGAG-1	10xMLR	1397	938	NA	NA	NA	NA	NA	NA	No TCR information	NA	4.58125	15.748	1	C6	C1	0.100287	0.129014	0.0792408	0.122433	-0.120977	-0.243485	-0.0763289	0.438404	-0.154326	-0.0444871	-0.230438	-0.151393	G1
CTGCGGACAACACCCG-1	10xMLR	10829	3167	CTGCGGACAACACCCG-1	TRAV12-1.TRAJ48.TRAC_TRBV12-3.TRBJ2-2..TRBC2	TGTGTGCCGAATAACTTTGGAAATGAGAAATTAACCTTT_TGTGCCAGCAGTTTGAGCGGGGAGCTGTTTTTT	CVPNNFGNEKLTF_CASSLSGELFF	TRAV12-1.TRAJ48.TRAC_TGTGTGCCGAATAACTTTGGAAATGAGAAATTAACCTTT_TRBV12-3.TRBJ2-2..TRBC2_TGTGCCAGCAGTTTGAGCGGGGAGCTGTTTTTT	1	Single (0 < X <= 1)	No	2.7334	25.0531	5	C7	C5	0.151437	0.222364	-0.0969797	0.0425301	0.177104	-0.0984006	0.036189	0.374911	0.179374	-0.107723	-0.24465	-0.196882	G1
CTGCGGACATAGTAAG-1	10xMLR	5969	1952	CTGCGGACATAGTAAG-1	TRAV12-2.TRAJ58.TRAC_TRBV5-4.TRBJ2-7..TRBC2	TGTGCCGTGAGACGGGAAACCAGTGGCTCTAGGTTGACCTTT_TGTGCCAGCAGCTTGGGGGGCCAAGCCTACGAGCAGTACTTC	CAVRRETSGSRLTF_CASSLGGQAYEQYF	TRAV12-2.TRAJ58.TRAC_TGTGCCGTGAGACGGGAAACCAGTGGCTCTAGGTTGACCTTT_TRBV5-4.TRBJ2-7..TRBC2_TGTGCCAGCAGCTTGGGGGGCCAAGCCTACGAGCAGTACTTC	1	Single (0 < X <= 1)	No	3.93701	39.3868	1	C6	C1	0.113459	0.151589	0.156006	0.418016	-0.0762848	-0.198311	-0.148861	0.319914	-0.0367802	-0.0778715	-0.199337	-0.167595	G1
CTGCGGAGTGACCAAG-1	10xMLR	63971	6997	CTGCGGAGTGACCAAG-1	TRAV39.TRAJ54.TRAC_TRBV9.TRBJ2-1..TRBC2	TGTGCCGGGGGGGATCAGGGAGCCCAGAAGCTGGTATTT_TGTGCCAGCAGCGTGTCTAGCGGGGGCCAATACAATGAGCAGTTCTTC	CAGGDQGAQKLVF_CASSVSSGGQYNEQFF	TRAV39.TRAJ54.TRAC_TGTGCCGGGGGGGATCAGGGAGCCCAGAAGCTGGTATTT_TRBV9.TRBJ2-1..TRBC2_TGTGCCAGCAGCGTGTCTAGCGGGGGCCAATACAATGAGCAGTTCTTC	1	Single (0 < X <= 1)	No	2.53396	19.5323	2	C3	C2	0.192356	0.197486	-0.129061	-0.026663	0.00465145	-0.0870865	0.106968	-0.0216761	-0.0929264	0.697322	0.341175	0.259275	S
CTGCGGAGTGGTAACG-1	10xMLR	8554	2860	CTGCGGAGTGGTAACG-1	TRAV1-2.TRAJ33.TRAC_TRBV4-3.TRBJ2-1..TRBC2	TGTGCTGTGAAGGATAGCAACTATCAGTTAATCTGG_TGCGCCAGCAGCCAATCCACTAGCGGGGGCTACAATGAGCAGTTCTTC	CAVKDSNYQLIW_CASSQSTSGGYNEQFF	TRAV1-2.TRAJ33.TRAC_TGTGCTGTGAAGGATAGCAACTATCAGTTAATCTGG_TRBV4-3.TRBJ2-1..TRBC2_TGCGCCAGCAGCCAATCCACTAGCGGGGGCTACAATGAGCAGTTCTTC	1	Single (0 < X <= 1)	No	3.49544	28.4779	6	C2	C6	0.154783	0.172335	0.167779	0.127174	0.0991093	-0.173006	0.0293969	0.0277972	0.0697226	0.0524077	0.167163	-0.143825	S
CTGCTGTAGAGTACCG-1	10xMLR	6380	2052	CTGCTGTAGAGTACCG-1	TRAV12-3.TRAJ17.TRAC_TRBV6-2.TRBJ1-6..TRBC1	TGTGCAATGAGCGAGGGGAAAGCTGCAGGCAACAAGCTAACTTTT_TGTGCCAGCAGTTATAGCGTGCGGGACAGTCTCTATTCACCCCTCCACTTT	CAMSEGKAAGNKLTF_CASSYSVRDSLYSPLHF	TRAV12-3.TRAJ17.TRAC_TGTGCAATGAGCGAGGGGAAAGCTGCAGGCAACAAGCTAACTTTT_TRBV6-2.TRBJ1-6..TRBC1_TGTGCCAGCAGTTATAGCGTGCGGGACAGTCTCTATTCACCCCTCCACTTT	1	Single (0 < X <= 1)	No	2.82132	39.4044	1	C6	C1	0.119101	0.162162	0.282044	0.480092	-0.100574	0.0656844	-0.0856849	0.427233	-0.0273765	-0.0422705	-0.235363	-0.127001	G1
CTGCTGTTCACTCCTG-1	10xMLR	3202	1740	CTGCTGTTCACTCCTG-1	TRAV30.TRAJ29.TRAC_TRBV29-1.TRBJ2-7..TRBC2	TGTGGCACAGAGTTTAGCTCAGGAAACACACCTCTTGTCTTT_TGCAGCGTTGAAGACGGCTCCAGGGGGTACTACGAGCAGTACTTC	CGTEFSSGNTPLVF_CSVEDGSRGYYEQYF	TRAV30.TRAJ29.TRAC_TGTGGCACAGAGTTTAGCTCAGGAAACACACCTCTTGTCTTT_TRBV29-1.TRBJ2-7..TRBC2_TGCAGCGTTGAAGACGGCTCCAGGGGGTACTACGAGCAGTACTTC	8	Medium (3 < X <= 10)	Yes	5.96502	8.99438	6	C2	C6	0.14253	0.223147	0.0972579	-0.0743525	0.1466	-0.159525	-0.110256	0.0594505	0.0489904	-0.0308154	-0.255759	-0.128376	G1
CTGCTGTTCGAACGGA-1	10xMLR	7739	2641	CTGCTGTTCGAACGGA-1	TRAV3.TRAJ6.TRAC_TRBV10-3.TRBJ1-6..TRBC1	TGTGCTGTGAGAGACGGGGCAGGAGGAAGCTACATACCTACATTT_TGTGCCATCAGCCCGGACATGGGTTCACCCCTCCACTTT	CAVRDGAGGSYIPTF_CAISPDMGSPLHF	TRAV3.TRAJ6.TRAC_TGTGCTGTGAGAGACGGGGCAGGAGGAAGCTACATACCTACATTT_TRBV10-3.TRBJ1-6..TRBC1_TGTGCCATCAGCCCGGACATGGGTTCACCCCTCCACTTT	1	Single (0 < X <= 1)	No	2.44218	27.9364	0	C4	C0	0.137828	0.225462	0.278477	-0.00841864	0.0514549	0.0504364	-0.0772172	0.41016	0.141222	0.0143895	-0.237362	-0.159327	G1
CTGCTGTTCTTGCATT-1	10xMLR	4884	2023	CTGCTGTTCTTGCATT-1	TRAV41.TRAJ31.TRAC_TRBV3-1.TRBJ2-5..TRBC2	TGTGCTGTCACTAACAATGCCAGACTCATGTTT_TGTGCCAGCAGCCCAAACTGGGGATCGGAGACCCAGTACTTC	CAVTNNARLMF_CASSPNWGSETQYF	TRAV41.TRAJ31.TRAC_TGTGCTGTCACTAACAATGCCAGACTCATGTTT_TRBV3-1.TRBJ2-5..TRBC2_TGTGCCAGCAGCCCAAACTGGGGATCGGAGACCCAGTACTTC	1	Single (0 < X <= 1)	No	3.82883	27.4365	8	C8	C8	0.13066	0.1683	0.280049	0.227783	-0.0193272	-0.203815	-0.0187959	0.527538	-0.018455	-0.0754386	-0.269031	-0.251137	G1
CTGGTCTGTTACCGAT-1	10xMLR	12278	3863	CTGGTCTGTTACCGAT-1	TRAV8-6.TRAJ29.TRAC_TRBV18.TRBJ1-1..TRBC1	TGTGCTGTGACCCGGGGGAGTTCAGGAAACACACCTCTTGTCTTT_TGTGCCAGCTCAGACAGACAGGGGAACACTGAAGCTTTCTTT	CAVTRGSSGNTPLVF_CASSDRQGNTEAFF	TRAV8-6.TRAJ29.TRAC_TGTGCTGTGACCCGGGGGAGTTCAGGAAACACACCTCTTGTCTTT_TRBV18.TRBJ1-1..TRBC1_TGTGCCAGCTCAGACAGACAGGGGAACACTGAAGCTTTCTTT	2	Small (1 < X <= 3)	Yes	4.01531	17.006	4	C5	C4	0.172864	0.24117	0.327841	0.116836	-0.0658112	-0.000261211	-0.0347318	0.620958	-0.00365944	-0.193833	-0.274097	-0.261314	G1
CTGTTTATCTTGCAAG-1	10xMLR	3409	1799	CTGTTTATCTTGCAAG-1	NA_TRBV7-2.TRBJ1-3..TRBC1	NA_TGTGCCAGCAGCTTGCGGCAGGGAGGGAACACCATATATTTT	NA_CASSLRQGGNTIYF	NA_NA_TRBV7-2.TRBJ1-3..TRBC1_TGTGCCAGCAGCTTGCGGCAGGGAGGGAACACCATATATTTT	1	Single (0 < X <= 1)	No	5.92549	15.0484	0	C4	C0	0.142953	0.201811	0.0617356	0.321189	-0.00745192	-0.18058	-0.0587642	0.550967	0.0389214	-0.155593	-0.200596	-0.193455	G1
CTTAACTAGACTAGGC-1	10xMLR	19392	4486	CTTAACTAGACTAGGC-1	TRAV8-6.TRAJ8.TRAC_TRBV4-1.TRBJ2-5.TRBD2.TRBC2	TGTGCTGTGAGTGGGACAGGCTTTCAGAAACTTGTATTT_TGCGCCAGCAGCCAAGTGGGACTAGCGGGTTCGGGAGGAGAGACCCAGTACTTC	CAVSGTGFQKLVF_CASSQVGLAGSGGETQYF	TRAV8-6.TRAJ8.TRAC_TGTGCTGTGAGTGGGACAGGCTTTCAGAAACTTGTATTT_TRBV4-1.TRBJ2-5.TRBD2.TRBC2_TGCGCCAGCAGCCAAGTGGGACTAGCGGGTTCGGGAGGAGAGACCCAGTACTTC	1	Single (0 < X <= 1)	No	3.63036	26.6966	4	C5	C4	0.175729	0.192321	0.0522171	0.061785	0.0306111	-0.31933	0.00480124	0.29685	-0.0947727	0.238325	0.357136	-0.0646701	S
CTTAACTGTTCCGTCT-1	10xMLR	9457	2953	CTTAACTGTTCCGTCT-1	TRAV12-3.TRAJ30.TRAC_TRBV7-9.TRBJ1-4..TRBC1	TGTGCAATGATCCTAGATGACAAGATCATCTTT_TGTGCCAGCAGCTGGACCGGGGAAAAACTGTTTTTT	CAMILDDKIIF_CASSWTGEKLFF	TRAV12-3.TRAJ30.TRAC_TGTGCAATGATCCTAGATGACAAGATCATCTTT_TRBV7-9.TRBJ1-4..TRBC1_TGTGCCAGCAGCTGGACCGGGGAAAAACTGTTTTTT	1	Single (0 < X <= 1)	No	2.92905	26.5729	0	C4	C0	0.141607	0.222503	0.112457	0.125388	0.000682267	-0.204719	-0.200005	0.180324	-0.138412	-0.086398	-0.262832	-0.231076	G1
CTTAACTTCCTATGTT-1	10xMLR	3871	1658	CTTAACTTCCTATGTT-1	TRAV13-2.TRAJ52.TRAC_TRBV11-2.TRBJ2-2..TRBC2	TGTGCAGAGAATCGGGCTGGTGGTACTAGCTATGGAAAGCTGACATTT_TGTGCCAGCAGCTTCCCAGGAGTCGGGTTCACCGAGGAGCTGTTTTTT	CAENRAGGTSYGKLTF_CASSFPGVGFTEELFF	TRAV13-2.TRAJ52.TRAC_TGTGCAGAGAATCGGGCTGGTGGTACTAGCTATGGAAAGCTGACATTT_TRBV11-2.TRBJ2-2..TRBC2_TGTGCCAGCAGCTTCCCAGGAGTCGGGTTCACCGAGGAGCTGTTTTTT	1	Single (0 < X <= 1)	No	3.07414	33.6347	1	C6	C1	0.108301	0.197192	0.174893	0.213348	0.00218636	-0.300153	-0.0249767	0.2275	-0.0986262	-0.140155	-0.2145	-0.166733	G1
CTTACCGCACCGTTGG-1	10xMLR	5588	2082	CTTACCGCACCGTTGG-1	TRAV1-2.TRAJ33.TRAC_TRBV6-2.TRBJ2-3..TRBC2	TGTGCTTCCATGGATAGCAACTATCAGTTAATCTGG_TGTGCCAGCAGTGAGACACCCGGATCGGTAGATACGCAGTATTTT	CASMDSNYQLIW_CASSETPGSVDTQYF	TRAV1-2.TRAJ33.TRAC_TGTGCTTCCATGGATAGCAACTATCAGTTAATCTGG_TRBV6-2.TRBJ2-3..TRBC2_TGTGCCAGCAGTGAGACACCCGGATCGGTAGATACGCAGTATTTT	4	Medium (3 < X <= 10)	Yes	2.05798	27.398	6	C2	C6	0.120673	0.218983	0.224412	-0.0713969	0.0984227	-0.0106382	0.0545444	0.137429	0.114265	-0.0556151	-0.25209	-0.265231	G1
CTTACCGGTAAAGGAG-1	10xMLR	9267	3011	CTTACCGGTAAAGGAG-1	TRAV29/DV5.TRAJ43.TRAC_TRBV6-1.TRBJ1-2..TRBC1	TGTGCAGCAAGCGCGTGGAATAACAATGACATGCGCTTT_TGTGCCAGCAGTAGCTATCCTATTGGCTACACCTTC	CAASAWNNNDMRF_CASSSYPIGYTF	TRAV29/DV5.TRAJ43.TRAC_TGTGCAGCAAGCGCGTGGAATAACAATGACATGCGCTTT_TRBV6-1.TRBJ1-2..TRBC1_TGTGCCAGCAGTAGCTATCCTATTGGCTACACCTTC	1	Single (0 < X <= 1)	No	2.23373	27.1177	0	C4	C0	0.143943	0.205732	0.11159	0.0840081	-0.0420748	0.0388444	-0.0392797	0.329353	-0.0950597	0.0414035	-0.269782	-0.198708	G1
CTTACCGGTTCACGGC-1	10xMLR	59334	7263	CTTACCGGTTCACGGC-1	TRAV13-2.TRAJ54.TRAC_TRBV4-1.TRBJ1-3..TRBC1	TGTGCAGAGACGGTAGCTCAGGGAGCCCAGAAGCTGGTATTT_TGCGCCAGCAGCCAAGACCCAGGGCCTGGAAACACCATATATTTT	CAETVAQGAQKLVF_CASSQDPGPGNTIYF	TRAV13-2.TRAJ54.TRAC_TGTGCAGAGACGGTAGCTCAGGGAGCCCAGAAGCTGGTATTT_TRBV4-1.TRBJ1-3..TRBC1_TGCGCCAGCAGCCAAGACCCAGGGCCTGGAAACACCATATATTTT	73	Hyperexpanded (30 < X)	Yes	3.03873	19.4661	3	C1	C3	0.186868	0.218294	-0.181051	-0.00345126	0.201275	-0.0318426	0.332398	-0.0773275	0.099932	0.552227	0.418213	0.07496	S
CTTACCGTCATAGCAC-1	10xMLR	29838	5712	CTTACCGTCATAGCAC-1	TRAV21.TRAJ42.TRAC_TRBV5-1.TRBJ2-7.TRBD1.TRBC2	TGTGCTGGGAAGCGATATGGAGGAAGCCAAGGAAATCTCATCTTT_TGCGCCAGCAGCTTGGAAACAGGGGACGCCTACGAGCAGTACTTC	CAGKRYGGSQGNLIF_CASSLETGDAYEQYF	TRAV21.TRAJ42.TRAC_TGTGCTGGGAAGCGATATGGAGGAAGCCAAGGAAATCTCATCTTT_TRBV5-1.TRBJ2-7.TRBD1.TRBC2_TGCGCCAGCAGCTTGGAAACAGGGGACGCCTACGAGCAGTACTTC	1	Single (0 < X <= 1)	No	2.94591	8.92821	2	C3	C2	0.194182	0.24264	0.0226182	0.189865	0.270096	0.185596	0.303272	0.245231	0.086606	0.653239	-0.186489	0.367387	G2M
CTTACCGTCGTGGGAA-1	10xMLR	6334	2491	CTTACCGTCGTGGGAA-1	TRAV30.TRAJ29.TRAC_TRBV29-1.TRBJ2-7..TRBC2	TGTGGCACAGAGTTTAGCTCAGGAAACACACCTCTTGTCTTT_TGCAGCGTTGAAGACGGCTCCAGGGGGTACTACGAGCAGTACTTC	CGTEFSSGNTPLVF_CSVEDGSRGYYEQYF	TRAV30.TRAJ29.TRAC_TGTGGCACAGAGTTTAGCTCAGGAAACACACCTCTTGTCTTT_TRBV29-1.TRBJ2-7..TRBC2_TGCAGCGTTGAAGACGGCTCCAGGGGGTACTACGAGCAGTACTTC	8	Medium (3 < X <= 10)	Yes	1.95769	23.8396	6	C2	C6	0.139791	0.200322	0.0427587	-0.0225088	0.0476467	-0.25819	-0.127633	0.145676	0.0390465	-0.0971165	-0.228531	-0.212673	G1
CTTAGGAAGGGTCTCC-1	10xMLR	4687	1596	CTTAGGAAGGGTCTCC-1	TRAV38-1.TRAJ54.TRAC_TRBV28.TRBJ1-1.TRBD1.TRBC1	TGTGCTTTGAGAATTCAGGGAGCCCAGAAGCTGGTATTT_TGTGCCAGCAGTCACACAGGGGGCGCGGCCCGTGAAGCTTTCTTT	CALRIQGAQKLVF_CASSHTGGAAREAFF	TRAV38-1.TRAJ54.TRAC_TGTGCTTTGAGAATTCAGGGAGCCCAGAAGCTGGTATTT_TRBV28.TRBJ1-1.TRBD1.TRBC1_TGTGCCAGCAGTCACACAGGGGGCGCGGCCCGTGAAGCTTTCTTT	1	Single (0 < X <= 1)	No	3.28568	39.0228	1	C6	C1	0.101348	0.136875	0.139976	0.116955	-0.052438	-0.285807	-0.0961993	0.391316	-0.0935837	0.0217344	-0.195777	-0.0857605	G1
CTTAGGACAATGGAGC-1	10xMLR	16223	4295	CTTAGGACAATGGAGC-1	TRAV8-3.TRAJ48.TRAC_TRBV12-4.TRBJ2-3..TRBC2	TGTGCTGTGGGAAATGAGAAATTAACCTTT_TGTGGCATTAAGATAGGCACAGATACGCAGTATTTT	CAVGNEKLTF_CGIKIGTDTQYF	TRAV8-3.TRAJ48.TRAC_TGTGCTGTGGGAAATGAGAAATTAACCTTT_TRBV12-4.TRBJ2-3..TRBC2_TGTGGCATTAAGATAGGCACAGATACGCAGTATTTT	5	Medium (3 < X <= 10)	Yes	4.93743	15.4225	3	C1	C3	0.192851	0.249541	-0.132154	0.134799	0.227636	0.115826	0.252829	0.313663	0.167871	0.148831	0.276466	-0.0911018	S
CTTAGGACACGAAGCA-1	10xMLR	6468	2226	CTTAGGACACGAAGCA-1	TRAV12-2.TRAJ28.TRAC_TRBV13.TRBJ1-5..TRBC1	TGTGCCGTGAGGGACTCTGGGGCTGGGAGTTACCAACTCACTTTC_TGTGCCAGCAGCAAAAACAGGGGCAAAGATCAGCCCCAGCATTTT	CAVRDSGAGSYQLTF_CASSKNRGKDQPQHF	TRAV12-2.TRAJ28.TRAC_TGTGCCGTGAGGGACTCTGGGGCTGGGAGTTACCAACTCACTTTC_TRBV13.TRBJ1-5..TRBC1_TGTGCCAGCAGCAAAAACAGGGGCAAAGATCAGCCCCAGCATTTT	1	Single (0 < X <= 1)	No	2.58194	36.9666	1	C6	C1	0.14109	0.128434	0.163694	0.341886	-0.105921	-0.314741	-0.198449	0.507639	-0.140912	-0.0851444	-0.220661	-0.229703	G1
CTTAGGAGTTCCACAA-1	10xMLR	16301	3736	CTTAGGAGTTCCACAA-1	TRAV38-2/DV8.TRAJ57.TRAC_TRBV5-6.TRBJ1-2..TRBC1	TGTGCCTCCCCTCAGGGCGGATCTGAAAAGCTGGTCTTT_TGTGCCAGCAGCTTTCCCGGAGGGAGGGTTTATGGCTACACCTTC	CASPQGGSEKLVF_CASSFPGGRVYGYTF	TRAV38-2/DV8.TRAJ57.TRAC_TGTGCCTCCCCTCAGGGCGGATCTGAAAAGCTGGTCTTT_TRBV5-6.TRBJ1-2..TRBC1_TGTGCCAGCAGCTTTCCCGGAGGGAGGGTTTATGGCTACACCTTC	1	Single (0 < X <= 1)	No	3.0673	25.5813	0	C4	C0	0.1707	0.225701	0.183209	0.242016	0.0161548	-0.241935	-0.157198	0.266271	-0.0796219	-0.0256222	-0.270257	-0.258734	G1
CTTCTCTCAGGAATCG-1	10xMLR	5683	1914	CTTCTCTCAGGAATCG-1	TRAV8-1.TRAJ6.TRAC_TRBV6-2.TRBJ1-5..TRBC1	TGTGCCGTGAAACTAGGAAGCTACATACCTACATTT_TGTGCCAGCAGTTTCAGGGATTGGGATCAGCCCCAGCATTTT	CAVKLGSYIPTF_CASSFRDWDQPQHF	TRAV8-1.TRAJ6.TRAC_TGTGCCGTGAAACTAGGAAGCTACATACCTACATTT_TRBV6-2.TRBJ1-5..TRBC1_TGTGCCAGCAGTTTCAGGGATTGGGATCAGCCCCAGCATTTT	1	Single (0 < X <= 1)	No	1.83002	41.4746	1	C6	C1	0.13367	0.116286	0.142031	0.26806	-0.0401992	-0.294916	-0.143821	0.0487644	-0.0464501	-0.0165859	-0.195973	-0.147826	G1
CTTCTCTCATGCTAGT-1	10xMLR	19245	4437	CTTCTCTCATGCTAGT-1	TRAV23/DV6.TRAJ36.TRAC_TRBV4-3.TRBJ2-1.TRBD1.TRBC2	TGTGCAGCAAGCATGCGGTCGGGGGCAAACAACCTCTTCTTT_TGCGCCAGCAGCCAAGTTCCAGGGGGCTACAATGAGCAGTTCTTC	CAASMRSGANNLFF_CASSQVPGGYNEQFF	TRAV23/DV6.TRAJ36.TRAC_TGTGCAGCAAGCATGCGGTCGGGGGCAAACAACCTCTTCTTT_TRBV4-3.TRBJ2-1.TRBD1.TRBC2_TGCGCCAGCAGCCAAGTTCCAGGGGGCTACAATGAGCAGTTCTTC	1	Single (0 < X <= 1)	No	3.27358	22.8059	4	C5	C4	0.138736	0.191544	0.0271612	0.0262242	-0.075994	-0.106698	-0.134496	0.148735	-0.106885	-0.00476459	-0.144566	-0.241965	G1
CTTCTCTGTCAGCTAT-1	10xMLR	4325	1970	CTTCTCTGTCAGCTAT-1	TRAV9-2.TRAJ52.TRAC_TRBV5-6.TRBJ2-7.TRBD1.TRBC2	TGTGCTCTGAGTACTGGTGGTACTAGCTATGGAAAGCTGACATTT_TGTGCCAGCATTCTACAGGGGGCTAATCTCTACGAGCAGTACTTC	CALSTGGTSYGKLTF_CASILQGANLYEQYF	TRAV9-2.TRAJ52.TRAC_TGTGCTCTGAGTACTGGTGGTACTAGCTATGGAAAGCTGACATTT_TRBV5-6.TRBJ2-7.TRBD1.TRBC2_TGTGCCAGCATTCTACAGGGGGCTAATCTCTACGAGCAGTACTTC	1	Single (0 < X <= 1)	No	1.54913	28.9711	1	C6	C1	0.131429	0.141525	0.340962	0.302742	-0.0790268	-0.329804	-0.161208	0.412631	-0.0123772	-0.0366712	-0.162462	-0.0995183	G1
CTTCTCTTCTCCAGGG-1	10xMLR	9847	3760	CTTCTCTTCTCCAGGG-1	TRAV23/DV6.TRAJ40.TRAC_TRBV19.TRBJ2-2.TRBD1.TRBC2	TGTGCAGCAAGCTACCAGGGAACCTACAAATACATCTTT_TGTGCCAGTAGTATAGCGACAGGGGGGACCGGGGAGCTGTTTTTT	CAASYQGTYKYIF_CASSIATGGTGELFF	TRAV23/DV6.TRAJ40.TRAC_TGTGCAGCAAGCTACCAGGGAACCTACAAATACATCTTT_TRBV19.TRBJ2-2.TRBD1.TRBC2_TGTGCCAGTAGTATAGCGACAGGGGGGACCGGGGAGCTGTTTTTT	3	Small (1 < X <= 3)	Yes	23.2558	1.91937	2	C3	C2	0.145022	0.198341	-0.00997847	-0.121878	-0.0287897	0.0378634	0.375231	0.189985	-0.076257	0.339288	0.460147	0.219096	S
CTTCTCTTCTCCTATA-1	10xMLR	82750	7763	CTTCTCTTCTCCTATA-1	TRAV13-2.TRAJ54.TRAC_TRBV4-1.TRBJ1-3..TRBC1	TGTGCAGAGACGGTAGCTCAGGGAGCCCAGAAGCTGGTATTT_TGCGCCAGCAGCCAAGACCCAGGGCCTGGAAACACCATATATTTT	CAETVAQGAQKLVF_CASSQDPGPGNTIYF	TRAV13-2.TRAJ54.TRAC_TGTGCAGAGACGGTAGCTCAGGGAGCCCAGAAGCTGGTATTT_TRBV4-1.TRBJ1-3..TRBC1_TGCGCCAGCAGCCAAGACCCAGGGCCTGGAAACACCATATATTTT	73	Hyperexpanded (30 < X)	Yes	3.01027	21.4997	3	C1	C3	0.177993	0.195825	-0.140096	-0.100596	0.232826	-0.000857613	0.35052	-0.158588	0.0164572	0.878869	0.0294961	0.481886	G2M
CTTGGCTAGGGAAACA-1	10xMLR	50329	6839	CTTGGCTAGGGAAACA-1	TRAV13-2.TRAJ54.TRAC_TRBV4-1.TRBJ1-3..TRBC1	TGTGCAGAGACGGTAGCTCAGGGAGCCCAGAAGCTGGTATTT_TGCGCCAGCAGCCAAGACCCAGGGCCTGGAAACACCATATATTTT	CAETVAQGAQKLVF_CASSQDPGPGNTIYF	TRAV13-2.TRAJ54.TRAC_TGTGCAGAGACGGTAGCTCAGGGAGCCCAGAAGCTGGTATTT_TRBV4-1.TRBJ1-3..TRBC1_TGCGCCAGCAGCCAAGACCCAGGGCCTGGAAACACCATATATTTT	73	Hyperexpanded (30 < X)	Yes	3.45725	18.3493	3	C1	C3	0.18832	0.24052	-0.182151	0.00232007	0.27264	0.088684	0.28906	-0.051484	0.165426	0.705415	0.0415009	0.390051	G2M
CTTGGCTCATACGCTA-1	10xMLR	8108	2451	CTTGGCTCATACGCTA-1	TRAV8-4.TRAJ9.TRAC_TRBV6-6.TRBJ2-3..TRBC2	TGTGCTGTGAGGGTAAATACTGGAGGCTTCAAAACTATCTTT_TGTGCCAGCAGTGCGTCAGGCGAGGGGGCAGATACGCAGTATTTT	CAVRVNTGGFKTIF_CASSASGEGADTQYF	TRAV8-4.TRAJ9.TRAC_TGTGCTGTGAGGGTAAATACTGGAGGCTTCAAAACTATCTTT_TRBV6-6.TRBJ2-3..TRBC2_TGTGCCAGCAGTGCGTCAGGCGAGGGGGCAGATACGCAGTATTTT	1	Single (0 < X <= 1)	No	5.10607	32.7331	0	C4	C0	0.137018	0.180095	0.129922	0.139979	-0.0599506	-0.148158	-0.125701	0.425977	0.185316	-0.137667	-0.241685	-0.199045	G1
CTTGGCTGTACGACCC-1	10xMLR	50260	6654	CTTGGCTGTACGACCC-1	TRAV40.TRAJ42.TRAC_TRBV6-1.TRBJ2-2..TRBC2	TGTCTCCTGAATTATGGAGGAAGCCAAGGAAATCTCATCTTT_TGTGCCAGCTCCCATGGCACCGGGGAGCTGTTTTTT	CLLNYGGSQGNLIF_CASSHGTGELFF	TRAV40.TRAJ42.TRAC_TGTCTCCTGAATTATGGAGGAAGCCAAGGAAATCTCATCTTT_TRBV6-1.TRBJ2-2..TRBC2_TGTGCCAGCTCCCATGGCACCGGGGAGCTGTTTTTT	2	Small (1 < X <= 3)	Yes	3.35058	20.6287	4	C5	C4	0.18661	0.200273	0.0189571	-0.0589142	0.0789053	-0.0314754	0.130255	0.17927	-0.0301315	0.460894	0.127716	0.097176	S
CTTTGCGCACTGTCGG-1	10xMLR	27271	5212	CTTTGCGCACTGTCGG-1	TRAV38-1.TRAJ20.TRAC_TRBV27.TRBJ1-2..TRBC1	TGTGCTTTCATGTACCACAACGACTACAAGCTCAGCTTT_TGTGCCAGCAGGACGGTTTCCGGGACAGTCTATGGCTACACCTTC	CAFMYHNDYKLSF_CASRTVSGTVYGYTF	TRAV38-1.TRAJ20.TRAC_TGTGCTTTCATGTACCACAACGACTACAAGCTCAGCTTT_TRBV27.TRBJ1-2..TRBC1_TGTGCCAGCAGGACGGTTTCCGGGACAGTCTATGGCTACACCTTC	1	Single (0 < X <= 1)	No	3.42488	14.3706	2	C3	C2	0.155789	0.231391	0.018568	0.151703	0.109968	-0.0302559	0.0988319	0.119816	0.0647904	0.225644	-0.136362	-0.0504633	G1
CTTTGCGCACTGTTAG-1	10xMLR	91864	8469	NA	NA	NA	NA	NA	NA	No TCR information	NA	2.6844	17.8046	3	C1	C3	0.214059	0.219717	-0.00535976	0.0801316	0.218617	-0.0185379	0.261719	0.132938	0.0717423	0.741078	0.384805	0.199271	S
CTTTGCGCATCTGGTA-1	10xMLR	5540	2004	CTTTGCGCATCTGGTA-1	TRAV13-2.TRAJ39.TRAC_TRBV20-1.TRBJ1-5..TRBC1	TGTGCAGAGATGGATGCAGGCAACATGCTCACCTTT_TGCAGTGCTTCCCGGGACTCGAGCAATCAGCCCCAGCATTTT	CAEMDAGNMLTF_CSASRDSSNQPQHF	TRAV13-2.TRAJ39.TRAC_TGTGCAGAGATGGATGCAGGCAACATGCTCACCTTT_TRBV20-1.TRBJ1-5..TRBC1_TGCAGTGCTTCCCGGGACTCGAGCAATCAGCCCCAGCATTTT	1	Single (0 < X <= 1)	No	3.44765	32.7617	0	C4	C0	0.136524	0.20693	0.221359	-0.0303806	-0.0523744	-0.207991	-0.120286	0.576798	-0.074817	-0.075792	-0.126137	-0.192199	G1
GAAACTCCAACGATGG-1	10xMLR	72974	7963	GAAACTCCAACGATGG-1	TRAV13-2.TRAJ54.TRAC_TRBV4-1.TRBJ1-3..TRBC1	TGTGCAGAGACGGTAGCTCAGGGAGCCCAGAAGCTGGTATTT_TGCGCCAGCAGCCAAGACCCAGGGCCTGGAAACACCATATATTTT	CAETVAQGAQKLVF_CASSQDPGPGNTIYF	TRAV13-2.TRAJ54.TRAC_TGTGCAGAGACGGTAGCTCAGGGAGCCCAGAAGCTGGTATTT_TRBV4-1.TRBJ1-3..TRBC1_TGCGCCAGCAGCCAAGACCCAGGGCCTGGAAACACCATATATTTT	73	Hyperexpanded (30 < X)	Yes	3.00107	21.6776	3	C1	C3	0.18694	0.2038	-0.127729	-0.0870739	0.161864	-0.175799	0.259131	-0.277169	-0.0628488	0.33675	0.366073	-0.0416903	S
GAAACTCTCGTCACGG-1	10xMLR	10456	3088	GAAACTCTCGTCACGG-1	TRAV12-2.TRAJ24.TRAC_TRBV2.TRBJ1-5..TRBC1	TGTGCCGTGAAACCAGCTGACAGCTGGGGGAAATTGCAGTTT_TGTGCCAGCAGTGACGGGCAGCCCCAGCATTTT	CAVKPADSWGKLQF_CASSDGQPQHF	TRAV12-2.TRAJ24.TRAC_TGTGCCGTGAAACCAGCTGACAGCTGGGGGAAATTGCAGTTT_TRBV2.TRBJ1-5..TRBC1_TGTGCCAGCAGTGACGGGCAGCCCCAGCATTTT	1	Single (0 < X <= 1)	No	2.77353	24.694	0	C4	C0	0.152632	0.215033	0.0397796	0.184911	0.00823322	-0.205314	-0.0796423	0.244456	-0.04101	-0.0134703	-0.282738	-0.251336	G1
GAAATGACAGACGTAG-1	10xMLR	3818	1595	GAAATGACAGACGTAG-1	NA_TRBV20-1.TRBJ2-1..TRBC2	NA_TGCAGTGCTAGTTACGGGGGGAGCTCCTACAATGAGCAGTTCTTC	NA_CSASYGGSSYNEQFF	NA_NA_TRBV20-1.TRBJ2-1..TRBC2_TGCAGTGCTAGTTACGGGGGGAGCTCCTACAATGAGCAGTTCTTC	1	Single (0 < X <= 1)	No	0.550026	33.604	1	C6	C1	0.108669	0.145943	0.243325	0.0691713	-0.0609368	-0.292672	-0.134844	0.434353	-0.0498931	-0.0498264	-0.138956	-0.169766	G1
GAAATGAGTACGAAAT-1	10xMLR	3801	1346	GAAATGAGTACGAAAT-1	NA_TRBV10-3.TRBJ1-5..TRBC1	NA_TGTGCCATCAGTGCTACCGGGACAGGGAATCAGGCCCAGCATTTT	NA_CAISATGTGNQAQHF	NA_NA_TRBV10-3.TRBJ1-5..TRBC1_TGTGCCATCAGTGCTACCGGGACAGGGAATCAGGCCCAGCATTTT	2	Small (1 < X <= 3)	Yes	5.02499	40.0158	0	C4	C0	0.123546	0.127235	0.195672	0.088254	-0.0812644	-0.256437	-0.0633123	0.344885	-0.156955	-0.0669743	-0.22023	-0.166346	G1
GAACATCAGATCCTGT-1	10xMLR	14370	3828	GAACATCAGATCCTGT-1	TRAV30.TRAJ52.TRAC_TRBV4-3.TRBJ2-7..TRBC2	TGCGGCACGGCTCCCGCGAATGCTGGTGGTACTAGCTATGGAAAGCTGACATTT_TGCGCCAGCAGCCGCTTGACAGGTAACTCCTACGAGCAGTACTTC	CGTAPANAGGTSYGKLTF_CASSRLTGNSYEQYF	TRAV30.TRAJ52.TRAC_TGCGGCACGGCTCCCGCGAATGCTGGTGGTACTAGCTATGGAAAGCTGACATTT_TRBV4-3.TRBJ2-7..TRBC2_TGCGCCAGCAGCCGCTTGACAGGTAACTCCTACGAGCAGTACTTC	4	Medium (3 < X <= 10)	Yes	5.70633	18.9979	4	C5	C4	0.152374	0.218967	0.0246699	0.0633344	0.00197094	-0.141602	-0.0675071	0.188436	0.0383128	-0.0809656	-0.293307	-0.229258	G1
GAACATCCAGTACACT-1	10xMLR	4161	2056	NA	NA	NA	NA	NA	NA	No TCR information	NA	0	4.71041	3	C1	C3	0.158763	0.149132	-0.0999951	-0.136817	0.0336531	0.218277	0.422788	-0.139017	0.0331915	0.953536	0.390261	1.02581	G2M
GAACATCCATACAGCT-1	10xMLR	6394	2417	GAACATCCATACAGCT-1	TRAV35.TRAJ50.TRAC_TRBV19.TRBJ1-1.TRBD1.TRBC1	TGTGCTGGGCGGCAAACCTCCTACGACAAGGTGATATTT_TGTGCCAGTAGTATCTACAACGGACAGGGAGGAGCTTTCTTT	CAGRQTSYDKVIF_CASSIYNGQGGAFF	TRAV35.TRAJ50.TRAC_TGTGCTGGGCGGCAAACCTCCTACGACAAGGTGATATTT_TRBV19.TRBJ1-1.TRBD1.TRBC1_TGTGCCAGTAGTATCTACAACGGACAGGGAGGAGCTTTCTTT	1	Single (0 < X <= 1)	No	2.65874	31.7642	1	C6	C1	0.139926	0.16566	0.134991	0.0322804	-0.0670301	-0.243843	-0.110545	0.334879	-0.041293	-0.113989	-0.151385	-0.249599	G1
GAACATCTCAAACCGT-1	10xMLR	14171	3374	GAACATCTCAAACCGT-1	TRAV10.TRAJ39.TRAC_TRBV20-1.TRBJ1-2.TRBD1.TRBC1	TGTGTGGTAGCCCTCTCCAATAATGCAGGCAACATGCTCACCTTT_TGCAGTGCTACCGGGACAGGGGGATTCTATGGCTACACCTTC	CVVALSNNAGNMLTF_CSATGTGGFYGYTF	TRAV10.TRAJ39.TRAC_TGTGTGGTAGCCCTCTCCAATAATGCAGGCAACATGCTCACCTTT_TRBV20-1.TRBJ1-2.TRBD1.TRBC1_TGCAGTGCTACCGGGACAGGGGGATTCTATGGCTACACCTTC	1	Single (0 < X <= 1)	No	3.30252	38.5647	0	C4	C0	0.138098	0.178744	0.109686	0.0994345	-0.00747753	-0.336926	-0.0714975	0.318298	-0.105546	-0.0641615	-0.245797	-0.171497	G1
GAACCTAAGTTTCCTT-1	10xMLR	5996	2305	GAACCTAAGTTTCCTT-1	TRAV8-4.TRAJ43.TRAC_TRBV6-6.TRBJ2-1..TRBC2	TGTGCTGTGAGTGATCAAAATGACATGCGCTTT_TGTGCCAGCAGAGAAGGGCGGGGGGCGTACAATGAGCAGTTCTTC	CAVSDQNDMRF_CASREGRGAYNEQFF	TRAV8-4.TRAJ43.TRAC_TGTGCTGTGAGTGATCAAAATGACATGCGCTTT_TRBV6-6.TRBJ2-1..TRBC2_TGTGCCAGCAGAGAAGGGCGGGGGGCGTACAATGAGCAGTTCTTC	1	Single (0 < X <= 1)	No	3.50233	27.6518	1	C6	C1	0.125904	0.164084	0.11068	-0.142689	-0.0671572	-0.341469	-0.0848293	0.178434	-0.0151685	-0.0988732	-0.117891	-0.207161	G1
GAACCTACAACTGCGC-1	10xMLR	35138	5988	GAACCTACAACTGCGC-1	TRAV1-2.TRAJ42.TRAC_TRBV18.TRBJ2-1..TRBC2	TGTGCTCTTCGGGGAAGCCAAGGAAATCTCATCTTT_TGTGCCAGCTCACCCGGGCCAGCTCCCAATGAGCAGTTCTTC	CALRGSQGNLIF_CASSPGPAPNEQFF	TRAV1-2.TRAJ42.TRAC_TGTGCTCTTCGGGGAAGCCAAGGAAATCTCATCTTT_TRBV18.TRBJ2-1..TRBC2_TGTGCCAGCTCACCCGGGCCAGCTCCCAATGAGCAGTTCTTC	3	Small (1 < X <= 3)	Yes	2.55848	22.0303	4	C5	C4	0.190944	0.218023	-0.0290103	0.0691901	0.0389314	-0.0408312	0.0944904	0.276975	0.0321084	0.22157	0.336739	-0.104207	S
GAACCTACAGATCCAT-1	10xMLR	6385	2268	GAACCTACAGATCCAT-1	TRAV8-6.TRAJ10.TRAC_TRBV6-5.TRBJ1-1..TRBC1	TGTGCTGTGAGTGACTTCACGGGAGGAGGAAACAAACTCACCTTT_TGTGCCAGCAGAAGCCCGGGACAGCTCACTGAAGCTTTCTTT	CAVSDFTGGGNKLTF_CASRSPGQLTEAFF	TRAV8-6.TRAJ10.TRAC_TGTGCTGTGAGTGACTTCACGGGAGGAGGAAACAAACTCACCTTT_TRBV6-5.TRBJ1-1..TRBC1_TGTGCCAGCAGAAGCCCGGGACAGCTCACTGAAGCTTTCTTT	1	Single (0 < X <= 1)	No	2.96006	33.5944	1	C6	C1	0.141755	0.15267	0.137213	0.308547	-0.00366011	-0.32716	-0.0459835	0.34812	-0.0215615	-0.0900247	-0.196156	-0.154434	G1
GAACCTAGTATAAACG-1	10xMLR	66915	7448	GAACCTAGTATAAACG-1	TRAV14/DV4.TRAJ26.TRAC_TRBV7-2.TRBJ2-3..TRBC2	TGTGCAATTTACCGGGATAACTATGGTCAGAATTTTGTCTTT_TGTGCCAGCAGCTTAACATTCGCTAGCGGGGGGCTAAGACGCAGCACAGATACGCAGTATTTT	CAIYRDNYGQNFVF_CASSLTFASGGLRRSTDTQYF	TRAV14/DV4.TRAJ26.TRAC_TGTGCAATTTACCGGGATAACTATGGTCAGAATTTTGTCTTT_TRBV7-2.TRBJ2-3..TRBC2_TGTGCCAGCAGCTTAACATTCGCTAGCGGGGGGCTAAGACGCAGCACAGATACGCAGTATTTT	15	Large (10 < X <= 30)	Yes	3.65239	17.86	3	C1	C3	0.18878	0.191076	-0.116147	0.018065	0.184672	-0.0717994	0.316917	-0.112234	-0.064381	0.736914	0.317107	0.175394	S
GAACCTAGTGTTGGGA-1	10xMLR	3787	1523	GAACCTAGTGTTGGGA-1	TRAV39.TRAJ31.TRAC_TRBV7-2.TRBJ1-5..TRBC1	TGTGCCGTCGGATATAACAATGCCAGACTCATGTTT_TGTGCCAGCAGCCTAGCGGGACAGCTCAATCAGCCCCAGCATTTT	CAVGYNNARLMF_CASSLAGQLNQPQHF	TRAV39.TRAJ31.TRAC_TGTGCCGTCGGATATAACAATGCCAGACTCATGTTT_TRBV7-2.TRBJ1-5..TRBC1_TGTGCCAGCAGCCTAGCGGGACAGCTCAATCAGCCCCAGCATTTT	1	Single (0 < X <= 1)	No	1.39952	36.15	1	C6	C1	0.0999429	0.167473	0.350425	0.0346819	-0.0414074	-0.274379	-0.125514	0.177667	0.0207726	-0.0529476	-0.148464	-0.192943	G1
GAACGGAAGACCTAGG-1	10xMLR	6308	2353	GAACGGAAGACCTAGG-1	TRAV17.TRAJ26._TRBV10-3.TRBJ2-7..TRBC2	TGTGCTCCTTGGGACTATGGTCAGAATTTTGTCTTT_TGTGCCATCAGTGACGAGGACAGCCCCTACGAGCAGTACTTC	CAPWDYGQNFVF_CAISDEDSPYEQYF	TRAV17.TRAJ26._TGTGCTCCTTGGGACTATGGTCAGAATTTTGTCTTT_TRBV10-3.TRBJ2-7..TRBC2_TGTGCCATCAGTGACGAGGACAGCCCCTACGAGCAGTACTTC	1	Single (0 < X <= 1)	No	3.99493	27.5365	0	C4	C0	0.132961	0.193487	-0.0501674	0.151951	-0.0581258	-0.350064	-0.0927205	0.0411445	0.0488517	-0.0734282	-0.293263	-0.166423	G1
GAAGCAGAGACAGGCT-1	10xMLR	9863	2699	GAAGCAGAGACAGGCT-1	TRAV8-4.TRAJ22.TRAC_TRBV6-6.TRBJ1-5..TRBC1	TGTGCTGTGAGTGATACCCGCCCCGGTTCTGCAAGGCAACTGACCTTT_TGTGCCAGCAGTTACCATGGTCCGCCCCAGCATTTT	CAVSDTRPGSARQLTF_CASSYHGPPQHF	TRAV8-4.TRAJ22.TRAC_TGTGCTGTGAGTGATACCCGCCCCGGTTCTGCAAGGCAACTGACCTTT_TRBV6-6.TRBJ1-5..TRBC1_TGTGCCAGCAGTTACCATGGTCCGCCCCAGCATTTT	1	Single (0 < X <= 1)	No	2.2407	35.2834	0	C4	C0	0.157325	0.214576	0.240895	0.22798	-0.0106156	-0.0190491	-0.12706	0.453607	0.00487461	-0.0445497	-0.21763	-0.207135	G1
GAAGCAGAGAGGTAGA-1	10xMLR	7164	2302	NA	NA	NA	NA	NA	NA	No TCR information	NA	3.79676	23.4785	0	C4	C0	0.145738	0.235092	0.0948444	-0.0486909	0.00509776	0.220171	-0.159932	0.243269	0.108607	0.00517027	-0.204953	-0.230402	G1
GAAGCAGCAATCACAC-1	10xMLR	7102	2173	GAAGCAGCAATCACAC-1	TRAV8-3.TRAJ48.TRAC_TRBV20-1.TRBJ1-2..TRBC1	TGTGCTGTGGCTAACTTTGGAAATGAGAAATTAACCTTT_TGCAGTGCTGATGTAAGCAGGGGCCGGCGAAATAACTATGGCTACACCTTC	CAVANFGNEKLTF_CSADVSRGRRNNYGYTF	TRAV8-3.TRAJ48.TRAC_TGTGCTGTGGCTAACTTTGGAAATGAGAAATTAACCTTT_TRBV20-1.TRBJ1-2..TRBC1_TGCAGTGCTGATGTAAGCAGGGGCCGGCGAAATAACTATGGCTACACCTTC	1	Single (0 < X <= 1)	No	3.23852	38.3695	1	C6	C1	0.116711	0.170815	0.107959	0.350972	0.0160321	-0.206011	-0.10728	0.56994	0.00407477	-0.0555232	-0.19217	-0.188693	G1
GAATAAGAGCCCAACC-1	10xMLR	8264	2587	GAATAAGAGCCCAACC-1	TRAV29/DV5.TRAJ9.TRAC_TRBV12-4.TRBJ1-5..TRBC1	TGTGCAGCAAGCGGAAATACTGGAGGCTTCAAAACTATCTTT_TGTGCCAGCAGTTTAACAAGTAGCAATCAGCCCCAGCATTTT	CAASGNTGGFKTIF_CASSLTSSNQPQHF	TRAV29/DV5.TRAJ9.TRAC_TGTGCAGCAAGCGGAAATACTGGAGGCTTCAAAACTATCTTT_TRBV12-4.TRBJ1-5..TRBC1_TGTGCCAGCAGTTTAACAAGTAGCAATCAGCCCCAGCATTTT	1	Single (0 < X <= 1)	No	3.99322	32.9501	0	C4	C0	0.125411	0.147525	0.166421	-0.0224592	-0.0438006	-0.246625	-0.0736451	0.398029	-0.0607036	-0.0648343	-0.215251	-0.188048	G1
GAATAAGCACTAGTAC-1	10xMLR	1620	982	NA	NA	NA	NA	NA	NA	No TCR information	NA	17.284	3.51852	7	C9	C7	0.0806401	0.185087	0.046371	0.0727814	-0.0911239	0.327448	0.0701925	0.503967	0.116403	-0.124219	-0.241791	-0.0529155	G1
GAATGAACACCGTTGG-1	10xMLR	24470	5229	GAATGAACACCGTTGG-1	TRAV17.TRAJ33.TRAC_TRBV20-1.TRBJ2-3..TRBC2	TGTGCTACGGACACCGGTAGCAACTATCAGTTAATCTGG_TGCAGTGCCGAGGAGCGGAGCACAGATACGCAGTATTTT	CATDTGSNYQLIW_CSAEERSTDTQYF	TRAV17.TRAJ33.TRAC_TGTGCTACGGACACCGGTAGCAACTATCAGTTAATCTGG_TRBV20-1.TRBJ2-3..TRBC2_TGCAGTGCCGAGGAGCGGAGCACAGATACGCAGTATTTT	1	Single (0 < X <= 1)	No	6.21169	18.2141	2	C3	C2	0.200446	0.191924	0.0259947	-0.00545129	0.0874168	0.128659	0.206044	0.198841	-0.0193078	1.01808	0.564031	0.482466	S
GAATGAAGTTGTCGCG-1	10xMLR	5881	2137	GAATGAAGTTGTCGCG-1	TRAV8-2.TRAJ47.TRAC_TRBV5-1.TRBJ2-2..TRBC2	TGTGTTGTGAGTGATCAGCGGGGAAACAAACTGGTCTTT_TGCGCCAGCAGCATGGACGGGGAGTCCACCGGGGAGCTGTTTTTT	CVVSDQRGNKLVF_CASSMDGESTGELFF	TRAV8-2.TRAJ47.TRAC_TGTGTTGTGAGTGATCAGCGGGGAAACAAACTGGTCTTT_TRBV5-1.TRBJ2-2..TRBC2_TGCGCCAGCAGCATGGACGGGGAGTCCACCGGGGAGCTGTTTTTT	1	Single (0 < X <= 1)	No	0.612141	31.6103	0	C4	C0	0.133051	0.145327	0.0810359	0.253491	-0.0701412	-0.333598	-0.170056	0.332845	0.169402	-0.181677	-0.131925	-0.164555	G1
GACACGCGTATGAATG-1	10xMLR	56756	7264	GACACGCGTATGAATG-1	TRAV8-6.TRAJ52.TRAC_TRBV11-2.TRBJ2-1.TRBD2.TRBC2	TGTGCTGTGACCCTGGTTTCCTTTAATGCTGGTGGTACTAGCTATGGAAAGCTGACATTT_TGTGCCAGCAGCTTCTTCAGACGTCCCGGGACTAGCGGGGGGGCGAATGAGCAGTTCTTC	CAVTLVSFNAGGTSYGKLTF_CASSFFRRPGTSGGANEQFF	TRAV8-6.TRAJ52.TRAC_TGTGCTGTGACCCTGGTTTCCTTTAATGCTGGTGGTACTAGCTATGGAAAGCTGACATTT_TRBV11-2.TRBJ2-1.TRBD2.TRBC2_TGTGCCAGCAGCTTCTTCAGACGTCCCGGGACTAGCGGGGGGGCGAATGAGCAGTTCTTC	2	Small (1 < X <= 3)	Yes	3.38643	15.9525	2	C3	C2	0.224405	0.214216	-0.0325516	-0.00285954	0.122213	0.182055	0.278901	0.00141929	0.0666972	0.824686	0.454879	0.30964	S
GACAGAGAGCAATCTC-1	10xMLR	8704	2665	GACAGAGAGCAATCTC-1	TRAV29/DV5.TRAJ9.TRAC_TRBV15.TRBJ1-1..TRBC1	TGTGCAGCAAGGGCGGGCGGCTTCAAAACTATCTTT_TGTGCCACCATGACTCCGGCGAACACTGAAGCTTTCTTT	CAARAGGFKTIF_CATMTPANTEAFF	TRAV29/DV5.TRAJ9.TRAC_TGTGCAGCAAGGGCGGGCGGCTTCAAAACTATCTTT_TRBV15.TRBJ1-1..TRBC1_TGTGCCACCATGACTCCGGCGAACACTGAAGCTTTCTTT	1	Single (0 < X <= 1)	No	3.97518	33.0653	0	C4	C0	0.116703	0.205359	0.192163	0.172655	0.0199313	0.00523767	-0.0274447	0.402128	0.0889119	-0.105431	-0.2402	-0.204652	G1
GACAGAGCACGGTGTC-1	10xMLR	21607	4614	NA	NA	NA	NA	NA	NA	No TCR information	NA	3.20267	22.9416	0	C4	C0	0.175933	0.233877	0.202836	0.267067	0.0583167	0.0281568	0.0162651	0.504058	0.0532768	0.0035042	-0.115232	-0.19632	G1
GACAGAGTCCGAACGC-1	10xMLR	17612	4137	GACAGAGTCCGAACGC-1	TRAV12-3.TRAJ50.TRAC_TRBV2.TRBJ2-7..TRBC2	TGTGCAATGTTGAAAACCTCCTACGACAAGGTGATATTT_TGTGCCATCGCGGATACAGGGAGATCCGAGCAGTACTTC	CAMLKTSYDKVIF_CAIADTGRSEQYF	TRAV12-3.TRAJ50.TRAC_TGTGCAATGTTGAAAACCTCCTACGACAAGGTGATATTT_TRBV2.TRBJ2-7..TRBC2_TGTGCCATCGCGGATACAGGGAGATCCGAGCAGTACTTC	1	Single (0 < X <= 1)	No	1.74881	14.6888	0	C4	C0	0.153201	0.252252	0.145553	0.253647	3.21735e-06	-0.278446	-0.09433	0.260178	0.00592858	-0.00878903	-0.266776	-0.252718	G1
GACAGAGTCTTCGGTC-1	10xMLR	72040	7458	GACAGAGTCTTCGGTC-1	TRAV13-2.TRAJ54.TRAC_TRBV4-1.TRBJ1-3..TRBC1	TGTGCAGAGACGGTAGCTCAGGGAGCCCAGAAGCTGGTATTT_TGCGCCAGCAGCCAAGACCCAGGGCCTGGAAACACCATATATTTT	CAETVAQGAQKLVF_CASSQDPGPGNTIYF	TRAV13-2.TRAJ54.TRAC_TGTGCAGAGACGGTAGCTCAGGGAGCCCAGAAGCTGGTATTT_TRBV4-1.TRBJ1-3..TRBC1_TGCGCCAGCAGCCAAGACCCAGGGCCTGGAAACACCATATATTTT	73	Hyperexpanded (30 < X)	Yes	2.34453	19.0283	3	C1	C3	0.194213	0.219939	-0.185628	-0.0841143	0.353727	0.270288	0.372918	-0.088062	0.254486	0.813782	0.0693728	0.525956	G2M
GACCAATGTCTTCTCG-1	10xMLR	70415	8092	GACCAATGTCTTCTCG-1	TRAV13-2.TRAJ54.TRAC_TRBV4-2.TRBJ1-2.TRBD1.TRBC1	TGTGCAGAGATGGGACTTCAGGGAGCCCAGAAGCTGGTATTT_TGTGCCAGCAGCCAAGGGACGGGAAGCTATGGCTACACCTTC	CAEMGLQGAQKLVF_CASSQGTGSYGYTF	TRAV13-2.TRAJ54.TRAC_TGTGCAGAGATGGGACTTCAGGGAGCCCAGAAGCTGGTATTT_TRBV4-2.TRBJ1-2.TRBD1.TRBC1_TGTGCCAGCAGCCAAGGGACGGGAAGCTATGGCTACACCTTC	1	Single (0 < X <= 1)	No	3.23511	21.3534	2	C3	C2	0.191	0.169399	-0.146395	-0.0527993	-0.0168842	0.135112	0.108418	-0.199865	-0.0376739	0.474589	0.366985	-0.00913653	S
GACCTGGTCAGCTCGG-1	10xMLR	48341	6569	NA	NA	NA	NA	NA	NA	No TCR information	NA	4.13521	18.9963	2	C3	C2	0.191993	0.185778	-0.0250087	-0.0334399	0.0999048	-0.0780418	0.216751	0.0176893	-0.0456321	0.93885	0.234137	0.532903	G2M
GACGCGTAGTCAATAG-1	10xMLR	5762	2118	GACGCGTAGTCAATAG-1	TRAV9-2.TRAJ54.TRAC_TRBV7-9.TRBJ2-2..TRBC2	TGTGCTCTGAGTGATCGGAAGGAGGGAGCCCAGAAGCTGGTATTT_TGTGCCAGCAGCTTCACAGGGGGGACCGGGGAGCTGTTTTTT	CALSDRKEGAQKLVF_CASSFTGGTGELFF	TRAV9-2.TRAJ54.TRAC_TGTGCTCTGAGTGATCGGAAGGAGGGAGCCCAGAAGCTGGTATTT_TRBV7-9.TRBJ2-2..TRBC2_TGTGCCAGCAGCTTCACAGGGGGGACCGGGGAGCTGTTTTTT	1	Single (0 < X <= 1)	No	3.71399	28.6532	5	C7	C5	0.12898	0.204385	0.111179	-0.0964944	0.107322	0.174542	0.0383778	0.320632	0.0677298	-0.0237081	-0.248794	-0.125837	G1
GACGCGTCAAACCCAT-1	10xMLR	6366	2212	GACGCGTCAAACCCAT-1	TRAV21.TRAJ26.TRAC_TRBV6-1.TRBJ1-1..TRBC1	TGTGCTGTGACGCCGGGGAACTATGGTCAGAATTTTGTCTTT_TGTGCCAGCAGCTTGACAGGGGTGAGCACTGAAGCTTTCTTT	CAVTPGNYGQNFVF_CASSLTGVSTEAFF	TRAV21.TRAJ26.TRAC_TGTGCTGTGACGCCGGGGAACTATGGTCAGAATTTTGTCTTT_TRBV6-1.TRBJ1-1..TRBC1_TGTGCCAGCAGCTTGACAGGGGTGAGCACTGAAGCTTTCTTT	1	Single (0 < X <= 1)	No	3.04744	31.5112	0	C4	C0	0.169989	0.159569	0.142668	-0.0489926	0.0426769	-0.340067	-0.206849	0.199962	-0.0233118	-0.0612165	-0.248007	-0.230779	G1
GACGCGTCAGCTGTGC-1	10xMLR	33539	5820	GACGCGTCAGCTGTGC-1	TRAV13-2.TRAJ32.TRAC_TRBV18.TRBJ2-5..TRBC2	TGTGCAGAGATCTTTGGTGCTACAAACAAGCTCATCTTT_TGTGCCAGCTCACCCGGGACTAGTATGGAGACCCAGTACTTC	CAEIFGATNKLIF_CASSPGTSMETQYF	TRAV13-2.TRAJ32.TRAC_TGTGCAGAGATCTTTGGTGCTACAAACAAGCTCATCTTT_TRBV18.TRBJ2-5..TRBC2_TGTGCCAGCTCACCCGGGACTAGTATGGAGACCCAGTACTTC	2	Small (1 < X <= 3)	Yes	2.21235	20.0722	4	C5	C4	0.172218	0.197015	-0.0839672	-0.0762875	0.0838594	-0.0907061	0.129393	-0.089551	0.0157397	0.301302	0.0859416	-0.0130209	S
GACGCGTTCGTTACGA-1	10xMLR	16680	3961	GACGCGTTCGTTACGA-1	TRAV30.TRAJ52.TRAC_NA	TGCGGCACGGCTCCCGCGAATGCTGGTGGTACTAGCTATGGAAAGCTGACATTT_NA	CGTAPANAGGTSYGKLTF_NA	TRAV30.TRAJ52.TRAC_TGCGGCACGGCTCCCGCGAATGCTGGTGGTACTAGCTATGGAAAGCTGACATTT_NA_NA	1	Single (0 < X <= 1)	No	5.43165	19.4065	4	C5	C4	0.1553	0.193848	-0.0564109	0.0114891	0.0191403	-0.343923	-0.0701203	0.166244	-0.0185044	0.104654	-0.175105	-0.142732	G1
GACGGCTCATGGATGG-1	10xMLR	62531	7228	NA	NA	NA	NA	NA	NA	No TCR information	NA	2.6179	19.021	2	C3	C2	0.198104	0.171141	-0.160557	-0.123822	0.000332609	-0.196134	0.123574	-0.089025	-0.108198	0.700521	0.364536	0.21758	S
GACGGCTTCCTCTAGC-1	10xMLR	5775	2217	GACGGCTTCCTCTAGC-1	TRAV13-2.TRAJ24.TRAC_TRBV5-5.TRBJ1-5..TRBC1	TGTGCAGAGTCCTCCGACTGGGGGAAATTGCAGTTT_TGTGCCAGCAGCTGGACCGGGACAGAAAATCAGCCCCAGCATTTT	CAESSDWGKLQF_CASSWTGTENQPQHF	TRAV13-2.TRAJ24.TRAC_TGTGCAGAGTCCTCCGACTGGGGGAAATTGCAGTTT_TRBV5-5.TRBJ1-5..TRBC1_TGTGCCAGCAGCTGGACCGGGACAGAAAATCAGCCCCAGCATTTT	1	Single (0 < X <= 1)	No	2.7013	27.619	8	C8	C8	0.133761	0.192655	0.294081	0.21053	-0.0665215	-0.118048	-0.10781	0.501667	0.0564822	-0.083856	-0.247104	-0.104527	G1
GACGTTACAATGGAAT-1	10xMLR	69455	7630	GACGTTACAATGGAAT-1	TRAV35.TRAJ56.TRAC_NA	TGTGCTGGTCTAGTTCCTTTATCGACTGGAGCCAATAGTAAGCTGACATTT_TGTGCAGAGACGGTAGCTCAGGGAGCCCAGAAGCTGGTATTT	CAGLVPLSTGANSKLTF_CAETVAQGAQKLVF	TRAV35.TRAJ56.TRAC_TGTGCTGGTCTAGTTCCTTTATCGACTGGAGCCAATAGTAAGCTGACATTT_NA_TGTGCAGAGACGGTAGCTCAGGGAGCCCAGAAGCTGGTATTT	9	Medium (3 < X <= 10)	Yes	3.38061	16.4538	3	C1	C3	0.186879	0.235961	-0.129878	-0.0181304	0.246954	0.241257	0.460335	0.201326	0.0825874	0.815987	0.248377	0.299111	G2M
GACGTTACACGGCCAT-1	10xMLR	64951	7107	GACGTTACACGGCCAT-1	TRAV8-3.TRAJ10.TRAC_TRBV3-1.TRBJ1-5.TRBD1.TRBC1	TGTGCTTTCACGGGAGGAGGAAACAAACTCACCTTT_TGTGCCAGCAGCCAAGATACAGGGGGCAATCAGCCCCAGCATTTT	CAFTGGGNKLTF_CASSQDTGGNQPQHF	TRAV8-3.TRAJ10.TRAC_TGTGCTTTCACGGGAGGAGGAAACAAACTCACCTTT_TRBV3-1.TRBJ1-5.TRBD1.TRBC1_TGTGCCAGCAGCCAAGATACAGGGGGCAATCAGCCCCAGCATTTT	3	Small (1 < X <= 3)	Yes	5.16543	18.8065	2	C3	C2	0.19071	0.218548	0.0345889	0.0024639	0.082722	0.118623	0.168568	0.0839871	0.0139146	0.883286	0.0645963	0.674564	G2M
GACGTTATCCAAGTAC-1	10xMLR	781	575	NA	NA	NA	NA	NA	NA	No TCR information	NA	0.128041	4.9936	7	C9	C7	0.0825351	0.0639734	-0.141444	-0.150142	-0.00599415	-0.190951	-0.116856	0.168118	0.146714	-0.00772066	-0.187334	0.00285241	G2M
GACGTTATCGGATGTT-1	10xMLR	10995	3136	GACGTTATCGGATGTT-1	TRAV13-2.TRAJ53.TRAC_TRBV10-3.TRBJ2-2..TRBC2	TGTGCAGAGAACGCCGGCGGAGGTAGCAACTATAAACTGACATTT_TGTGCCATCAGTGCGGGGGCCACGTACACCGGGGAGCTGTTTTTT	CAENAGGGSNYKLTF_CAISAGATYTGELFF	TRAV13-2.TRAJ53.TRAC_TGTGCAGAGAACGCCGGCGGAGGTAGCAACTATAAACTGACATTT_TRBV10-3.TRBJ2-2..TRBC2_TGTGCCATCAGTGCGGGGGCCACGTACACCGGGGAGCTGTTTTTT	1	Single (0 < X <= 1)	No	4.27467	31.9418	0	C4	C0	0.135986	0.20449	0.255978	0.235622	-0.0565358	-0.0347235	-0.119192	0.382785	-0.00609666	-0.0460367	-0.206419	-0.234894	G1
GACTAACAGATCTGCT-1	10xMLR	6973	2305	GACTAACAGATCTGCT-1	TRAV29/DV5.TRAJ40.TRAC_TRBV7-8.TRBJ1-1..TRBC1	TGTGCAGCAAAATCGTCAGGAACCTACAAATACATCTTT_TGTGCCAGCAGCCCCGCGGGCATTACCACTGAAGCTTTCTTT	CAAKSSGTYKYIF_CASSPAGITTEAFF	TRAV29/DV5.TRAJ40.TRAC_TGTGCAGCAAAATCGTCAGGAACCTACAAATACATCTTT_TRBV7-8.TRBJ1-1..TRBC1_TGTGCCAGCAGCCCCGCGGGCATTACCACTGAAGCTTTCTTT	1	Single (0 < X <= 1)	No	1.53449	36.8278	1	C6	C1	0.118104	0.115743	0.0807577	0.134951	-0.067619	-0.0217452	-0.0687494	0.469255	-0.0250332	-0.0354831	-0.204166	-0.232818	G1
GACTAACAGATGTCGG-1	10xMLR	1933	985	GACTAACAGATGTCGG-1	NA_TRBV20-1.TRBJ2-5..TRBC2	NA_TGCAGTGCGCGGGACTCGCGAGAGACCCAGTACTTC	NA_CSARDSRETQYF	NA_NA_TRBV20-1.TRBJ2-5..TRBC2_TGCAGTGCGCGGGACTCGCGAGAGACCCAGTACTTC	2	Small (1 < X <= 3)	Yes	3.25918	32.0228	1	C6	C1	0.0794229	0.122745	0.145498	-0.0729079	0.0476572	-0.244716	-0.150067	0.178622	0.00559655	0.0468013	-0.138894	-0.129826	G1
GACTACAAGCACACAG-1	10xMLR	6348	2436	GACTACAAGCACACAG-1	TRAV12-2.TRAJ8.TRAC_TRBV27.TRBJ1-1.TRBD1.TRBC1	TGTGCCGTGTATGACTTTCAGAAACTTGTATTT_TGTGCCAGCAGTTTCCAGGGGCAGGTGGCTTTCTTT	CAVYDFQKLVF_CASSFQGQVAFF	TRAV12-2.TRAJ8.TRAC_TGTGCCGTGTATGACTTTCAGAAACTTGTATTT_TRBV27.TRBJ1-1.TRBD1.TRBC1_TGTGCCAGCAGTTTCCAGGGGCAGGTGGCTTTCTTT	1	Single (0 < X <= 1)	No	2.58349	19.1084	0	C4	C0	0.179286	0.245689	-0.073545	0.0512881	0.119971	-0.0415567	-0.136874	0.467037	-0.0541855	-0.0436036	-0.143551	-0.164278	G1
[truncated: 664 more rows]

## Sheet: FigS4A
cluster	category	number	Percent
[truncated: 32 more rows]

[truncated: 20 more sheets: FigS4B, Fig3A, Fig3B, Fig3D, Fig3E, Fig3F, FigS5A, FigS5B, FigS5C, FigS6B, FigS6C, FigS7, Fig4C, Fig4D, Fig4F, Fig4H, Fig4J, FigS9A, FigS9B, FigS9D]
